# Supplementary material for: Transcriptome analysis of the Cryptocaryon irritans tomont stage identifies potential genes for the detection and control of cryptocaryonosis
Source: BMC Genomics. 2010 Jan 29;11:76. doi: 10.1186/1471-2164-11-76 (PMC2828411; doi:10.1186/1471-2164-11-76)
Supplement: Additional file 1 — BLASTX result, GO annotation, InterProScan result and prediction of potential genes for usage in C. irritans diagnostic and control strategy. The BLASTX results against the non-redundant protein database of NCBI, the GO annotations of the UTs and InterProScan results as performed by the Blast2Go tool, transmembrane regions, GPI-anchor signal and signal peptide prediction. [file 1471-2164-11-76-S1.XLS]

## Sheet: BLASTX
ID	Length	Number of ESTs	Putative Identity	Organism	Score	Bit Score	Identity %	E value	Allignment %	GPI-Som	FragAnchor	Big-PI	Prediction of Number of Transmembrane (TM) Regions/ Signal Peptide (SP)	GO biological process	GO cellular component	GO molecular function	InterProScan result
cn1	2148	54	granule tip protein 2	Tetrahymena thermophila	152	63.2	23.2484	7e-08	42.5512
cn2	657	1	No Significant hits										TM 3
cn3	568	1	No Significant hits
cn4	1450	21	cytochrome c oxidase subunit I	Lates calcarifer	1886	731	79.4179	0	99.4483
cn5	1654	56	cytochrome c oxidase subunit I	Lates calcarifer	2125	823	83.2031	0	92.8053
cn6	766	7	asparagine synthase	Tetrahymena thermophila SB210	651	255	48.6381	2e-66	99.3473								Asparagine synthase & Glutamine amidotransferase, class-II & Glutamine amidotransferase, type II & Rossmann-like alpha/beta/alpha sandwich fold
cn7	693	4	No Significant hits										SP
cn8	1223	10	V-type ATPase, A subunit family protein	Tetrahymena thermophila SB210	1689	655	78.5714	0	99.5094					biosynthetic process; generation of precursor metabolites and energy; nucleobase, nucleoside, nucleotide and nucleic acid metabolic process; ion transport;	cell;	hydrolase activity;	ATPase, F1/A1 complex, alpha/beta subunit, N-terminal & ATPase, F1/V1/A1 complex, alpha/beta subunit, N-terminal & ATPase, F1/V1/A1 complex, alpha/beta subunit, nucleotide-binding domain
cn9	551	2	No Significant hits										TM 3
cn10	1630	79	COG2931: RTX toxins and related Ca2+-binding proteins	Magnetospirillum magnetotacticum MS-1	163	67.4	34.7826	3e-09	20.7362				TM 1				Concanavalin A-like lectin/glucanase
cn11	1446	29	Tubulin beta chain, putative	Tetrahymena thermophila SB210	2174	842	95.1163	0	89.1425					transport; cytoskeleton organization and biogenesis; protein metabolic process;	cytoplasm; cellular_component; cytoskeleton;	nucleotide binding; structural molecule activity; hydrolase activity;	Beta tubulin & Tubulin & Tubulin, conserved site & Tubulin/FtsZ, 2-layer sandwich domain & Tubulin/FtsZ, C-terminal & Tubulin/FtsZ, GTPase domain & Tubulin/FtsZ, N-terminal
cn12	763	3	clotting factor G alpha subunit precursor	Tachypleus tridentatus	163	67.4	28.0822	9e-10	57.2739				SP				Ricin B lectin & Ricin B-related lectin
cn13	493	1	No Significant hits														Ricin B-related lectin
cn14	1088	34	Beta-glucanase/Beta-glucan synthetase	Hahella chejuensis KCTC 2396	254	102	37.9562	5e-20	37.6838				SP				Ricin B lectin & Ricin B-related lectin
cn15	818	2	No Significant hits
cn16	947	13	TCP-1/cpn60 chaperonin family protein	Tetrahymena thermophila SB210	1085	422	70.8738	1e-116	97.4657					protein metabolic process; cell cycle;	cytosol;	nucleotide binding; protein binding;	Chaperone, tailless complex polypeptide 1 & Chaperonin Cpn60/TCP-1 & Chaperonin TCP-1, conserved site & T-complex protein 1, delta subunit
cn17	651	1	No Significant hits
cn18	645	1	No Significant hits
cn19	1328	27	NADH dehydrogenase subunit 7	Tetrahymena pigmentosa	1275	495	81.8792	1e-138	67.244				TM 2
cn20	1140	3	NADH dehydrogenase subunit 7	Tetrahymena thermophila	598	234	64.2857	6e-60	44.9123				TM 7
cn21	1969	50	No Significant hits
cn22	965	7	Protein kinase domain containing protein	Tetrahymena thermophila SB210	457	180	43.5484	1e-43	73.5751								Protein kinase, core & Protein kinase-like & Serine/threonine protein kinase, active site & Serine/threonine protein kinase-related
cn23	979	3	'Cold-shock' DNA-binding domain containing protein	Tetrahymena thermophila SB210	164	67.8	24.4019	1e-09	62.1042
cn24	2363	59	Insect antifreeze protein	Tetrahymena thermophila SB210	418	165	22.6779	1e-38	86.0347								Furin-like repeat & Growth factor, receptor & TNFR/CD27/30/40/95 cysteine-rich region
cn25	2430	32	MCM2/3/5 family protein	Tetrahymena thermophila SB210	1956	758	51.0554	0	92.5514					DNA metabolic process;	nucleoplasm; chromosome;	hydrolase activity; chromatin binding;	ATPase, AAA+ type, core & DNA-dependent ATPase MCM & DNA-dependent ATPase MCM, conserved site & MCM protein 7 & Nucleic acid-binding, OB-fold & Nucleic acid-binding, OB-fold-like
cn26	669	1	MCM2/3/5 family protein	Tetrahymena thermophila SB210	437	172	44.4444	1e-41	83.707					DNA metabolic process;	nucleoplasm; chromosome;	hydrolase activity; protein binding; chromatin binding;	MCM protein 7 & Nucleic acid-binding, OB-fold-like
cn27	447	1	Glutamine amidotransferases class-II family protein	Tetrahymena thermophila SB210	308	123	45.3333	4e-27	99.1051				SA	metabolic process;			Glutamine amidotransferase, class-II & Glutamine amidotransferase, type II
cn28	2017	9	Glutamine amidotransferases class-II family protein	Tetrahymena thermophila SB210	1653	641	51.5015	0	93.3565				SP				Glutamine amidotransferase, class-II & Glutamine amidotransferase, type II & Sugar isomerase (SIS)
cn29	617	2	metallopeptidase family M24 containing protein	Tetrahymena thermophila SB210	563	221	57.4359	2e-56	89.3031							peptidase activity;	Peptidase M24, methionine aminopeptidase & Peptidase M24, structural domain
cn30	930	4	unnamed protein product	Tetraodon nigroviridis	134	56.2	76.4706	3e-06	10.8602				TM 1
cn31	894	6	unnamed protein product	Tetraodon nigroviridis	134	56.2	76.4706	3e-06	11.2975				TM 1
cn32	768	9	Myb-like DNA-binding domain containing protein	Tetrahymena thermophila SB210	465	183	50	9e-45	67.8385								Homeodomain-like & Homeodomain-related & Myb, DNA-binding & Myb transcription factor & Myb-type HTH DNA-binding domain & SANT, DNA-binding
cn33	1282	5	Class-II DAHP synthetase family protein	Tetrahymena thermophila SB210	764	298	40.201	4e-79	91.1856								DAHP synthetase, class II
cn34	790	2	Fructuronate reductase	Pseudomonas mendocina ymp	358	142	40.9357	2e-32	64.4304					carbohydrate metabolic process;		catalytic activity;	6-phosphogluconate dehydrogenase, C-terminal-like & Dehydrogenase, multihelical & Mannitol dehydrogenase, C-terminal & NAD(P)-binding domain
cn35	747	6	acyl carrier protein reductase	Tetrahymena thermophila SB210	955	372	72.3577	1e-101	98.6613					lipid metabolic process;		binding; catalytic activity;	Glucose/ribitol dehydrogenase & NAD(P)-binding domain & Short-chain dehydrogenase/reductase SDR
cn36	1277	18	NADH dehydrogenase subunit 4	Lates calcarifer	1537	596	77.5656	1e-168	98.3555
cn37	611	2	6-phosphofructo-2-kinase/fructose-2,6-biphosphatase 4	Danio rerio	861	336	81.6832	6e-91	99.018					carbohydrate metabolic process;		hydrolase activity; kinase activity; nucleotide binding;	6-phosphofructo-2-kinase & Fructose-2,6-bisphosphatase & Phosphoglycerate/bisphosphoglycerate mutase, active site & Phosphoglycerate mutase
cn38	809	11	Tubulin beta chain, putative	Tetrahymena thermophila SB210	1339	520	92.9368	1e-146	99.6292					transport; cytoskeleton organization and biogenesis; protein metabolic process;	cytoplasm; cellular_component; cytoskeleton;	nucleotide binding; structural molecule activity; hydrolase activity;	Beta tubulin & Tubulin & Tubulin, conserved site & Tubulin/FtsZ, 2-layer sandwich domain & Tubulin/FtsZ, C-terminal & Tubulin/FtsZ, GTPase domain & Tubulin/FtsZ, N-terminal
cn39	778	4	agglutination/immobilization antigen isoform 1	Cryptocaryon irritans	855	333	71.4286	2e-92	88.946				SP
cn40	1057	16	agglutination/immobilization antigen isoform 1	Cryptocaryon irritans	1130	439	71.0191	1e-121	88.7417				TM 3
cn41	1162	35	agglutination/immobilization antigen isoform 1	Cryptocaryon irritans	1111	432	66.8712	1e-119	84.0792				TM 2
cn42	1155	68	agglutination/immobilization antigen isoform 1	Cryptocaryon irritans	1100	428	71.8213	1e-118	75.4978				TM 6
cn43	1733	4	LCCL-related protein CCp5B	Toxoplasma gondii	308	123	25.0608	5e-26	67.6284					signal transduction;		receptor activity;	Galactose-binding like & LCCL
cn44	1058	3	polypyrimidine tract-binding protein	Tetrahymena thermophila SB210	177	72.8	23.5294	4e-11	71.9282							protein binding;	Nucleotide-binding, alpha-beta plait & RNA recognition motif, RNP-1
cn45	526	1	hv1 histone (AA 8-145)	Tetrahymena thermophila	474	187	88.9908	3e-46	61.9772					protein metabolic process; organelle organization and biogenesis; DNA metabolic process;	chromosome; nucleus;	DNA binding;	Histone core & Histone-fold & Histone H2A
cn46	524	1	hv1 histone (AA 8-145)	Tetrahymena thermophila	450	177	72.2628	2e-43	78.2443					protein metabolic process; organelle organization and biogenesis; DNA metabolic process;	chromosome; nucleus;	DNA binding;	Histone core & Histone-fold & Histone H2A
cn47	1802	5	Chitinase	Burkholderia ambifaria AMMD	94	40.8	34.6154	7e-06	8.10211				TM 2
cn48	1756	136	putative outer membrane adhesin like protein	Prosthecochloris vibrioformis DSM 265	162	67	30.9524	4e-09	21.2984				TM 1				Concanavalin A-like lectin/glucanase
cn49	1930	6	gelatinase	Paralichthys olivaceus	1794	695	84.5144	0	59.171
cn50	447	1	putative senescence-associated protein	Pisum sativum	164	67.8	69.3878	2e-10	32.6622
cn51	1268	7	rRNA promoter binding protein	Rattus norvegicus	516	203	93.2692	2e-50	24.5268					transcription; cell proliferation;	nucleoplasm;	protein binding; transcription factor activity;
cn52	2681	98	putative senescence-associated protein	Pisum sativum	473	186	50.2128	9e-58	24.5804
cn53	1070	18	Receptor of activated protein kinase C 1 CG7111-PA, isoform A	Drosophila melanogaster	768	300	46.7692	1e-79	90.7477								G-protein beta WD-40 repeat, region & WD40 repeat & WD40 repeat 2 & WD40 repeat, conserved site & WD40-repeat-containing domain & WD40 repeat-like-containing domain & WD40 repeat, subgroup & WD40/YVTN repeat-like-containing domain
cn54	603	3	methylmalonate-semialdehyde dehydrogenase family protein	Tetrahymena thermophila SB210	617	242	59.4595	1e-62	91.874					metabolic process;		catalytic activity;	Aldehyde dehydrogenase & Aldehyde dehydrogenase, N-terminal & Aldehyde/histidinol dehydrogenase & Methylmalonate-semialdehyde dehydrogenase
cn55	727	4	No Significant hits
cn56	1149	20	agglutination/immobilization antigen isoform 4	Cryptocaryon irritans	643	252	42.6667	4e-65	77.1976	c-28	HP	M-s,s	TM 1
cn57	1122	48	agglutination/immobilization antigen isoform 1	Cryptocaryon irritans	580	228	41.0423	7e-58	80.9269	c-28	HP	M-p,s	TM 1
cn58	651	2	DnaJ domain containing protein	Tetrahymena thermophila SB210	470	185	48.1865	2e-45	87.404						mitochondrion;	protein binding;	Heat shock protein DnaJ & Heat shock protein DnaJ, conserved site & Heat shock protein DnaJ, cysteine-rich region & Heat shock protein DnaJ, N-terminal & Molecular chaperone, heat shock protein, Hsp40, DnaJ
cn59	720	3	baculoviral IAP repeat-containing 3	Danio rerio	1032	402	79.5833	1e-110	99.4444					signal transduction; cell death;	intracellular;	signal transducer activity; protein binding;	Proteinase inhibitor I32, inhibitor of apoptosis
cn60	640	1	ribosomal protein L9	Sonneratia caseolaris	347	138	53.8462	3e-31	54.6875						intracellular;		Ribosomal protein L6 & Ribosomal protein L6, alpha-beta domain
cn61	640	1	ribosomal protein L9	Sonneratia caseolaris	550	216	55.4348	8e-55	86.0938				TM 4
cn62	665	2	molecular chaperone Hsp90-2	Nicotiana benthamiana	332	132	85.7143	2e-29	31.4286				SA
cn63	748	4	enolase, putative	Paramecium tetraurelia	1001	390	77.7328	1e-107	98.9305					generation of precursor metabolites and energy; carbohydrate metabolic process; catabolic process; biosynthetic process; amino acid and derivative metabolic process; secondary metabolic process;	cytosol;	binding; catalytic activity;	Enolase
cn64	691	1	CEll Death abnormality family member (ced-1)	Caenorhabditis elegans	142	59.3	26.7442	2e-07	64.11								EGF, extracellular & EGF-like & EGF-like region, conserved site & EGF-like, type 3 & Metridin-like ShK toxin
cn65	2143	10	Insect antifreeze protein	Tetrahymena thermophila SB210	220	89.4	21.2235	1e-15	93.8871								EGF, extracellular & EGF-like & EGF-like region, conserved site & EGF-like, type 3 & Metridin-like ShK toxin
cn66	3271	22	PREDICTED: similar to ENSANGP00000005397	Strongylocentrotus purpuratus	301	120	22.9917	6e-25	58.7588								EGF, extracellular & EGF-like & EGF-like, laminin & EGF-like region, conserved site & EGF-like, type 3 & Metridin-like ShK toxin
cn67	727	2	RNA binding motif protein	Tetrahymena thermophila SB210	309	123	37.4194	1e-26	60.9354								RNA recognition motif, RNP-1 & Zinc finger, RanBP2-type
cn68	806	5	Eukaryotic translation initiation factor 3 subunit, putative	Tetrahymena thermophila SB210	255	102	25.6604	2e-20	95.9057		PFP						Eukaryotic translation initiation factor 3 (eIF3), subunit 6, N-terminal
cn69	727	2	Calpain family cysteine protease containing protein	Tetrahymena thermophila SB210	171	70.5	28.2209	1e-10	65.8872								Peptidase C2, calpain
cn70	1346	27	cytochrome c oxidase subunit II	Lates calcarifer	974	379	87.5556	1e-103	50.0743					generation of precursor metabolites and energy; carbohydrate metabolic process; catabolic process; multicellular organismal development; biosynthetic process; amino acid and derivative metabolic process; secondary metabolic process;	cytosol; cell;	structural molecule activity; catalytic activity; binding; peptidase activity;	Enolase
cn71	679	3	Protein kinase domain containing protein	Tetrahymena thermophila SB210	695	272	57.4561	1e-71	98.38								Protein kinase, ATP binding site & Protein kinase, core & Protein kinase-like & Serine/threonine protein kinase, active site & Serine/threonine protein kinase-related
cn72	753	6	Leishmanolysin family protein	Tetrahymena thermophila SB210	153	63.5	25.0965	1e-08	99.4688								Peptidase M8, leishmanolysin
cn73	695	2	cytochrome b	Lates calcarifer	918	358	77.686	2e-97	98.705
cn74	1116	15	cytochrome b	Lates calcarifer	1394	541	77.6567	1e-152	98.5663
cn75	1135	57	cytochrome b	Lates calcarifer	1458	566	79.1892	1e-159	97.7093
cn76	712	2	cyclic nucleotide-binding domain containing protein	Tetrahymena thermophila SB210	537	211	46.4567	3e-53	96.3483		PFP						cAMP/cGMP-dependent protein kinase & Cyclic nucleotide-binding & Cyclic nucleotide-binding, conserved site & Cyclic nucleotide-binding-like & RmlC-like jelly roll fold
cn77	824	2	oxalate/formate antiporter protein	Tetrahymena thermophila SB210	402	159	32.6007	2e-37	96.3592	c-13	PFP		TM 7				Major facilitator superfamily, general substrate transporter
cn78	1089	2	hypothetical protein GSPATT00028326001	Paramecium tetraurelia strain d4-2	162	67	31.405	2e-09	33.2415
cn79	1198	3	PREDICTED: similar to nonmuscle myosin heavy chain (NMHC), partial	Danio rerio	233	94.4	88.6792	1e-17	13.1886				TM 3
cn80	1473	20	Tubulin/FtsZ family, GTPase domain containing protein	Tetrahymena thermophila SB210	2113	818	93.6916	0	87.1012					transport; cytoskeleton organization and biogenesis; protein metabolic process;	cellular_component; cytoskeleton;	nucleotide binding; structural molecule activity; hydrolase activity;	Alpha tubulin & Tubulin & Tubulin, conserved site & Tubulin/FtsZ, 2-layer sandwich domain & Tubulin/FtsZ, C-terminal & Tubulin/FtsZ, GTPase domain & Tubulin/FtsZ, N-terminal
cn81	2669	23	chitinase	Kurthia zopfii	493	194	32.0293	3e-47	40.7643								Chitinase II & Glycoside hydrolase, catalytic core & Glycoside hydrolase, chitinase active site & Glycoside hydrolase, family 18, catalytic domain & Glycoside hydrolase, subgroup, catalytic core
cn82	800	3	TCP-1/cpn60 chaperonin family protein	Tetrahymena thermophila SB210	983	383	71.4829	1e-105	98.5					anatomical structure morphogenesis; protein metabolic process; multicellular organismal development; embryonic development; growth; behavior; death;	cytoplasm;	nucleotide binding; protein binding;	Chaperone, tailless complex polypeptide 1 & Chaperonin Cpn60/TCP-1 & Chaperonin TCP-1, conserved site & T-complex protein 1, epsilon subunit
cn83	1169	8	RnlB RNA ligase 2	Enterobacteria phage RB69	245	99	28.483	6e-19	77.4166								RNA ligase, Rnl2
cn84	703	3	ATP-binding cassette transporter	Tetrahymena thermophila SB210	508	200	45.7627	8e-50	99.7155				TM 3		cell;		ABC transporter integral membrane type 1 & ABC transporter, transmembrane region & ABC transporter, transmembrane region, type 1
cn85	1063	8	predicted protein	Coprinopsis cinerea okayama7#130	326	130	31.0954	2e-28	76.3876								Ricin B lectin & Ricin B-related lectin
cn86	733	1	hypothetical protein TTHERM_00105150	Tetrahymena thermophila SB210	273	109	27.6151	1e-22	96.8622
cn87	3477	17	lyase	Arabidopsis thaliana	628	246	22.0087	8e-63	96.6063						intracellular part;		Armadillo-like helical & Armadillo-type fold
cn88	1025	2	protein phosphatase-2A catalytic subunit-like	Oreochromis mossambicus	1319	512	95.2756	1e-143	74.2439
cn89	1001	13	LCCL domain-containing protein	Plasmodium berghei strain ANKA	122	51.6	32.2917	2e-08	28.3716				SP
cn90	1534	8	conserved protein, Glycoside Hydrolase Family 18	Bacillus licheniformis ATCC 14580	510	201	31.746	1e-49	77.3794								Chitinase II & Glycoside hydrolase, catalytic core & Glycoside hydrolase, chitinase active site & Glycoside hydrolase, family 18, catalytic domain & Glycoside hydrolase, subgroup, catalytic core
cn91	2723	16	1/,nmju	Tetrahymena thermophila SB210	558	219	29.9335	8e-55	43.5916				TM 1				BCMA, TALL-1 binding & Furin-like repeat & Glycoside hydrolase/deacetylase, beta/alpha-barrel & Growth factor, receptor & Polysaccharide deacetylase
cn92	832	15	protein of unknown function DUF541	Nitrosopumilus maritimus SCM1	349	139	34.1014	3e-31	76.6827				SP				Protein of unknown function DUF541 & TonB box, conserved site
cn93	666	1	protein of unknown function DUF541	Nitrosopumilus maritimus SCM1	321	128	34.6734	3e-28	87.6877								Protein of unknown function DUF541
cn94	586	2	No Significant hits										TM 1
cn95	782	2	hypothetical protein TTHERM_00335700	Tetrahymena thermophila SB210	140	58.5	25.1012	4e-07	88.8747				TM 1
cn96	761	4	hypothetical protein TTHERM_00522550	Tetrahymena thermophila SB210	180	73.9	26.1468	9e-12	79.1064								Protein of unknown function DUF2044, membrane
cn97	792	2	No Significant hits								PFP
cn98	1479	7	zinc finger domain, LSD1 subclass family protein	Tetrahymena thermophila SB210	566	222	29.5652	5e-56	79.4456								EGF-like & Furin-like repeat & Growth factor, receptor
cn99	713	2	CBL-interacting protein kinase 11	Populus trichocarpa	267	107	30.5085	7e-22	96.2132								Protein kinase, core & Protein kinase-like & Serine/threonine protein kinase, active site & Serine/threonine protein kinase-related
cn100	718	1	agglutination/immobilization antigen isoform 4	Cryptocaryon irritans	501	197	45.5357	5e-49	93.0362				SP
cn101	1101	3	agglutination/immobilization antigen isoform 1	Cryptocaryon irritans	739	289	47.546	3e-76	88.1926				TM 1
cn102	1113	8	agglutination/immobilization antigen isoform 4	Cryptocaryon irritans	691	270	44.582	1e-70	86.4331				TM 4
cn103	88	2	No Significant hits
cn104	754	7	TATA box-binding protein	Tetrahymena thermophila SB210	968	377	81.07	1e-103	96.5517					organelle organization and biogenesis; DNA metabolic process; response to endogenous stimulus; response to stress; protein metabolic process; transcription; cell growth;	cytosol; nucleoplasm; cell; chromosome;	DNA binding; hydrolase activity; protein binding; nucleotide binding;	ATPase, AAA-type, core & TIP49, C-terminal
cn105	626	2	No Significant hits
cn106	1458	10	Bifunctional endo-1,4-beta-xylanase xylA precursor, putative	Tetrahymena thermophila SB210	227	92	20.1342	9e-17	91.9067				SP
cn107	1207	40	PfpUB Plasmodium falciparum polyubiquitin	Plasmodium falciparum 3D7	1771	686	97.2145	0	89.1466					protein metabolic process; catabolic process; protein modification process;	nucleus;		Ubiquitin & Ubiquitin conserved site & Ubiquitin subgroup & Ubiquitin supergroup
cn108	570	1	calpain-like protein	Sterkiella histriomuscorum	160	66.2	42.2222	1e-09	43.5088								EGF-like region, conserved site
cn109	670	1	calpain-like protein	Sterkiella histriomuscorum	139	58.2	33.3333	4e-07	53.1343				TM 2
cn110	1147	22	calpain-like protein	Sterkiella histriomuscorum	330	131	32.9545	8e-29	65.0392				TM 1				EGF-like region, conserved site & Peptidase C2, calpain & Peptidase, cysteine peptidase active site
cn111	1038	4	invariant chain-like protein 14-1	Oncorhynchus mykiss	466	184	50.5319	1e-44	53.6609								MHC class II-associated invariant chain/CLIP, MHC II-interacting & Thyroglobulin type-1
cn112	566	1	MGC80804 protein	Xenopus laevis	929	362	98.3607	7e-99	96.8198					translation; cytoplasm organization and biogenesis; organelle organization and biogenesis;	ribosome; cytosol;	structural molecule activity; protein binding; RNA binding;	Ribosomal protein S4 & Ribosomal protein S4, conserved site & Ribosomal protein S4/S9, eukaryotic/archaeal & RNA-binding S4
cn113	741	2	ribosomal protein S9, isoform CRA_e	Homo sapiens	687	269	98.5294	1e-70	54.9258
cn114	901	4	No Significant hits
cn115	715	2	No Significant hits										TM 3
cn116	66	1	No Significant hits										SP
cn117	724	2	ATP synthase beta chain, mitochondrial precursor, putative	Tetrahymena thermophila SB210	734	287	81.8182	5e-76	72.7901					biosynthetic process; generation of precursor metabolites and energy; nucleobase, nucleoside, nucleotide and nucleic acid metabolic process; ion transport;	cell; mitochondrion;	hydrolase activity; transporter activity; binding; nucleotide binding; protein binding;	ATPase, F1/A1 complex, alpha/beta subunit, N-terminal & ATPase, F1 complex, beta subunit & ATPase, F1/V1/A1 complex, alpha/beta subunit, N-terminal & ATPase, F1/V1/A1 complex, alpha/beta subunit, nucleotide-binding domain
cn118	1199	3	MCM2/3/5 family protein	Tetrahymena thermophila SB210	950	370	55.8912	1e-100	78.7323					DNA metabolic process;	intracellular;	DNA binding; nucleotide binding;	DNA-dependent ATPase MCM & DNA-dependent ATPase MCM, conserved site & MCM protein 5
cn119	723	4	No Significant hits
cn120	1860	25	Actin, cytoplasmic 1 (Beta-actin A) sp|P68143|ACTB_OREMO Actin, cytoplasmic 1 (Beta-actin) gb|AAC59889.1| beta actin1 dbj|BAA90688.1| beta-actin	Oreochromis mossambicus	1961	759	100	0	60.4301				TM 1	cell differentiation; response to abiotic stimulus;	cytosol; cytoplasm; cell; cytoskeleton;	nucleotide binding; protein binding; structural molecule activity;	Actin/actin-like & Actin, conserved site
cn121	513	2	No Significant hits
cn122	808	5	No Significant hits									M-s	TM 2
cn123	1807	37	hypothetical 18K protein - goldfish mitochondrion	Carassius auratus	215	87.4	49.0566	3e-15	17.5429
cn124	919	3	Cytosol aminopeptidase family, catalytic domain containing protein	Tetrahymena thermophila SB210	354	140	32.2807	9e-32	84.1132							hydrolase activity;	Peptidase M17, leucyl aminopeptidase, C-terminal
cn125	810	2	Myb-like DNA-binding domain containing protein	Tetrahymena thermophila SB210	579	227	45.7249	6e-58	89.8765					cell proliferation; response to endogenous stimulus; response to abiotic stimulus; response to stress; transcription;	nucleoplasm;	protein binding; transcription regulator activity;	Homeodomain-like & Myb, DNA-binding & SANT, DNA-binding & SANT, eukarya & Zinc finger, B-box & Zinc finger, C2H2-type
cn126	628	3	Zgc:111961	Danio rerio	1042	405	99.5215	1e-112	99.6815					biosynthetic process; generation of precursor metabolites and energy; nucleobase, nucleoside, nucleotide and nucleic acid metabolic process; ion transport; transport; signal transduction;	cell; mitochondrion;	receptor activity; hydrolase activity; transporter activity; binding; nucleotide binding; protein binding;	ATPase, F1 complex, beta subunit & ATPase, F1/V1/A1 complex, alpha/beta subunit, C-terminal & ATPase, F1/V1/A1 complex, alpha/beta subunit, nucleotide-binding domain & ATPase, F1/V1/A1 complex, alpha/beta subunit, nucleotide-binding domain, active site
cn127	781	2	tenascin-X	Mus musculus	249	100	32.0442	1e-19	65.1729					lipid metabolic process; cell communication;	extracellular region;		EGF, extracellular & EGF-like & EGF-like, laminin & EGF-like region, conserved site & EGF-like, type 3 & Integrin beta subunit, C-terminal & Metridin-like ShK toxin
cn128	794	4	Sterol desaturase family protein	Tetrahymena thermophila SB210	677	265	49.7976	2e-69	92.8212				TM 3				Fatty acid hydroxylase & Ribosomal protein S2, conserved site
cn129	613	2	Bifunctional endo-1,4-beta-xylanase xylA precursor, putative	Tetrahymena thermophila SB210	146	60.8	30.7692	5e-08	74.7145
cn130	828	3	MGC64293 protein	Xenopus laevis	230	93.2	42.069	2e-17	51.3285					biological_process;			Profilin/allergen
cn131	1614	9	protein disulfide-isomerase domain containing protein	Tetrahymena thermophila SB210	1003	390	44.9339	1e-106	82.6518				SP	protein modification process; amino acid and derivative metabolic process;	cell; cytoplasm; extracellular region; endoplasmic reticulum;	protein binding; catalytic activity;	Disulphide isomerase & Protein disulphide isomerase & Thioredoxin, conserved site & Thioredoxin domain & Thioredoxin fold & Thioredoxin-like & Thioredoxin-like fold & Thioredoxin-like subdomain
cn132	618	1	Thioredoxin family protein	Tetrahymena thermophila SB210	446	176	42.7184	9e-43	99.3528					biological_process;		catalytic activity;	Thioredoxin domain & Thioredoxin fold & Thioredoxin-like & Thioredoxin-like fold & Thioredoxin-like subdomain
cn133	639	2	PREDICTED: similar to lysyl-tRNA synthetase isoform 1	Mus musculus	450	177	44.5946	3e-43	99.374					nucleobase, nucleoside, nucleotide and nucleic acid metabolic process; translation; amino acid and derivative metabolic process; biosynthetic process;	unlocalized protein complex;	nucleic acid binding; catalytic activity; nucleotide binding;	Nucleic acid-binding, OB-fold & Nucleic acid-binding, OB-fold-like & Nucleic acid binding, OB-fold, tRNA/helicase-type
cn134	1279	8	chitin deacetylase 5B	Tribolium castaneum	226	91.7	26.7361	1e-16	64.6599				TM 1				Extradiol ring-cleavage dioxygenase, class I /II
cn135	704	2	No Significant hits
cn136	1557	7	No Significant hits										SP
cn137	1527	6	actin related protein 2/3 complex, subunit 1B	Danio rerio	1676	650	81.0526	0	74.5907					behavior;	cytoskeleton;	protein binding; structural molecule activity;	WD40 repeat & WD40 repeat 2 & WD40-repeat-containing domain & WD40 repeat-like-containing domain & WD40 repeat, subgroup & WD40/YVTN repeat-like-containing domain
cn138	1281	5	chitinase	Bacillus subtilis	431	170	31.6583	2e-40	81.8891				SP				Chitinase II & Glycoside hydrolase, catalytic core & Glycoside hydrolase, chitinase active site & Glycoside hydrolase, family 18, catalytic domain & Glycoside hydrolase, subgroup, catalytic core
cn139	723	2	No Significant hits
cn140	625	2	hypothetical protein TTHERM_00675650	Tetrahymena thermophila SB210	711	278	76.7857	2e-73	80.48
cn141	782	2	UDP-glucose/GDP-mannose dehydrogenase family, NAD binding domain containing protein	Tetrahymena thermophila SB210	185	75.9	23.4043	3e-12	89.2583
cn142	626	2	leucyl-tRNA synthetase family protein	Tetrahymena thermophila SB210	649	254	55.5556	3e-66	99.0415					metabolic process; translation;		catalytic activity;	Aminoacyl-tRNA synthetase, class Ia & Aminoacyl-tRNA synthetase, class I, conserved site & Rossmann-like alpha/beta/alpha sandwich fold
cn143	706	7	adenosylhomocysteinase family protein	Tetrahymena thermophila SB210	766	299	61.1111	9e-80	99.2918					metabolic process; regulation of gene expression, epigenetic; organelle organization and biogenesis; DNA metabolic process; transcription; amino acid and derivative metabolic process;		hydrolase activity;	S-adenosyl-L-homocysteine hydrolase & S-adenosyl-L-homocysteine hydrolase, conserved site & S-adenosyl-L-homocysteine hydrolase, NAD binding
cn144	838	8	phosphoenolpyruvate carboxykinase	Tetrahymena thermophila SB210	494	194	42.2764	4e-48	86.8735							catalytic activity;	Phosphoenolpyruvate carboxykinase, ATP-utilising & Phosphoenolpyruvate carboxykinase, N-terminal
cn145	608	2	VAMP (vesicle-associated membrane protein)-associated protein A, like	Danio rerio	204	83.2	52.0548	1e-14	35.3618				TM 1
cn146	729	2	No Significant hits														Homeodomain-like
cn147	843	3	TPR Domain containing protein	Tetrahymena thermophila SB210	579	227	39.4984	6e-58	99.5255					response to abiotic stimulus; metabolic process; response to stress;			Heat shock chaperonin-binding & Tetratricopeptide-like helical & Tetratricopeptide region & Tetratricopeptide repeat & Tetratricopeptide TPR-1
cn148	2788	16	Calpain family cysteine protease containing protein	Tetrahymena thermophila SB210	409	162	29.5612	2e-37	44.4046				SP				EGF, extracellular & EGF-like & EGF-like, laminin & EGF-like region, conserved site & EGF-like, type 3 & Metridin-like ShK toxin & Peptidase C2, calpain & Peptidase, cysteine peptidase active site
cn149	696	3	hypothetical protein TTHERM_00276060	Tetrahymena thermophila SB210	397	157	38.3178	5e-37	91.2356					biological_process; metabolic process; multicellular organismal development; cellular component organization and biogenesis; protein transport;		binding;	Armadillo-like helical & Armadillo-type fold & Exportin, Cse1-like
cn150	1707	18	No Significant hits								PFP		TM 3
cn151	716	5	ATP synthase F0 subunit 6	Lates calcarifer	731	286	78.125	1e-75	80.3073
cn152	848	13	ATP synthase F0 subunit 6	Lates calcarifer	665	260	64.7577	7e-68	80.1887
cn153	728	2	Mov34/MPN/PAD-1 family protein	Tetrahymena thermophila SB210	360	143	31.1966	1e-32	95.0549								Mov34/MPN/PAD-1
cn154	809	3	60s Acidic ribosomal protein	Tetrahymena thermophila SB210	648	254	52.7132	6e-66	95.5501						intracellular;		Ribosomal protein L10
cn155	728	2	dnaK protein	Tetrahymena thermophila SB210	1082	421	84.5833	1e-116	98.7637					response to stress;		nucleotide binding;	Heat shock protein 70 & Heat shock protein 70, conserved site & Heat shock protein Hsp70
cn156	1655	11	malate synthase A family protein	Tetrahymena thermophila SB210	1679	651	59.8485	0	95.4683							transferase activity;	Malate synthase & Malate synthase A & Malate synthase-like, core & Pyruvate/Phosphoenolpyruvate kinase, catalytic core
cn157	854	2	Papain family cysteine protease containing protein	Tetrahymena thermophila SB210	611	239	43.7063	1e-61	98.5948	c-18			SP			peptidase activity;	Peptidase C1A, papain & Peptidase C1A, papain C-terminal & Peptidase, cysteine peptidase active site & Proteinase inhibitor I29, cathepsin propeptide
cn158	729	4	Leishmanolysin family protein	Tetrahymena thermophila SB210	189	77.4	33.1658	8e-13	75.9945				SP				Growth factor, receptor & TNFR/CD27/30/40/95 cysteine-rich region
cn159	2590	19	zinc finger domain, LSD1 subclass family protein	Tetrahymena thermophila SB210	526	207	28.3814	4e-51	45.8301		P	M-s	TM 1				Furin-like repeat & Growth factor, receptor
cn160	562	2	frRunx3/p41	Takifugu rubripes	626	245	81.2081	9e-64	79.3594
cn161	784	5	14-3-3 protein	Tetrahymena thermophila SB210	957	373	74.5833	1e-102	91.7092							catalytic activity; protein binding;	14-3-3 protein
cn162	780	8	hypothetical protein TTHERM_01193630	Tetrahymena thermophila SB210	302	120	41.2162	7e-26	56.4103
cn163	777	5	No Significant hits										SP				Ricin B-related lectin
cn164	1322	11	D-isomer specific 2-hydroxyacid dehydrogenase, NAD-binding	Thiomicrospira crunogena XCL-2	890	347	51.0386	1e-93	76.3994							binding; catalytic activity;	D-isomer specific 2-hydroxyacid dehydrogenase, catalytic region & D-isomer specific 2-hydroxyacid dehydrogenase, NAD-binding & NAD(P)-binding domain
cn165	2216	13	BNR/Asp-box repeat family protein	Tetrahymena thermophila SB210	1128	439	33.7629	1e-121	95.8032				SP				VPS10
cn166	674	4	Elongation factor G, domain IV family protein	Tetrahymena thermophila SB210	959	374	82.9596	1e-102	99.1098					translation;	ribosome;	translation factor activity, nucleic acid binding; nucleotide binding; hydrolase activity;	Protein synthesis factor, GTP-binding & Small GTP-binding protein
cn167	1072	2	hypothetical protein TTHERM_00046360	Tetrahymena thermophila SB210	622	244	36.3636	9e-63	99.5336
cn168	1538	17	protein disulfide-isomerase domain containing protein	Tetrahymena thermophila SB210	1025	399	42.418	1e-109	93.5631				SP	protein modification process; amino acid and derivative metabolic process;	cell; extracellular space; cytoplasm; endoplasmic reticulum;	catalytic activity;	Disulphide isomerase & Protein disulphide isomerase & Thioredoxin, conserved site & Thioredoxin domain & Thioredoxin fold & Thioredoxin-like & Thioredoxin-like fold & Thioredoxin-like subdomain
cn169	786	5	acetyl-CoA acyltransferases family protein	Tetrahymena thermophila SB210	785	306	61.9433	7e-82	93.3842					response to abiotic stimulus; response to endogenous stimulus; generation of precursor metabolites and energy; response to external stimulus; cell communication; response to stress; biosynthetic process; lipid metabolic process; response to biotic stimulus; organelle organization and biogenesis; metabolic process; catabolic process; amino acid and derivative metabolic process; translation;	peroxisome;	transferase activity;	Thiolase & Thiolase-like & Thiolase-like, subgroup
cn170	672	2	novel protein similar to mouse and human membrane bound C2 domain containing protein (MBC2)	Danio rerio	618	242	58.4615	1e-62	86.9048						cell;		C2 calcium-dependent membrane targeting & C2 calcium/lipid-binding region, CaLB
cn171	675	2	No Significant hits
cn172	883	3	ribosomal protein S2	Solea senegalensis	1222	475	98.3333	1e-132	81.427
cn173	755	2	putative signal peptide	Acinetobacter baumannii ATCC 17978	98	42.4	34.4262	5e-09	24.106								Sel1-like & Tetratricopeptide-like helical
cn174	2091	28	ER-type hsp70	Paramecium tetraurelia	2390	925	74.88	0	89.3352					protein metabolic process; response to stress; response to abiotic stimulus;	endoplasmic reticulum;	nucleotide binding;	Heat shock protein 70 & Heat shock protein 70, conserved site & Heat shock protein Hsp70
cn175	711	3	No Significant hits										SP				Plexin & Plexin/semaphorin/integrin
cn176	1027	5	No Significant hits										SP				Pleckstrin homology & Pleckstrin homology-type
cn177	790	2	actin related protein 2/3 complex, subunit 2	Danio rerio	950	370	87.9227	1e-101	78.481					behavior; protein metabolic process; cytoskeleton organization and biogenesis;	cytoplasm; cytoskeleton; plasma membrane;	structural molecule activity; protein binding;	Arp2/3 complex, 34kDa subunit p34-Arc
cn178	1177	6	TROVE domain containing protein	Tetrahymena thermophila SB210	793	310	39.6947	2e-82	96.2617						nucleus;	binding; transferase activity;	TROVE
cn179	679	2	fumarate hydratase (EC 4.2.1.2) precursor -	Rhizopus oryzae	392	155	70.8738	2e-36	45.3608					generation of precursor metabolites and energy; carbohydrate metabolic process; transcription; catabolic process;	cytoplasm; mitochondrion; nucleoplasm;	transcription factor activity; catalytic activity;	Fumarate lyase & L-Aspartase-like
cn180	499	3	Histone H2A.1		390	154	66.6667	2e-36	70.7415	GPI	P		TM 3
cn181	778	2	phosphoglycerate kinase family protein	Tetrahymena thermophila SB210	822	321	59.2308	4e-86	99.3573					metabolic process; generation of precursor metabolites and energy; carbohydrate metabolic process; catabolic process; biosynthetic process;	cytoplasm;	kinase activity; nucleotide binding;	Phosphoglycerate kinase & Phosphoglycerate kinase, conserved site & Phosphoglycerate kinase, N-terminal
cn182	684	2	proliferating cell nuclear antigen (pcna)	Tetrahymena thermophila SB210	731	286	60.793	1e-75	98.9766					response to stress; DNA metabolic process; response to endogenous stimulus; cell proliferation; signal transduction;	intracellular; nuclear envelope; chromosome;	DNA binding; protein binding;	Proliferating cell nuclear antigen, PCNA
cn183	1025	4	Beta-glucanase/Beta-glucan synthetase	Hahella chejuensis KCTC 2396	164	67.8	28.0303	1e-09	38.5366				SP				Ricin B lectin & Ricin B-related lectin
cn184	731	4	No Significant hits
cn185	636	2	TPR Domain containing protein	Tetrahymena thermophila SB210	162	67	33.75	1e-18	74.8428
cn186	688	2	hypothetical protein TTHERM_00456820	Tetrahymena thermophila SB210	182	74.7	29.3233	5e-12	54.7965								Nucleotide-binding, alpha-beta plait & RNA recognition motif, RNP-1
cn187	775	2	Hsp90 protein	Tetrahymena thermophila SB210	862	336	77.7273	8e-91	84.6452					protein metabolic process; response to stress;		protein binding; nucleotide binding;	ATP-binding region, ATPase-like & Chaperone protein htpG & Heat shock protein Hsp90, conserved site & Heat shock protein Hsp90, C-terminal & Heat shock protein Hsp90, N-terminal
cn188	753	2	Protein kinase domain containing protein	Tetrahymena thermophila SB210	685	268	53.9419	3e-70	95.8831					biological_process;		protein kinase activity;	Protein kinase, ATP binding site & Protein kinase, core & Protein kinase-like & Serine/threonine protein kinase, active site & Serine/threonine protein kinase-related
cn189	839	14	Chitinase	Burkholderia ambifaria AMMD	151	62.8	30.7692	3e-08	38.1406								Carbohydrate-binding domain, family 5/12
cn190	993	4	ribosomal protein Sa	Solea senegalensis	1395	541	86.262	1e-152	90.5337					translation; anatomical structure morphogenesis; cell communication; cell differentiation; cytoplasm organization and biogenesis; organelle organization and biogenesis; signal transduction;	ribosome; cytosol; nuclear chromosome;	structural molecule activity; receptor activity;	Ribosomal protein S2 & Ribosomal protein S2, conserved site & Ribosomal protein S2, eukaryotic/archaeal
cn191	2827	13	zinc finger domain, LSD1 subclass family protein	Tetrahymena thermophila SB210	348	138	26.2376	2e-30	37.7432				TM 1				Furin-like repeat & Growth factor, receptor
cn192	954	4	ATP synthase beta chain, mitochondrial precursor, putative	Tetrahymena thermophila SB210	1200	466	75.7098	1e-130	99.5807					cellular component organization and biogenesis; anatomical structure morphogenesis; embryonic development; multicellular organismal development; growth; ion transport; transcription; protein transport; biosynthetic process; generation of precursor metabolites and energy; nucleobase, nucleoside, nucleotide and nucleic acid metabolic process; behavior; reproduction;	cilium; cell; mitochondrion;	hydrolase activity; transporter activity; transcription regulator activity; binding; protein binding; nucleotide binding;	ATPase, F1/A1 complex, alpha/beta subunit, N-terminal & ATPase, F1 complex, beta subunit & ATPase, F1/V1/A1 complex, alpha/beta subunit, N-terminal & ATPase, F1/V1/A1 complex, alpha/beta subunit, nucleotide-binding domain
cn193	729	4	hypothetical protein TTHERM_00312800	Tetrahymena thermophila SB210	148	61.6	22.7468	5e-08	82.1674
cn194	794	4	No Significant hits										SA				EF-HAND 2 & EF-Hand type
cn195	586	2	PREDICTED: similar to zinc finger protein	Strongylocentrotus purpuratus	137	57.4	25.8621	5e-07	73.0375							binding;	TRAF-like
cn196	1065	8	calpain-like protein	Sterkiella histriomuscorum	378	150	31.8644	2e-34	77.0892								EGF-like region, conserved site & Peptidase C2, calpain & Peptidase, cysteine peptidase active site
cn197	928	3	hypothetical protein GSPATT00030971001	Paramecium tetraurelia strain d4-2	351	139	38.0208	2e-31	61.6379				TM 1				2-oxo acid dehydrogenase, lipoyl-binding site
cn198	804	8	peptidase M16 inactive domain	Tetrahymena thermophila SB210	663	259	55.7018	1e-67	84.5771								Metalloenzyme, LuxS/M16 peptidase-like, metal-binding & Peptidase M16, core & Peptidase M16, N-terminal
cn199	770	5	Ribophorin I family protein	Tetrahymena thermophila SB210	436	172	35.5469	2e-41	99.2208						endoplasmic reticulum;		Ribophorin I
cn200	813	4	Calpain family cysteine protease containing protein	Tetrahymena thermophila SB210	249	100	35.1351	1e-19	67.0357						cell part;		EGF-like region, conserved site & Peptidase C2, calpain & Peptidase, cysteine peptidase active site
cn201	693	1	WH1 domain containing protein	Tetrahymena thermophila SB210	222	90.1	41.8803	1e-16	50.5051				TM 2
cn202	677	2	Protein kinase domain containing protein	Tetrahymena thermophila SB210	510	201	48.3721	4e-50	94.6824								Protein kinase, ATP binding site & Protein kinase, core & Protein kinase-like & Serine/threonine protein kinase, active site & Serine/threonine protein kinase-related
cn203	2762	14	CDH1-D	Gallus gallus	303	121	51.3889	3e-25	15.2788
cn204	601	1	CHK1 checkpoint homolog (S. pombe)	Xenopus tropicalis	228	92.4	97.7778	2e-17	22.2962
cn205	680	2	basic leucine zipper and W2 domains 1	Danio rerio	905	353	88.835	7e-96	90.7353					translation; transcription;	ribosome;	transcription regulator activity; translation factor activity, nucleic acid binding;
cn206	2515	15	MCM2/3/5 family protein	Tetrahymena thermophila SB210	1749	678	45.6161	0	93.9563					DNA metabolic process;		DNA binding; nucleotide binding;	ATPase, AAA+ type, core & DNA-dependent ATPase MCM & DNA-dependent ATPase MCM, conserved site & MCM protein 3 & Nucleic acid-binding, OB-fold & Nucleic acid-binding, OB-fold-like
cn207	714	5	hypothetical protein LOC336303	Danio rerio	301	120	62.7451	8e-26	41.8768		PFP
cn208	558	2	No Significant hits
cn209	848	3	Tubulin-tyrosine ligase family protein	Tetrahymena thermophila SB210	512	201	37.5	4e-50	98.2311								Tubulin-tyrosine ligase
cn210	770	4	cytochrome c oxidase subunit III	Lates calcarifer	1103	429	84.3137	1e-119	99.2208
cn211	782	20	cytochrome c oxidase subunit III	Lates calcarifer	1098	427	86.9048	1e-118	96.5473
cn212	797	6	ribosomal protein LP0	Solea senegalensis	1156	449	92.623	1e-125	91.7189	c-22			SP	cytoplasm organization and biogenesis; organelle organization and biogenesis; translation;	ribosome;	structural molecule activity;	Ribosomal protein L10
cn213	703	3	Elongation factor G, domain IV family protein	Tetrahymena thermophila SB210	979	381	83.2599	1e-104	96.7283					translation;	ribosome;	translation factor activity, nucleic acid binding; nucleotide binding; hydrolase activity;	Protein synthesis factor, GTP-binding & Small GTP-binding protein
cn214	715	2	Ribonucleotide reductase, barrel domain containing protein	Tetrahymena thermophila SB210	761	297	63.4783	4e-79	95.5245					DNA metabolic process; nucleobase, nucleoside, nucleotide and nucleic acid metabolic process;	cytoplasm;	catalytic activity; nucleotide binding;	ATP-cone & Ribonucleotide reductase large subunit, C-terminal & Ribonucleotide reductase large subunit, N-terminal & Ribonucleotide reductase R1 subunit, N-terminal
cn215	681	3	AGAP010421-PA	Anopheles gambiae str. PEST	703	275	61.3636	2e-72	96.7695					generation of precursor metabolites and energy; carbohydrate metabolic process; catabolic process; metabolic process; biosynthetic process; amino acid and derivative metabolic process;	cytoplasm; mitochondrion;	catalytic activity;	Transketolase-like, pyrimidine-binding domain
cn216	657	2	PREDICTED: similar to keratin associated protein 9.3	Macaca mulatta	148	61.6	38.7097	4e-08	38.6606				SP
cn217	739	2	predicted protein	Monosiga brevicollis MX1	383	152	34.5382	3e-35	99.7294								Domain of unknown function DUF1907
cn218	1026	7	Insect antifreeze protein	Tetrahymena thermophila SB210	201	82	34.7561	6e-14	42.5926								Furin-like repeat & Growth factor, receptor & Whey acidic protein, 4-disulphide core, conserved site
cn219	990	11	Insect antifreeze protein	Tetrahymena thermophila SB210	116	49.3	51.3514	6e-13	11.1111				SP				Whey acidic protein, 4-disulphide core, conserved site
cn220	770	13	TNFR/NGFR cysteine-rich region family protein	Tetrahymena thermophila SB210	154	63.9	55.102	1e-08	18.1818				SP				Furin-like repeat & Growth factor, receptor & Whey acidic protein, 4-disulphide core, conserved site
cn221	1085	15	zinc finger domain, LSD1 subclass family protein	Tetrahymena thermophila SB210	208	84.7	35.8491	1e-14	28.6636				SP				EGF-like & Furin-like repeat & Growth factor, receptor & Whey acidic protein, 4-disulphide core, conserved site
cn222	738	2	No Significant hits
cn223	746	7	No Significant hits
cn224	779	6	BNR/Asp-box repeat family protein	Tetrahymena thermophila SB210	438	173	36.5546	1e-41	81.5148				SP
cn225	2829	10	MCM2/3/5 family protein	Tetrahymena thermophila SB210	2436	942	53.6071	0	92.8597					DNA metabolic process;	intracellular;	DNA binding; nucleotide binding;	DNA-dependent ATPase MCM & DNA-dependent ATPase MCM, conserved site & MCM protein 2 & Nucleic acid-binding, OB-fold & Nucleic acid-binding, OB-fold-like
cn226	683	6	putative 60S ribosomal protein L1	Trifolium pratense	370	147	53.5714	7e-34	61.347					translation; cytoplasm organization and biogenesis; organelle organization and biogenesis;	ribosome;	structural molecule activity;	Ribosomal protein L4/L1e
cn227	810	5	hypothetical protein CLB_3045	Clostridium botulinum A str. ATCC 19397	247	99.8	31.0881	2e-19	69.1358				SP				Concanavalin A-like lectin/glucanase
cn228	1133	2	multidomain scavenger receptor, putative	Plasmodium vivax SaI-1	231	93.6	26.6055	2e-17	52.6037								Concanavalin A-like lectin/glucanase
cn229	749	5	chitinase	Legionella pneumophila subsp. pneumophila str. Philadelphia 1	136	57	36.2832	1e-06	40.3204
cn230	676	4	ab-hydrolase associated lipase region family protein	Tetrahymena thermophila SB210	514	202	52	1e-50	88.1657					catabolic process; lipid metabolic process; generation of precursor metabolites and energy; carbohydrate metabolic process;	extracellular space; mitochondrion;	catalytic activity; protein binding; hydrolase activity;	AB-hydrolase associated lipase region & Alpha/beta hydrolase fold-1
cn231	667	1	NLI interacting factor-like phosphatase family protein	Tetrahymena thermophila SB210	316	126	35.2113	1e-27	89.8051								NLI interacting factor
cn232	1006	2	NLI interacting factor-like phosphatase family protein	Tetrahymena thermophila SB210	367	145	52.5862	3e-33	34.493								NLI interacting factor
cn233	760	2	Proteasome A-type and B-type family protein	Tetrahymena thermophila SB210	535	210	49.0909	6e-53	86.3158
cn234	662	4	alanine-glyoxylate transaminase	Chlamydomonas reinhardtii	549	216	48.6486	1e-54	99.0937								Aminotransferase class-III & Pyridoxal phosphate-dependent transferase, major region & Pyridoxal phosphate-dependent transferase, major region, subdomain 1
cn235	660	2	Papain family cysteine protease containing protein	Tetrahymena thermophila SB210	240	97.1	31.7708	8e-19	85.7576				TM 1
cn236	747	2	NMD3 family protein	Tetrahymena thermophila SB210	772	301	55.4167	2e-80	96.2517							protein binding; RNA binding;	NMD3
cn237	1095	2	Ubiquitin carboxyl-terminal hydrolase family protein	Tetrahymena thermophila SB210	229	92.8	37.4233	4e-17	42.9224					transcription;			Paired amphipathic helix
cn238	767	2	hypothetical protein TTHERM_00558000	Tetrahymena thermophila SB210	160	66.2	39.2857	2e-09	32.7249								Chitin-binding, type 1
cn239	795	2	asparagine-rich protein	Plasmodium berghei strain ANKA	215	87.4	29.1262	9e-16	76.1006				TM 2				Ribosomal protein L23/L25, conserved site
cn240	988	2	LOC553536 protein	Danio rerio	812	317	67.4797	8e-85	73.0769					transport;	plasma membrane; cytoplasmic membrane-bound vesicle;	protein binding;	Adaptin ear-binding coat-associated protein 1 NECAP-1
cn241	706	3	No Significant hits										SP
cn242	678	2	hypothetical protein GSPATT00035072001	Paramecium tetraurelia strain d4-2	393	155	34.7032	2e-36	96.7552								Armadillo-like helical & Armadillo-type fold & HEAT & Importin-beta, N-terminal
cn243	641	1	hypothetical protein GSPATT00036490001	Paramecium tetraurelia strain d4-2	294	117	37.8378	2e-27	69.1108								Armadillo-like helical & Armadillo-type fold & HEAT
cn244	738	3	Tubulin alpha chain dbj|BAA03955.1| alpha-tubulin	Chlorella vulgaris	1139	443	90.0415	1e-123	97.832					transport; cytoskeleton organization and biogenesis; protein metabolic process;	cellular_component; cytoskeleton;	nucleotide binding; structural molecule activity; hydrolase activity;	Alpha tubulin & Tubulin & Tubulin, conserved site & Tubulin/FtsZ, GTPase domain & Tubulin/FtsZ, N-terminal
cn245	1394	13	translation elongation factor EF-1, subunit alpha	Tetrahymena thermophila SB210	1857	719	80.1865	0	92.2525					translation;	ribosome;	translation factor activity, nucleic acid binding; nucleotide binding; hydrolase activity;	Protein synthesis factor, GTP-binding & Translation elongation and initiation factor/Ribosomal, beta-barrel & Translation elongation factor EF1A, eukaryotic/archaeal & Translation elongation factor EF1A/initiation factor IF2gamma, C-terminal & Translation elongation factor EFTu/EF1A, C-terminal & Translation elongation factor EFTu/EF1A, domain 2
cn246	1440	17	cathepsin B	Sterkiella histriomuscorum	559	219	45.045	3e-55	46.1806				SP			hydrolase activity;	Peptidase C1A, papain & Peptidase C1A, papain C-terminal & Peptidase, cysteine peptidase active site
cn247	939	3	glyceraldehyde-3-phosphate dehydrogenase	Astatotilapia burtoni	1478	573	95.3177	1e-162	95.4207					behavior; cell communication; generation of precursor metabolites and energy; carbohydrate metabolic process; catabolic process; biosynthetic process; cellular component organization and biogenesis;	cytoskeleton; intracellular; cytoplasm; cell wall;	catalytic activity; binding; structural molecule activity; protein binding;	Glyceraldehyde 3-phosphate dehydrogenase & Glyceraldehyde-3-phosphate dehydrogenase, type I & NAD(P)-binding domain
cn248	518	2	Steroid dehydrogenase, putative	Paramecium tetraurelia strain d4-2	261	105	32.7044	2e-21	91.8919		PFP						Glucose/ribitol dehydrogenase & NAD(P)-binding domain & Short-chain dehydrogenase/reductase SDR
cn249	814	4	ATP synthase F1, alpha subunit family protein	Tetrahymena thermophila SB210	944	368	75.1055	1e-100	87.2236					generation of precursor metabolites and energy; nucleobase, nucleoside, nucleotide and nucleic acid metabolic process; ion transport; biosynthetic process;	intracellular;	transporter activity; binding; nucleotide binding; peptidase activity; hydrolase activity;	ATPase, F1/A1 complex, alpha/beta subunit, N-terminal & ATPase, F1/V1/A1 complex, alpha/beta subunit, N-terminal & ATPase, F1/V1/A1 complex, alpha/beta subunit, nucleotide-binding domain
cn250	792	5	Adaptin N terminal region family protein	Tetrahymena thermophila SB210	757	296	57.7075	1e-78	95.7071							protein binding;	Armadillo-like helical & Armadillo-type fold & Clathrin/coatomer adaptor, adaptin-like, N-terminal
cn251	665	2	Trehalose 6-phosphate phosphorylase	Chlorobium phaeobacteroides BS1	592	232	50.9091	1e-59	99.0977					metabolic process;		transferase activity;	Glycoside hydrolase family 65, central catalytic & Six-hairpin glycosidase & Six-hairpin glycosidase-like
cn252	641	4	solute carrier family 25 alpha, member 5	Paralichthys olivaceus	929	362	91.4573	9e-99	92.9797
cn253	472	2	No Significant hits
cn254	713	5	ribosomal protein L4/L1 family protein	Tetrahymena thermophila SB210	690	270	58.8496	6e-71	93.2679					translation; cytoplasm organization and biogenesis; organelle organization and biogenesis;	ribosome;	structural molecule activity;	Ribosomal protein L4/L1e
cn255	1142	2	MT-A70 family protein	Tetrahymena thermophila SB210	381	151	37.5	9e-35	53.2399								MT-A70
cn256	1458	8	putative Sec61; signal peptide plus 9 transmembrane domain-containing protein	Cryptosporidium parvum Iowa II	1674	649	68.2105	0	97.4623				TM 8		cell; plastid;	transporter activity;	SecY protein & Translocon Sec61/SecY, plug domain
cn257	751	3	EGF-like domain containing protein	Tetrahymena thermophila SB210	182	74.7	28.7129	5e-12	74.1678				SA				Furin-like repeat & Growth factor, receptor & TNFR/CD27/30/40/95 cysteine-rich region
cn258	776	2	DnaJ domain containing protein	Tetrahymena thermophila SB210	712	278	51.8072	2e-73	93.4278				TM 3
cn259	681	1	No Significant hits										TM 2
cn260	663	1	No Significant hits								PFP
cn261	614	1	HEAT repeat family protein	Tetrahymena thermophila SB210	327	130	35.1064	5e-29	90.228
cn262	688	1	HEAT repeat family protein	Tetrahymena thermophila SB210	266	107	29.2398	1e-26	73.9826		PFP
cn263	1004	8	Malate dehydrogenase, cytoplasmic, putative	Tetrahymena thermophila SB210	942	367	61.745	1e-100	88.6454				SP	carbohydrate metabolic process; metabolic process;		catalytic activity;	Lactate dehydrogenase/glycoside hydrolase, family 4, C-terminal & Lactate/malate dehydrogenase & L-lactate/malate dehydrogenase & Malate dehydrogenase, active site & Malate dehydrogenase, NAD or NADP & NAD(P)-binding domain
cn264	637	2	No Significant hits
cn265	856	7	sarco/endoplasmic reticulum Ca2+-ATPase	Paramecium tetraurelia	889	347	62.7178	7e-94	99.7664					ion transport;	cell;	nucleotide binding; hydrolase activity; transporter activity;	ATPase, P-type, K/Mg/Cd/Cu/Zn/Na/Ca/Na/H-transporter & Haloacid dehalogenase-like hydrolase
cn266	980	7	Elongation factor G, domain IV family protein	Tetrahymena thermophila SB210	1316	511	76.6871	1e-143	99.6939					translation;	ribosome;	translation factor activity, nucleic acid binding; nucleotide binding; hydrolase activity;	Protein synthesis factor, GTP-binding & Small GTP-binding protein
cn267	1429	6	zinc finger domain, LSD1 subclass family protein	Tetrahymena thermophila SB210	308	123	25.0531	4e-26	87.4738								EGF-like & Furin-like repeat & Growth factor, receptor
cn268	1086	8	hypothetical protein TTHERM_00721790	Tetrahymena thermophila SB210	155	64.3	23.5632	1e-08	91.6206				TM 1
cn269	795	2	NADH dehydrogenase subunit 2	Lates calcarifer	699	273	64.9194	7e-72	93.4591
cn270	640	1	MHC class I	Salmo salar	633	248	61.6216	2e-64	85.625					response to biotic stimulus; signal transduction;	plasma membrane;	receptor activity;	MHC classes I/II-like antigen recognition protein & MHC class I, alpha chain, alpha1/alpha2 & MHC class I-like antigen recognition
cn271	937	2	major histocompatibility class I receptor	Stizostedion vitreum	1092	425	68.5619	1e-117	93.063				TM 1	response to biotic stimulus; signal transduction;	plasma membrane;	receptor activity;	Immunoglobulin C1-set & Immunoglobulin-like & Immunoglobulin-like fold & MHC classes I/II-like antigen recognition protein & MHC class I, alpha chain, alpha1/alpha2 & MHC class I-like antigen recognition
cn272	865	2	major histocompatibility class I receptor	Stizostedion vitreum	1080	420	72.6277	1e-116	93.1792				TM 1	response to biotic stimulus; signal transduction;	plasma membrane;	receptor activity;	Immunoglobulin C1-set & Immunoglobulin-like & Immunoglobulin-like fold & MHC classes I/II-like antigen recognition protein & MHC class I, alpha chain, alpha1/alpha2 & MHC class I-like antigen recognition
cn273	658	2	major histocompatibility class I receptor	Stizostedion vitreum	924	360	77.2093	4e-98	96.9605				TM 1	response to biotic stimulus; signal transduction;	plasma membrane;	receptor activity;	Immunoglobulin C1-set & Immunoglobulin-like fold & MHC classes I/II-like antigen recognition protein & MHC class I, alpha chain, alpha1/alpha2 & MHC class I-like antigen recognition
cn274	770	2	PREDICTED: similar to CG2086-PB, isoform B	Tribolium castaneum	140	58.5	35.2113	4e-07	24.026	GPI			TM 3
cn275	654	2	Os10g0507600	Oryza sativa (japonica cultivar-group)	193	79	33.6	2e-13	56.7278								Major sperm protein & PapD-like
cn276	982	4	heat shock protein 92	Paramecium caudatum	850	332	64.5756	3e-89	82.6884				SP	protein metabolic process; response to stress;	cytoplasmic membrane-bound vesicle;	nucleotide binding; protein binding;	ATP-binding region, ATPase-like & Chaperone protein htpG & Heat shock protein Hsp90, conserved site & Heat shock protein Hsp90, C-terminal & Heat shock protein Hsp90, N-terminal
cn277	1265	5	No Significant hits
cn278	1035	15	No Significant hits										SP				Ricin B-related lectin
cn279	1443	10	Tubulin beta chain, putative	Tetrahymena thermophila SB210	2174	842	95.1163	0	89.3278					transport; cytoskeleton organization and biogenesis; protein metabolic process;	cytoplasm; cellular_component; cytoskeleton;	nucleotide binding; structural molecule activity; hydrolase activity;	Beta tubulin & Tubulin & Tubulin, conserved site & Tubulin/FtsZ, 2-layer sandwich domain & Tubulin/FtsZ, C-terminal & Tubulin/FtsZ, GTPase domain & Tubulin/FtsZ, N-terminal
cn280	576	2	No Significant hits
cn281	1157	3	No Significant hits														Tetratricopeptide region
cn282	755	3	No Significant hits										TM 2
cn283	1041	2	Sec23/Sec24 trunk domain containing protein	Tetrahymena thermophila SB210	612	240	41.8367	1e-61	84.6302					transport;			Sec23/Sec24 trunk region & Zinc finger, Sec23/Sec24-type
cn284	688	5	Minichromosome maintenance 5 CG4082-PA, isoform A	Drosophila melanogaster	364	144	34.188	4e-33	98.8372					nucleobase, nucleoside, nucleotide and nucleic acid metabolic process; organelle organization and biogenesis; cell cycle; DNA metabolic process;	cellular_component; chromosome;	binding; catalytic activity; hydrolase activity;	MCM protein 5 & Nucleic acid-binding, OB-fold & Nucleic acid-binding, OB-fold-like
cn285	768	2	Tnc protein	Mus musculus	250	100	35.2201	7e-20	61.9792					cellular component organization and biogenesis;	proteinaceous extracellular matrix;	protein binding;	EGF, extracellular & EGF-like & EGF-like, laminin & EGF-like region, conserved site & EGF-like, type 3 & Metridin-like ShK toxin
cn286	1111	4	M18 protein	Streptococcus pyogenes	142	59.3	25.6684	4e-07	49.3249								Octicosapeptide/Phox/Bem1p
cn287	622	1	No Significant hits										TM 2
cn288	595	1	No Significant hits										SA
cn289	692	2	No Significant hits										TM 5
cn290	725	4	Ser/Thr protein phosphatase family protein	Tetrahymena thermophila SB210	382	151	40.3756	3e-39	87.5862					protein modification process; signal transduction; cell cycle; transcription;	nucleus; unlocalized protein complex;	signal transducer activity; binding; phosphoprotein phosphatase activity;	Serine/threonine phosphatase, PPP5 & Tetratricopeptide-like helical & Tetratricopeptide region & Tetratricopeptide repeat & Tetratricopeptide TPR-1
cn291	722	3	branched-chain amino acid aminotransferase family protein	Tetrahymena thermophila SB210	539	212	51.0417	2e-53	78.8089							transferase activity;	Aminotransferase, class IV & Branched-chain amino acid aminotransferase II
cn292	1026	2	Pyruvate dehydrogenase [NADP+] mitocondrial precursor (Pyruvate:NADP+ oxidoreductase) (EgPNOmt) (Aquacobalamin reductase	Euglena gracilis]	657	257	39.4737	8e-67	98.7329					cellular component organization and biogenesis; metabolic process; generation of precursor metabolites and energy; response to abiotic stimulus; electron transport;	mitochondrion; intracellular;	binding; electron transporter activity;	Flavodoxin-like & Flavodoxin/nitric oxide synthase
cn293	651	3	No Significant hits										TM 1
cn294	728	3	2-methylcitrate synthase/citrate synthase II family protein	Tetrahymena thermophila SB210	709	277	60.4348	4e-73	94.6429							transferase activity;	Citrate synthase-like & Citrate synthase-like, core & Citrate synthase-like, large alpha subdomain
cn295	1159	3	Elongation factor G, domain IV family protein	Tetrahymena thermophila SB210	1376	534	67.7419	1e-150	95.6859					translation;	ribosome;	translation factor activity, nucleic acid binding; nucleotide binding; hydrolase activity;	Elongation factor G/III/V & Hydroxymethylglutaryl-CoA reductase, class I/II, catalytic & Ribosomal protein S5 domain 2-type fold & Translation elongation factor EFG/EF2, C-terminal & Translation elongation factor EFG/EF2, domain IV
cn296	644	1	Transmembrane amino acid transporter protein	Tetrahymena thermophila SB210	218	88.6	30.7692	3e-16	89.2857				TM 4				Amino acid transporter, transmembrane
cn297	727	1	Transmembrane amino acid transporter protein	Tetrahymena thermophila SB210	178	73.2	27.7512	1e-11	80.3301		PFP		TM 6				Amino acid transporter, transmembrane
cn298	721	4	No Significant hits										SP
cn299	733	6	hypothetical protein GSPATT00032536001	Paramecium tetraurelia strain d4-2	414	164	40.3433	6e-39	93.1787								Armadillo-like helical & Armadillo-type fold & Importin-beta, N-terminal
cn300	995	2	PAS domain S-box family protein	Tetrahymena thermophila SB210	267	107	26	1e-21		c-32			TM 3
cn301	863	5	metallo-beta-lactamase superfamily protein	Tetrahymena thermophila SB210	733	286	56.2249	9e-76	85.7474								Beta-lactamase-like
cn302	672	2	PCI domain containing protein	Tetrahymena thermophila SB210	334	133	33.6788	1e-29	86.0119
cn303	966	3	hypothetical protein GSPATT00001064001	Paramecium tetraurelia strain d4-2	300	120	29.1667	2e-25	72.5673					biological_process;		protein binding;	Zinc finger, C3HC4 RING-type & Zinc finger, RING-type
cn304	648	2	No Significant hits										SP				Pleckstrin homology & Pleckstrin homology-type
cn305	766	2	No Significant hits										SP
cn306	640	2	14-3-3 protein	Tetrahymena thermophila SB210	810	316	73.6842	6e-85	97.8125							catalytic activity; protein binding;	14-3-3 protein
cn307	697	2	Tubulin/FtsZ family, GTPase domain containing protein	Tetrahymena thermophila SB210	878	342	98.8095	9e-93	72.1664					transport; cytoskeleton organization and biogenesis; protein metabolic process;	cellular_component; cytoskeleton;	nucleotide binding; structural molecule activity; hydrolase activity;	Alpha tubulin & Tubulin & Tubulin/FtsZ, 2-layer sandwich domain & Tubulin/FtsZ, C-terminal
cn308	954	2	BNR/Asp-box repeat family protein	Tetrahymena thermophila SB210	349	139	28.3133	4e-31	99.5807
cn309	629	2	40S ribosomal protein S7 (RPS7C)	Arabidopsis thaliana	366	145	41.7582	2e-33	86.1685				TM 3
cn310	693	3	ATP-binding cassette transporter	Tetrahymena thermophila SB210	423	167	40.0922	5e-40	92.9293		HP		TM 3		plasma membrane;		ABC transporter integral membrane type 1 & ABC transporter, transmembrane region & ABC transporter, transmembrane region, type 1
cn311	713	2	Protein phosphatase 2C (PP2C) emb|CAA85448.1| PP2C	Paramecium tetraurelia	710	278	57.6271	3e-73	99.1585					protein modification process;	unlocalized protein complex;	binding; phosphoprotein phosphatase activity;	Protein phosphatase 2C & Protein phosphatase 2C, manganese/magnesium aspartate binding site & Protein phosphatase 2C, N-terminal & Protein phosphatase 2C-related
cn312	758	3	salt-inducible protein, putative, expressed	Oryza sativa (japonica cultivar-group)	199	81.3	27.2222	6e-14	70.3166				SA				Pentatricopeptide repeat
cn313	1126	4	formate/nitrite transporter	Moorella thermoacetica ATCC 39073	517	203	37.4593	2e-50	73.4458								Formate/nitrite transporter
cn314	705	2	AMP-binding enzyme family protein	Tetrahymena thermophila SB210	513	202	45.7399	2e-50	90.922							catalytic activity;	AMP-dependent synthetase/ligase
cn315	665	2	No Significant hits
cn316	754	2	Insect antifreeze protein	Tetrahymena thermophila SB210	233	94.4	30.2041	7e-18	88.5942				TM 6				Growth factor, receptor
cn317	668	2	cyclic nucleotide-binding domain containing protein	Tetrahymena thermophila SB210	522	205	44.3515	2e-51	99.1018
cn318	659	2	TPR Domain containing protein	Tetrahymena thermophila SB210	414	164	45.3202	5e-39	91.3505					protein metabolic process; signal transduction; cellular component organization and biogenesis; anatomical structure morphogenesis; multicellular organismal development; cell differentiation; behavior; embryonic development;	cilium; microtubule organizing center; intracellular;		Tetratricopeptide-like helical & Tetratricopeptide region & Tetratricopeptide repeat & Tetratricopeptide TPR-1
cn319	720	2	ABC transporter N-terminus family protein	Tetrahymena thermophila SB210	679	266	53.5865	1e-69	97.3611		PFP		TM 3			hydrolase activity;	ABC transporter, N-terminal
cn320	675	2	acetyl-CoA acyltransferases family protein	Tetrahymena thermophila SB210	682	267	59.8174	5e-70	97.1852						plastid;		Thiolase & Thiolase-like & Thiolase-like, subgroup
cn321	734	2	NADPH-dependent mannose 6-phosphate reductase	Apium graveolens	478	188	44.6215	2e-46	95.9128								Aldo/keto reductase & Aldo/keto reductase subgroup
cn322	852	6	MCM2/3/5 family protein	Tetrahymena thermophila SB210	331	132	38.1443	4e-29	67.8404					DNA metabolic process;	nucleoplasm; chromosome;	nucleotide binding; hydrolase activity; protein binding; chromatin binding;	Nucleic acid-binding, OB-fold-like
cn323	769	3	PREDICTED: tenascin C (hexabrachion)	Gallus gallus	238	96.3	30.7692	2e-18	65.7997					multicellular organismal development; cell differentiation;	extracellular region;		EGF, extracellular & EGF-like & EGF-like, laminin & EGF-like region, conserved site & EGF-like, type 3 & Metridin-like ShK toxin
cn324	722	2	Protein kinase domain containing protein	Tetrahymena thermophila SB210	426	168	36.6667	3e-40	99.169								Protein kinase, core & Protein kinase-like & Serine/threonine protein kinase, active site & Serine/threonine protein kinase-related
cn325	1111	5	glyceraldehyde-3-phosphate dehydrogenase	Achlya bisexualis	1261	490	69.97	1e-137	89.829					generation of precursor metabolites and energy; carbohydrate metabolic process; catabolic process; biosynthetic process; amino acid and derivative metabolic process; secondary metabolic process;	cytosol;	binding; catalytic activity;	Glyceraldehyde 3-phosphate dehydrogenase & Glyceraldehyde-3-phosphate dehydrogenase, type I & NAD(P)-binding domain
cn326	710	2	hypothetical protein TTHERM_01005010	Tetrahymena thermophila SB210	633	248	53.7118	2e-64	96.6197								Bacterial transferase hexapeptide repeat & Trimeric LpxA-like
cn327	696	2	No Significant hits
cn328	679	2	14-3-3 protein	Tetrahymena thermophila SB210	896	349	75.1111	7e-95	99.2636				TM 2
cn329	681	3	Thioredoxin-dependent peroxide reductase, mitochondrial precursor, putative	Tetrahymena thermophila SB210	706	276	67.3367	8e-73	86.1968							catalytic activity; antioxidant activity;	Alkyl hydroperoxide reductase/ Thiol specific antioxidant/ Mal allergen & Peroxiredoxin, C-terminal & Thioredoxin fold & Thioredoxin-like & Thioredoxin-like fold
cn330	670	2	glutaredoxin-related protein	Tetrahymena thermophila SB210	438	173	40	9e-42	90.7463					electron transport;		electron transporter activity; protein binding;	Glutaredoxin & Glutaredoxin-related protein & Thioredoxin fold & Thioredoxin-like fold
cn331	1205	7	B2-microglobulin	Pseudosciaena crocea	455	179	72.5664	3e-43	28.0498				SP	response to biotic stimulus;	plasma membrane;		Beta-2-Microglobulin & Immunoglobulin C1-set & Immunoglobulin-like & Immunoglobulin-like fold & Immunoglobulin/major histocompatibility complex, conserved site
cn332	1109	4	Glutamine synthetase, catalytic domain containing protein	Tetrahymena thermophila SB210	1010	393	52.4496	1e-107	93.5077								Glutamine synthetase, beta-Grasp & Glutamine synthetase, catalytic region & Glutamine synthetase/guanido kinase, catalytic region
cn333	739	3	protein disulfide-isomerase domain containing protein	Tetrahymena thermophila SB210	533	209	42.6829	1e-52	98.1055				SP	protein modification process; amino acid and derivative metabolic process;	cell; extracellular space; cytoplasm; endoplasmic reticulum;	protein binding; catalytic activity;	Thioredoxin, conserved site & Thioredoxin domain & Thioredoxin fold & Thioredoxin-like & Thioredoxin-like fold & Thioredoxin-like subdomain
cn334	731	5	GA21521-PA	Drosophila pseudoobscura	783	306	63.8767	1e-81	93.0233					multicellular organismal development; anatomical structure morphogenesis; growth; nucleobase, nucleoside, nucleotide and nucleic acid metabolic process; DNA metabolic process; translation;	cytoplasm; cytosol; nucleus; ribosome; chromosome;	translation factor activity, nucleic acid binding; RNA binding; nucleotide binding; hydrolase activity;	DEAD-like helicase, N-terminal & DNA/RNA helicase, DEAD/DEAH box type, N-terminal & Helicase, superfamily 1/2, ATP-binding domain & RNA helicase, ATP-dependent, DEAD-box, conserved site & RNA helicase, DEAD-box type, Q motif
cn335	747	2	Cystathionine beta-lyase	Tetrahymena thermophila SB210	605	237	51.1111	5e-61	88.6212					amino acid and derivative metabolic process;		transferase activity; catalytic activity;	Cys/Met metabolism, pyridoxal phosphate-dependent enzyme & Pyridoxal phosphate-dependent transferase, major region & Pyridoxal phosphate-dependent transferase, major region, subdomain 1
cn336	770	5	Hsp90 protein	Tetrahymena thermophila SB210	878	342	78.6364	1e-92	85.1948					protein metabolic process; response to stress;		protein binding; nucleotide binding;	ATP-binding region, ATPase-like & Chaperone protein htpG & Heat shock protein Hsp90, conserved site & Heat shock protein Hsp90, C-terminal & Heat shock protein Hsp90, N-terminal
cn337	925	2	hypothetical protein TTHERM_00138280	Tetrahymena thermophila SB210	205	83.6	27.3128	1e-23	71.8919				SP
cn338	1349	7	Succinate dehydrogenase, putative	Paramecium tetraurelia strain d4-2	1820	705	77.5229	0	96.8866		PFP			transport; electron transport; metabolic process; response to abiotic stimulus; generation of precursor metabolites and energy; carbohydrate metabolic process; catabolic process;	mitochondrion;	catalytic activity; nucleotide binding;	FAD-dependent pyridine nucleotide-disulphide oxidoreductase & Fumarate reductase/succinate dehydrogenase, FAD-binding site & Fumarate reductase/succinate dehydrogenase flavoprotein, N-terminal
cn339	699	2	eukaryotic peptide chain release factor subunit 1	Tetrahymena thermophila SB210	555	218	56.8306	3e-55	78.3977				TM 3
cn340	706	2	Chitin synthase family protein	Tetrahymena thermophila SB210	174	71.6	27.8075	4e-11	75.4958				TM 3
cn341	1100	3	G1 to S phase transition 1	Danio rerio	1729	670	89.8907	0	99.7273				SP	transcription; translation;	nucleus; ribosome; cytoplasm;	nucleotide binding; DNA binding; protein binding; translation factor activity, nucleic acid binding; hydrolase activity;	Protein synthesis factor, GTP-binding & Translation elongation and initiation factor/Ribosomal, beta-barrel & Translation elongation factor EF1A/initiation factor IF2gamma, C-terminal & Translation elongation factor EFTu/EF1A, C-terminal & Translation elongation factor EFTu/EF1A, domain 2
cn342	730	4	No Significant hits
cn343	1061	5	Nuclear movement protein	Tetrahymena thermophila SB210	693	271	43.6137	5e-71	88.1244								CS & CS domain & HSP20-like chaperone
cn344	833	3	No Significant hits										SA				Actin cross-linking
cn345	722	3	Pyridoxal-dependent decarboxylase conserved domain containing protein	Tetrahymena thermophila SB210	430	170	40.6699	9e-41	84.626					signal transduction; amino acid and derivative metabolic process; response to external stimulus; cell communication; response to stress; lipid metabolic process;	endoplasmic reticulum;	catalytic activity;	Pyridoxal phosphate-dependent decarboxylase & Pyridoxal phosphate-dependent transferase, major region
cn346	732	4	predicted protein	Nematostella vectensis	501	197	41.7355	5e-49	98.6339								Methionine synthase, vitamin-B12 independent
cn347	703	2	D-mannose binding lectin family protein	Tetrahymena thermophila SB210	250	100	32.9787	3e-20	77.5249								Curculin-like (mannose-binding) lectin
cn348	1134	2	ribosomal protein L3	Solea senegalensis	1955	757	96.0212	0	99.6473					translation; cytoplasm organization and biogenesis; organelle organization and biogenesis;	nucleolus; ribosome; cytosol;	structural molecule activity; RNA binding; protein binding;	Ribosomal protein L3 & Ribosomal protein L3, conserved site & Translation elongation and initiation factor/Ribosomal, beta-barrel
cn349	1264	7	multicystatin	Vigna unguiculata	169	69.7	23.8095	4e-10	62.3418
cn350	566	2	ribosomal protein L21	Solea senegalensis	812	317	93.75	3e-85	84.629					cytoplasm organization and biogenesis; organelle organization and biogenesis; translation;	ribosome; cytosol;	structural molecule activity; RNA binding;	Ribosomal protein L21e & Ribosomal protein L21e, conserved site & Translation protein SH3-like
cn351	741	6	No Significant hits								PFP
cn352	1106	6	No Significant hits										SP
cn353	792	4	No Significant hits
cn354	668	2	WGR domain containing protein	Tetrahymena thermophila SB210	234	94.7	48.0769	4e-18	45.6587
cn355	726	2	signal peptide peptidase family protein	Tetrahymena thermophila SB210	410	162	36.9159	1e-43	87.8788		WP		TM 5		cell;		Peptidase A22B, signal peptide peptidase
cn356	792	4	gliotoxin biosynthesis protein GliK	Aspergillus fumigatus Af293	162	67	27.9793	1e-09	64.2677				TM 1
cn357	1103	2	carbonic anhydrase precursor	Lyngbya sp. PCC 8106	233	94.4	29.4821	1e-17	67.0898								Carbonic anhydrase, alpha-class, catalytic domain & Carbonic anhydrase, CAH1-like
cn358	923	3	amino acid transporter aATP11	Leishmania infantum JPCM5	162	67	27.6074	2e-09	52.8711		PFP		TM 6				Amino acid transporter, transmembrane
cn359	1130	9	cytotactin precursor		232	94	26.9103	2e-17	67.6106				TM 1				EGF-like & EGF-like region, conserved site & EGF-like, type 3
cn360	699	2	Importin-beta N-terminal domain containing protein	Tetrahymena thermophila SB210	332	132	28.5088	2e-29	97.2818					biological_process;		binding;	Armadillo-like helical & Armadillo-type fold & Importin-beta, N-terminal
cn361	778	11	von Willebrand factor type A domain containing protein	Tetrahymena thermophila SB210	416	164	42.3423	4e-39	82.7763								von Willebrand factor, type A
cn362	799	2	zinc finger protein	Tetrahymena thermophila SB210	415	164	35.4717	6e-39	94.8686								Zinc finger, C3HC4 RING-type & Zinc finger, RING-CH-type
cn363	934	2	ligatin	Aedes aegypti	201	82	29.4737	5e-14	56.424								PUA-like & Uncharacterized domain 2
cn364	792	9	TCP-1/cpn60 chaperonin family protein	Tetrahymena thermophila SB210	923	360	66.4122	7e-98	99.1162					protein metabolic process;	cytoplasm;	nucleotide binding; protein binding; hydrolase activity;	Chaperone, tailless complex polypeptide 1 & Chaperonin Cpn60/TCP-1 & Chaperonin TCP-1, conserved site & T-complex protein 1, theta subunit
cn365	718	2	Hypothetical protein CBG07570	Caenorhabditis briggsae AF16	204	83.2	28.3843	1e-14	89.2758					multicellular organismal development; cell communication; cell differentiation;			EGF-like region, conserved site
cn366	738	2	abnormal Germ Line Proliferation family member (glp-1)	Caenorhabditis elegans	231	93.6	28.0702	1e-17	89.7019					multicellular organismal development; cell communication; cell differentiation;	intracellular;	binding;	EGF, extracellular & EGF-like region, conserved site
cn367	822	2	MCM2/3/5 family protein	Tetrahymena thermophila SB210	412	163	39.6624	1e-38	85.2798					nucleobase, nucleoside, nucleotide and nucleic acid metabolic process; DNA metabolic process;	nucleus; chromosome;	catalytic activity; hydrolase activity; protein binding; nucleotide binding; DNA binding;	Nucleic acid-binding, OB-fold-like
cn368	778	2	Leucine Rich Repeat family protein	Tetrahymena thermophila SB210	279	112	47.4138	3e-23	44.2159					cellular component organization and biogenesis;	cellular_component; intracellular;	protein binding;	U2A'/phosphoprotein 32 family A, C-terminal
cn369	606	2	60S ribosomal protein L6 (RPL6A)	Arabidopsis thaliana	449	177	52.4862	4e-43	89.4389					translation; cytoplasm organization and biogenesis; organelle organization and biogenesis;	ribosome; endoplasmic reticulum;	structural molecule activity;	Ribosomal protein L6E
cn370	725	2	Surface protein with EGF domains and furin-like repeats, putative	Tetrahymena thermophila SB210	211	85.9	28.0543	2e-15	78.8966
cn371	663	1	aldehyde dehydrogenase (NAD) family protein	Tetrahymena thermophila SB210	592	232	50	1e-59	98.0392							catalytic activity;	Aldehyde dehydrogenase & Aldehyde dehydrogenase, conserved site & Aldehyde dehydrogenase NAD(P)-dependent & Aldehyde dehydrogenase, N-terminal & Aldehyde/histidinol dehydrogenase
cn372	686	1	aldehyde dehydrogenase (NAD) family protein	Tetrahymena thermophila SB210	271	108	39.5161	4e-38	54.0816								Aldehyde dehydrogenase & Aldehyde dehydrogenase NAD(P)-dependent & Aldehyde dehydrogenase, N-terminal & Aldehyde/histidinol dehydrogenase
cn373	664	2	No Significant hits										TM 1
cn374	699	1	Adaptin N terminal region family protein	Tetrahymena thermophila SB210	508	200	48.4848	7e-50	83.5479							protein binding;	Armadillo-like helical & Armadillo-type fold & Clathrin/coatomer adaptor, adaptin-like, N-terminal
cn375	1047	2	Adaptin N terminal region family protein	Tetrahymena thermophila SB210	732	286	44.795	2e-75	88.7297							protein binding;	Armadillo-like helical & Armadillo-type fold & Clathrin/coatomer adaptor, adaptin-like, N-terminal
cn376	724	6	protein disulfide-isomerase domain containing protein	Tetrahymena thermophila SB210	785	306	58.4362	6e-82	98.895				SP			catalytic activity;	Disulphide isomerase & Thioredoxin, conserved site & Thioredoxin domain & Thioredoxin fold & Thioredoxin-like & Thioredoxin-like fold & Thioredoxin-like subdomain
cn377	886	2	conserved hypothetical protein	Tetrahymena thermophila SB210	1033	402	61.5108	1e-110	94.0181					behavior; cellular component organization and biogenesis; anatomical structure morphogenesis; cell differentiation; metabolic process; protein modification process;		catalytic activity; protein binding;	Zinc finger, C3HC4 RING-type & Zinc finger, RING-type
cn378	1297	3	No Significant hits
cn379	648	3	target of myb1 (tom1)	Aedes aegypti	210	85.5	27.9476	2e-15	97.0679						intracellular;		ENTH/VHS & VHS
cn380	714	2	Tubulin beta chain, putative	Tetrahymena thermophila SB210	1122	436	90.8297	1e-121	96.0784					transport; cytoskeleton organization and biogenesis; protein metabolic process;	cytoplasm; cellular_component; cytoskeleton;	nucleotide binding; structural molecule activity; hydrolase activity;	Beta tubulin & Tubulin & Tubulin, conserved site & Tubulin/FtsZ, GTPase domain & Tubulin/FtsZ, N-terminal
cn381	690	1	hypothetical protein GSPATT00028915001	Paramecium tetraurelia strain d4-2	183	75.1	27.0742	3e-12	98.5507
cn382	721	1	hypothetical protein GSPATT00028915001	Paramecium tetraurelia strain d4-2	148	61.6	26.087	4e-08	76.0055				TM 1
cn383	628	2	hypothetical protein TTHERM_00895580	Tetrahymena thermophila SB210	159	65.9	25.9669	2e-09	83.9172
cn384	559	2	No Significant hits
cn385	735	4	No Significant hits
cn386	545	2	No Significant hits														Plexin/semaphorin/integrin
cn387	705	2	No Significant hits														Whey acidic protein, 4-disulphide core, conserved site
cn388	566	2	No Significant hits
cn389	678	3	aldolase a, fructose-bisphosphate, b	Danio rerio	982	382	90.7767	1e-105	91.0029				SP	carbohydrate metabolic process; response to abiotic stimulus; generation of precursor metabolites and energy; catabolic process; response to stress; biosynthetic process; nucleobase, nucleoside, nucleotide and nucleic acid metabolic process; metabolic process;		catalytic activity;	Aldolase-type TIM barrel & Fructose-bisphosphate aldolase, class-I
cn390	674	2	No Significant hits
cn391	609	2	26S proteasome subunit P45 family protein	Tetrahymena thermophila SB210	606	238	57.3529	2e-61	97.3727					transport; DNA metabolic process; embryonic development; protein metabolic process; catabolic process; transcription;	cytosol; mitochondrion; intracellular; nucleoplasm;	hydrolase activity; nucleotide binding; transcription regulator activity; protein binding;
cn392	664	3	fumarate reductase (NADH)	Cryptococcus neoformans var. neoformans JEC21	652	255	61.086	1e-66	99.247					metabolic process;		binding; catalytic activity;	Fumarate reductase/succinate dehydrogenase flavoprotein, N-terminal
cn393	598	2	Ribosomal protein L11, RNA binding domain containing protein	Tetrahymena thermophila SB210	537	211	62.8049	2e-53	81.1037					cytoplasm organization and biogenesis; organelle organization and biogenesis; translation;	ribosome; cytosol;	structural molecule activity;	Ribosomal protein L11
cn394	690	2	No Significant hits
cn395	652	2	hypothetical protein GSPATT00005159001	Paramecium tetraurelia strain d4-2	582	228	53	2e-58	91.411								Alpha/beta hydrolase fold-1
cn396	729	3	cathepsin B preproprotein	Cyprinus carpio	419	166	42.2727	2e-39	89.5748				SP			peptidase activity;	Peptidase C1A, cathepsin B & Peptidase C1A, papain & Peptidase C1A, papain C-terminal & Peptidase, cysteine peptidase active site
cn397	779	9	hypothetical protein TTHERM_00516300	Tetrahymena thermophila SB210	393	155	31.3008	2e-36	94.6085
cn398	682	1	No Significant hits										SP
cn399	617	1	No Significant hits
cn400	750	2	THO complex 1	Danio rerio	155	64.3	25.5102	7e-09	67.4667					biological_process;
cn401	1052	2	TCP-1/cpn60 chaperonin family protein	Tetrahymena thermophila SB210	1378	535	72.9345	1e-150	99.7148					protein metabolic process;	cytoplasm;	protein binding; nucleotide binding;	Chaperone, tailless complex polypeptide 1 & Chaperonin Cpn60/TCP-1 & Chaperonin TCP-1, conserved site & T-complex protein 1, gamma subunit
cn402	842	3	antiquitin	Physcomitrella patens subsp. patens	905	353	62.0072	1e-95	98.5748		PFP			response to stress; response to abiotic stimulus; metabolic process; biosynthetic process; generation of precursor metabolites and energy; carbohydrate metabolic process; catabolic process; amino acid and derivative metabolic process; lipid metabolic process;		catalytic activity;	Aldehyde dehydrogenase & Aldehyde dehydrogenase, conserved site & Aldehyde dehydrogenase, N-terminal & Aldehyde/histidinol dehydrogenase
cn403	829	2	nucleoporin 210kDa, isoform CRA_b	Homo sapiens	132	55.5	21.1382	4e-06	87.0929
cn404	651	2	protozoan/cyanobacterial globin family protein	Tetrahymena thermophila SB210	244	98.6	33.5404	3e-19	72.6575							binding;	Globin & Globin, bacterial-like, conserved site & Globin-like & Globin, truncated bacterial-like
cn405	921	5	protozoan/cyanobacterial globin family protein	Tetrahymena thermophila SB210	244	98.6	33.5404	3e-19	97.2856					transcription;		binding;	NAD-dependent histone deacetylase, silent information regulator Sir2 & Zinc finger, UBP-type
cn406	679	2	GA14716-PA	Drosophila pseudoobscura	196	80.1	32.6923	1e-13	85.567								Furin-like repeat & Glycoside hydrolase/deacetylase, beta/alpha-barrel & Polysaccharide deacetylase
cn407	697	2	Eukaryotic translation initiation factor 3 subunit M (eIF3m) emb|CAK04951.1| novel protein (zgc:63996)	Danio rerio	1129	439	94.3966	1e-122	99.7131					translation;	ribosome;	protein binding; translation factor activity, nucleic acid binding;	Proteasome component region PCI
cn408	973	2	conserved hypothetical protein	Tetrahymena thermophila SB210	131	55.1	25.5172	7e-06	41.2127								Single-stranded nucleic acid binding R3H
cn409	611	1	serine/threonine kinase-1, putative	Plasmodium vivax SaI-1	179	73.6	41.6667	8e-12	40.0982					protein modification process;	nucleus;	protein kinase activity; nucleotide binding;	Protein kinase, ATP binding site & Protein kinase, core & Protein kinase-like & Serine/threonine protein kinase-related
cn410	640	1	serine/threonine kinase-1	Plasmodium chabaudi chabaudi	150	62.4	43.9394	2e-08	30.7812		PFP		TM 1
cn411	790	2	Heh1p	Tetrahymena thermophila	477	188	34.6008	4e-46	97.4684
cn412	755	4	Dek1-calpain-like protein	Oryza sativa	215	87.4	31.9277	8e-16	63.4437								EGF-like region, conserved site & Peptidase C2, calpain & Peptidase, cysteine peptidase active site
cn413	709	2	ribosomal protein L3 containing protein	Tetrahymena thermophila SB210	828	323	65.678	6e-87	99.7179					translation; cytoplasm organization and biogenesis; organelle organization and biogenesis;	ribosome;	structural molecule activity;	Ribosomal protein L3 & Translation elongation and initiation factor/Ribosomal, beta-barrel
cn414	1304	3	No Significant hits										SA
cn415	712	6	selT/selW/selH selenoprotein domain containing protein	Tetrahymena thermophila SB210	135	56.6	24.8175	1e-06	56.7416
cn416	958	2	No Significant hits														EF hand & EF-HAND 1, calcium-binding site & EF-HAND 2
cn417	862	7	ER-type hsp70	Paramecium tetraurelia	1168	454	83.0325	1e-126	95.5916					protein metabolic process; response to stress; response to abiotic stimulus;	endoplasmic reticulum;	nucleotide binding;	Heat shock protein 70 & Heat shock protein 70, conserved site & Heat shock protein Hsp70
cn418	809	2	Kazal-type serine protease inhibitor domain containing protein	Tetrahymena thermophila SB210	197	80.5	32.6241	1e-13	50.309								Proteinase inhibitor I1, Kazal
cn419	794	2	DNA repair helicase (rad3)	Tetrahymena thermophila SB210	208	84.7	26.3598	6e-15	81.4861
cn420	731	2	cathepsin S precursor	Fundulus heteroclitus	787	307	85.8025	4e-82	66.3475		Hp	M-s,s	TM 1				ArgE/DapE/ACY1/CPG2/YscS, conserved site
cn421	665	3	HEAT repeat family protein	Tetrahymena thermophila SB210	638	250	58.5253	6e-65	97.7444					response to biotic stimulus;	cellular_component;	protein binding; binding;	Armadillo-like helical & Armadillo-type fold & HEAT
cn422	807	4	hypothetical protein TTHERM_00149540	Tetrahymena thermophila SB210	264	106	36.0406	2e-21	68.6493								TonB box, conserved site
cn423	902	3	No Significant hits														Proteinase inhibitor I25, cystatin
cn424	688	2	No Significant hits										TM 1				EGF-like region, conserved site & Peptidase, cysteine peptidase active site
cn425	759	2	No Significant hits								PFP		SP
cn426	706	2	CDP-alcohol phosphatidyltransferase family protein	Tetrahymena thermophila SB210	448	177	43.75	7e-43	75.0708		PFP		TM 4				CDP-alcohol phosphatidyltransferase
cn427	678	2	novel protein similar to vertebrate TBC1 domain family, member 15 (TBC1D15)	Danio rerio	859	335	71.4286	1e-90	98.5251					metabolic process;	mitochondrion;	catalytic activity; enzyme regulator activity;	RabGAP/TBC
cn428	1460	5	putative hydroxymethyltransferase	Salmonella enterica subsp. enterica serovar Paratyphi A str. ATCC 9150	512	201	31.0195	8e-50	90.137
cn429	1362	4	hypothetical protein TTHERM_00530680	Tetrahymena thermophila SB210	1114	433	47.9263	1e-119	95.301
cn430	713	2	hypothetical protein GSPATT00037881001	Paramecium tetraurelia strain d4-2	489	192	55.1724	1e-47	71.8093
cn431	637	2	hypothetical protein GSPATT00009229001	Paramecium tetraurelia strain d4-2	299	119	45.6693	1e-25	59.6546				SP
cn432	941	2	WD repeat domain 1	Gallus gallus	1310	509	80.5461	1e-142	93.305						cytoskeleton; cytoplasm;	actin binding;	G-protein beta WD-40 repeat, region & WD40 repeat & WD40 repeat 2 & WD40 repeat, conserved site & WD40-repeat-containing domain & WD40 repeat-like-containing domain & WD40 repeat, subgroup & WD40/YVTN repeat-like-containing domain
cn433	618	2	No Significant hits
cn434	864	2	eukaryotic translation initiation factor 3 (eIF-3), putative	Musa acuminata	328	130	28.1967	8e-29	95.3704		PFP						Eukaryotic translation initiation factor 3, subunit 7
cn435	751	2	DEAD (Asp-Glu-Ala-Asp) box polypeptide 27	Danio rerio	1096	426	85.6	1e-118	99.7337				SP		nucleus;	nucleic acid binding; nucleotide binding; protein binding; hydrolase activity;	DEAD-like helicase, N-terminal & DNA/RNA helicase, DEAD/DEAH box type, N-terminal & Helicase, superfamily 1/2, ATP-binding domain & RNA helicase, ATP-dependent, DEAD-box, conserved site
cn436	803	2	PREDICTED: similar to histone acetyltransferase-1	Monodelphis domestica	339	135	34.0081	4e-30	86.1768							transferase activity;	Acyl-CoA N-acyltransferase & Histone acetyl transferase HAT1 N-terminal
cn437	776	2	No Significant hits										SP				EF hand & EF-HAND 1, calcium-binding site & EF-HAND 2
cn438	1179	3	hypothetical protein GSPATT00015707001	Paramecium tetraurelia strain d4-2	512	201	36.8932	6e-50	78.0322								Pentatricopeptide repeat
cn439	606	2	No Significant hits										SP
cn440	714	3	No Significant hits										SP
cn441	1327	5	unnamed protein product	Tetraodon nigroviridis	229	92.8	78.8462	5e-17	11.6805
cn442	1139	7	No Significant hits														Octicosapeptide/Phox/Bem1p
cn443	726	2	SPla/RYanodine receptor (SPRY) domain-containing protein	Arabidopsis thaliana	190	77.8	25.9434	6e-13	87.0523								B302 (SPRY)-like
cn444	1144	6	No Significant hits										TM 3
cn445	651	2	ribosomal protein S2 containing protein	Tetrahymena thermophila SB210	537	211	70.7143	3e-53	64.3625				TM 3
cn446	1311	3	PREDICTED: similar to Chromatin assembly factor 1 subunit CG4236-PA	Apis mellifera	1155	449	54.4081	1e-124	90.5416					cell proliferation; transcription; organelle organization and biogenesis; DNA metabolic process;	nucleoplasm;	protein binding; hydrolase activity;	G-protein beta WD-40 repeat, region & WD40 repeat & WD40 repeat 2 & WD40 repeat, conserved site & WD40-repeat-containing domain & WD40 repeat-like-containing domain & WD40 repeat, subgroup & WD40/YVTN repeat-like-containing domain
cn447	812	2	Endonuclease/Exonuclease/phosphatase family protein	Tetrahymena thermophila SB210	225	91.3	29.5154	6e-17	81.8966
cn448	687	3	UDP-glucose 4-epimerase family protein	Tetrahymena thermophila SB210	365	145	47.7707	6e-55	67.1033							catalytic activity;	NAD-dependent epimerase/dehydratase & NAD(P)-binding domain & UDP-glucose 4-epimerase
cn449	748	2	protein disulfide-isomerase domain containing protein	Tetrahymena thermophila SB210	185	75.9	26.455	2e-12	74.0642							catalytic activity;	Thioredoxin fold & Thioredoxin-like fold
cn450	1007	3	flap endonuclease-1	Tetrahymena thermophila SB210	921	359	52.6946	2e-97	99.4042							nuclease activity;	5'-3' exonuclease, C-terminal subdomain & DNA repair protein (XPGC)/yeast Rad & Helix-hairpin-helix motif, class 2 & XPG I & XPG N-terminal
cn451	709	2	MORN repeat protein, putative	Paramecium tetraurelia strain d4-2	323	129	41.4634	2e-28	69.2525								MORN motif
cn452	947	2	Pyridine nucleotide-disulphide oxidoreductase family protein	Tetrahymena thermophila SB210	815	318	51.8152	3e-85	94.9314					multicellular organismal development; anatomical structure morphogenesis; electron transport;	mitochondrion;	catalytic activity; electron transporter activity; protein binding;	FAD-dependent pyridine nucleotide-disulphide oxidoreductase & Pyridine nucleotide-disulphide oxidoreductase, class I, active site & Thioredoxin/glutathione reductase selenoprotein
cn453	770	3	viral A-type inclusion protein, putative	Trichomonas vaginalis G3	177	72.8	27.1552	2e-11	85.1948
cn454	959	2	inositol hexaphosphate kinase 2	Danio rerio	266	107	94.2308	2e-21	16.1627
cn455	994	2	No Significant hits
cn456	607	2	hypothetical protein TTHERM_01276340	Tetrahymena thermophila SB210	219	89	35.8621	2e-16	70.5107
cn457	803	2	Peptidase family M1 containing protein	Tetrahymena thermophila SB210	462	182	39.4161	2e-44	98.8792							binding; hydrolase activity;	Peptidase M1, membrane alanine aminopeptidase & Peptidase M1, membrane alanine aminopeptidase, N-terminal
cn458	1017	2	phosphoglycerate kinase	Oryzias latipes	1570	609	89.6755	1e-172	99.9017					metabolic process; generation of precursor metabolites and energy; carbohydrate metabolic process; catabolic process; response to stress; biosynthetic process; amino acid and derivative metabolic process;	cytoplasm; unlocalized protein complex;	kinase activity; nucleotide binding; protein kinase activity;	Phosphoglycerate kinase & Phosphoglycerate kinase, C-terminal & Phosphoglycerate kinase, N-terminal
cn459	1159	2	PREDICTED: similar to Stress-70 protein, mitochondrial precursor (75 kDa glucose regulated protein) (GRP 75) (Peptide-binding protein 74) (PBP74) (Mortalin) (MOT) isoform 22	Canis familiaris	1384	537	73.2591	1e-151	92.8387					protein metabolic process; cellular component organization and biogenesis; protein transport; response to stress; response to abiotic stimulus; cell death;	mitochondrion; cell;	nucleotide binding; protein binding;	Heat shock protein 70 & Heat shock protein 70, conserved site & Heat shock protein Hsp70
cn460	797	2	Cytochrome c		519	204	93	5e-51	37.5157					metabolic process; response to stress; response to abiotic stimulus; transport; cell death; electron transport;	cytosol; mitochondrion; cell;	lipid binding; electron transporter activity; binding;	Cytochrome c, class I & Cytochrome c, class IA/ IB & Cytochrome c, monohaem
cn461	990	6	lectin repeat domain protein	Burkholderia thailandensis E264	187	76.6	27.4368	2e-12	80.202								Ricin B lectin & Ricin B-related lectin
cn462	625	2	No Significant hits														Bactericidal permeability-increasing protein, alpha/beta domain
cn463	822	2	No Significant hits										TM 4
cn464	919	2	cation diffusion facilitator family transporter containing protein	Tetrahymena thermophila SB210	390	154	41.2371	6e-36	63.2209				TM 3	ion transport;	cell;	transporter activity;	Cation efflux protein
cn465	771	2	citrate synthase, mitochondrial, putative (ISS)	Ostreococcus tauri	578	227	45.1477	7e-58	92.0882					generation of precursor metabolites and energy; carbohydrate metabolic process; catabolic process; metabolic process;	mitochondrion;	transferase activity;	Citrate synthase-like & Citrate synthase-like, core & Citrate synthase-like, large alpha subdomain
cn466	1041	2	nucleosome assembly protein (NAP)	Tetrahymena thermophila SB210	319	127	48.1752	1e-27	39.3852								Nucleosome assembly protein (NAP)
cn467	596	1	SERPINE1 mRNA binding protein 1	Danio rerio	485	191	61.2717	2e-47	86.4094					cell death;	cytoplasm; plasma membrane;		Hyaluronan/mRNA binding protein
cn468	681	2	No Significant hits
cn469	718	2	No Significant hits
cn470	1141	3	No Significant hits														EF hand & EF-HAND 1, calcium-binding site & EF-HAND 2 & EF-Hand type
cn471	731	3	zinc finger domain, LSD1 subclass family protein	Tetrahymena thermophila SB210	285	114	32.6531	6e-24	83.9945				SP				Furin-like repeat & Growth factor, receptor
cn472	1532	4	ABC transporter family protein	Tetrahymena thermophila SB210	1059	412	49.1879	1e-113	84.3342				TM 3	response to endogenous stimulus; response to abiotic stimulus; transport;	plasma membrane;	hydrolase activity; transporter activity;	ABC transporter, conserved site & ABC transporter integral membrane type 1 & ABC transporter-like & ABC transporter, transmembrane region & ABC transporter, transmembrane region, type 1 & ATPase, AAA+ type, core
cn473	684	5	No Significant hits										SP
cn474	1168	3	MCM2/3/5 family protein	Tetrahymena thermophila SB210	906	353	46.3104	1e-95	99.0582		PFP			DNA metabolic process;	nucleoplasm; chromosome;	binding;	DNA-dependent ATPase MCM & MCM protein 6 & Nucleic acid-binding, OB-fold & Nucleic acid-binding, OB-fold-like
cn475	997	2	protein disulfide-isomerase domain containing protein	Tetrahymena thermophila SB210	595	233	34.472	1e-59	94.985					protein metabolic process;	cell; endoplasmic reticulum;	catalytic activity;	Thioredoxin domain & Thioredoxin fold & Thioredoxin-like & Thioredoxin-like fold & Thioredoxin-like subdomain
cn476	818	10	possibile polyglycylated protein 1	Tetrahymena thermophila	433	171	37.4502	5e-41	90.4645					response to stress;			Heat shock protein 70 & Heat shock protein Hsp70
cn477	693	2	No Significant hits
cn478	1205	2	PREDICTED: similar to FOAP-2	Danio rerio	534	210	74.6479	2e-52	35.2697	c-24			SP
cn479	702	2	AAA family ATPase, CDC48 subfamily protein	Tetrahymena thermophila SB210	887	346	67.433	8e-94	98.1481					cell cycle; protein metabolic process;	cytoplasm; cell;	protein binding; peptidase activity; nucleotide binding; hydrolase activity;	Aspartate decarboxylase-like fold & ATPase, AAA-type, VAT, N-terminal & Cell division protein 48, CDC48, domain 2
cn480	724	3	Ubiquitin-conjugating enzyme family protein	Tetrahymena thermophila SB210	440	174	39.3162	6e-42	93.9227					cell death; biological_process;			Ubiquitin-conjugating enzyme, E2 & Ubiquitin-conjugating enzyme/RWD-like
cn481	986	2	hypothetical protein TTHERM_00392760	Tetrahymena thermophila SB210	513	202	36.2126	4e-50	88.7424								Armadillo-type fold
cn482	734	3	calpain-like protein	Sterkiella histriomuscorum	228	92.4	36	2e-17	57.4932								EGF-like region, conserved site & Peptidase C2, calpain & Peptidase, cysteine peptidase active site
cn483	669	2	possible sulfide-quinone reductase	Bacillus thuringiensis str. Al Hakam	407	161	41.6268	4e-38	93.1241								Sulphide quinone-reductase
cn484	667	3	hypothetical protein TTHERM_01108480	Tetrahymena thermophila SB210	280	112	40.2778	2e-23	64.1679
cn485	704	2	RNB-like protein	Tetrahymena thermophila SB210	141	58.9	41.1765	3e-07	28.8352
cn486	857	2	hypothetical protein TTHERM_00649060	Tetrahymena thermophila SB210	809	316	60.8511	1e-84	82.147
cn487	675	2	No Significant hits										TM 2
cn488	1716	7	hypothetical protein GSPATT00032141001	Paramecium tetraurelia strain d4-2	1287	500	45.8554	1e-139	98.8928					cellular component organization and biogenesis; protein transport;		protein binding;	Armadillo-like helical & Armadillo-type fold & HEAT
cn489	741	2	No Significant hits
cn490	1134	2	hypothetical protein GSPATT00005249001	Paramecium tetraurelia strain d4-2	304	121	26.7296	6e-39	81.1287
cn491	1603	3	Myo-inositol-1-phosphate synthase family protein	Tetrahymena thermophila SB210	1685	653	65.2439	0	91.8278					biosynthetic process; carbohydrate metabolic process; lipid metabolic process;		catalytic activity;	Myo-inositol-1-phosphate synthase & Myo-inositol-1-phosphate synthase, GAPDH-like & NAD(P)-binding domain
cn492	1327	4	collagenase	Oryzias latipes	1245	484	73.7542	1e-135	67.9729		PFP		TM 1	protein metabolic process;	proteinaceous extracellular matrix;	peptidase activity; calcium ion binding; binding;	Hemopexin/matrixin & Hemopexin/matrixin, conserved site & Hemopexin/matrixin, repeat & Peptidase M10A/M12B, matrixin/adamalysin & Peptidase, metallopeptidases
cn493	729	2	Synthetic lethal mutants of dpb11-1 five family protein	Tetrahymena thermophila SB210	323	129	35.1351	2e-28	75.1715								GINS complex, Sld5 component
cn494	605	2	cathepsin D	Hippoglossus hippoglossus	713	279	88.0795	9e-74	74.7107					protein metabolic process; signal transduction;	lysosome; cytoplasm;	peptidase activity;	Peptidase A1 & Peptidase aspartic, active site & Peptidase aspartic, catalytic
cn495	543	7	No Significant hits										SP				Actin cross-linking
cn496	922	2	hypothetical protein TTHERM_00070850	Tetrahymena thermophila SB210	382	151	32.0557	5e-35	91.6486		PFP
cn497	779	2	RPA 70kDa subunit	Pisum sativum	261	105	28.6232	4e-21	90.3723					DNA metabolic process; response to stress; response to endogenous stimulus; cell cycle;	nuclear chromosome;		Nucleic acid-binding, OB-fold & Nucleic acid-binding, OB-fold-like & Nucleic acid binding, OB-fold, tRNA/helicase-type
cn498	749	3	Leishmanolysin family protein	Tetrahymena thermophila SB210	163	67.4	29	9e-10	77.1696				SP				Peptidase M8, leishmanolysin
cn499	1174	2	SWIRM domain containing protein	Tetrahymena thermophila SB210	824	322	44.0541	4e-86	93.1857						nucleus;	DNA binding; binding;	Homeodomain-like & Myb, DNA-binding & SANT, DNA-binding & SANT, eukarya & SWIRM
cn500	824	2	lymphocyte cytosolic plastin 1	Danio rerio	1240	482	86.4964	1e-134	99.6359					cytoskeleton organization and biogenesis; response to external stimulus; response to stress; ion transport;	cytosol; cell; plasma membrane; cytoskeleton;	calcium ion binding; transporter activity; ion channel activity; actin binding; protein binding;	Actinin-type, actin-binding, conserved site & Calponin-homology & Calponin-like actin-binding
cn501	754	2	Leishmanolysin family protein	Tetrahymena thermophila SB210	163	67.4	29	9e-10	98.939								ATPase, AAA-type, core & ATPase, AAA+ type, core
cn502	784	4	PREDICTED: similar to keratin associated protein 9.3	Macaca mulatta	155	64.3	38.2353	8e-09	35.4592
cn503	913	2	Leishmanolysin family protein	Tetrahymena thermophila SB210	299	119	32.3432	2e-25	90.9091				SP				Peptidase M8, leishmanolysin
cn504	635	2	hypothetical protein GSPATT00003103001	Paramecium tetraurelia strain d4-2	407	161	51.8519	3e-38	63.622
cn505	849	3	BNR/Asp-box repeat family protein	Tetrahymena thermophila SB210	525	206	37.6271	1e-51	94.9352				SP
cn506	685	2	No Significant hits
cn507	582	2	cyclophilin A	Chlamys farreri	765	299	84.1463	8e-80	84.3643
cn508	598	2	No Significant hits								PFP
cn509	664	2	Alternative oxidase family protein	Tetrahymena thermophila SB210	611	239	67.284	8e-62	72.1386						cell part;		Alternative oxidase
cn510	683	2	No Significant hits
cn511	654	2	ribosomal protein L15	Tetrahymena thermophila SB210	658	258	69.186	3e-67	78.7462					translation; cytoplasm organization and biogenesis; organelle organization and biogenesis;	ribosome; mitochondrion;	structural molecule activity;	Ribosomal protein L15e & Ribosomal protein L23/L15e, core
cn512	588	1	hypothetical protein TTHERM_01156840	Tetrahymena thermophila SB210	187	76.6	28.0612	8e-13	96.7687			M-s	TM 2
cn513	695	1	No Significant hits
cn514	1158	2	AGAP008512-PA	Anopheles gambiae str. PEST	201	82	28.0899	4e-31	41.3644
cn515	758	2	platelet-activating factor acetylhydrolase, isoform Ib, alpha subunit	Pan troglodytes	665	260	47.7912	5e-68	98.4169					behavior; multicellular organismal development; transport; cytoskeleton organization and biogenesis; reproduction; cell differentiation; cell proliferation; cell cycle;	cell; cytoskeleton; microtubule organizing center; cytoplasm; chromosome; nuclear envelope;	cytoskeletal protein binding; protein binding; catalytic activity;	G-protein beta WD-40 repeat, region & LisH dimerisation motif & LisH dimerisation motif, subgroup & WD40 repeat & WD40 repeat 2 & WD40 repeat, conserved site & WD40-repeat-containing domain & WD40 repeat-like-containing domain & WD40 repeat, subgroup & WD40/YVTN repeat-like-containing domain
cn516	848	3	polyadenylate-binding protein 1, putative	Brugia malayi	407	161	38.403	6e-38	89.3868								Nucleotide-binding, alpha-beta plait & RNA recognition motif, RNP-1
cn517	667	3	H+-translocating pyrophosphatase	Zea mays	305	122	39.4558	2e-26	65.967				TM 5	ion transport;	Golgi apparatus;	hydrolase activity; transporter activity;	Inorganic H+ pyrophosphatase
cn518	754	2	Fructose-bisphosphate aldolase class-I family protein	Tetrahymena thermophila SB210	818	319	65.9919	1e-85	98.1432					generation of precursor metabolites and energy; carbohydrate metabolic process; catabolic process; biosynthetic process; nucleobase, nucleoside, nucleotide and nucleic acid metabolic process; metabolic process;		catalytic activity;	Aldolase-type TIM barrel & Fructose-bisphosphate aldolase, class-I
cn519	613	1	hypothetical protein TTHERM_00317090	Tetrahymena thermophila SB210	144	60.1	22.5	9e-08	94.7798								Protein of unknown function DUF1740
cn520	739	1	No Significant hits
cn521	743	2	cation efflux protein/ zinc transporter	Aedes aegypti	444	175	42.3077	2e-42	83.8493		PFP		TM 5				Cation efflux protein
cn522	982	2	kinesin 6	Dictyostelium discoideum AX4	894	348	55	2e-94	97.3523								Kinesin, motor region & Kinesin, motor region, conserved site
cn523	709	2	3'-5' exonuclease family protein	Tetrahymena thermophila SB210	701	274	66.5094	3e-72	89.5628		PFP						LisH dimerisation motif
cn524	731	3	hypothetical protein GSPATT00019303001	Paramecium tetraurelia strain d4-2	715	280	54.2373	8e-74	96.7168				TM 6				Major facilitator superfamily, general substrate transporter
cn525	783	2	zinc finger protein	Tetrahymena thermophila SB210	250	100	34.8837	8e-20	63.0907		PFP		TM 2
cn526	694	4	IMP dehydrogenase / GMP reductase domain containing protein	Tetrahymena thermophila SB210	512	201	49.1379	2e-50	98.415								Aldolase-type TIM barrel & Cystathionine beta-synthase, core & IMP dehydrogenase/GMP reductase
cn527	787	2	PREDICTED: similar to Putative sestrin	Tribolium castaneum	153	63.5	35.5556	1e-08	34.1804
cn528	717	2	Protein phosphatase 2C containing protein	Tetrahymena thermophila SB210	181	74.3	32.1918	7e-12	59.6932								Protein phosphatase 2C & Protein phosphatase 2C-related
cn529	739	2	TCP-1/cpn60 chaperonin family protein	Tetrahymena thermophila SB210	914	356	72.7273	7e-97	97.2936					protein metabolic process;	cytosol;	protein binding; nucleotide binding;	Chaperone, tailless complex polypeptide 1 & Chaperonin Cpn60/TCP-1 & Chaperonin TCP-1, conserved site & T-complex protein 1, zeta subunit
cn530	746	2	No Significant hits										TM 1
cn531	957	2	SnoRNA binding domain containing protein	Tetrahymena thermophila SB210	1042	405	66.2252	1e-111	94.5664		PFP						NOP5, N-terminal & NOSIC & Pre-mRNA processing ribonucleoprotein, binding region
cn532	626	2	ribosomal protein S8	Cyanidioschyzon merolae	574	225	60.6557	1e-57	87.5399		WP		TM 4
cn533	797	3	No Significant hits														Tetratricopeptide region & Tetratricopeptide repeat
cn534	627	2	glutamate dehydrogenase	Acidobacteria bacterium Ellin345	692	271	62.201	3e-71	98.8836							catalytic activity;	Glutamate/phenylalanine/leucine/valine dehydrogenase & Glutamate/phenylalanine/leucine/valine dehydrogenase, C-terminal & Glutamate/phenylalanine/leucine/valine dehydrogenase, dimerisation region
cn535	1011	2	Actin family protein	Tetrahymena thermophila SB210	542	213	36.7521	2e-53	99.9011					multicellular organismal development; reproduction; cell differentiation; organelle organization and biogenesis; response to abiotic stimulus; nucleobase, nucleoside, nucleotide and nucleic acid metabolic process; metabolic process;			Actin/actin-like
cn536	807	2	T-cell receptor alpha	Paralichthys olivaceus	420	166	47.093	2e-39	63.0731				TM 2				Immunoglobulin-like fold & Immunoglobulin subtype & Immunoglobulin V-set
cn537	747	3	dnaK protein	Tetrahymena thermophila SB210	685	268	53.8776	3e-70	97.8581								Heat shock protein 70 & Heat shock protein Hsp70
cn538	693	2	KH domain containing protein	Tetrahymena thermophila SB210	751	293	68.3486	5e-78	93.3622					translation; cytoplasm organization and biogenesis; organelle organization and biogenesis;	ribosome; cytosol;	structural molecule activity;	K Homology & K Homology, prokaryotic type & K Homology, type 2 & Ribosomal protein S3, C-terminal & Ribosomal protein S3, eukaryotic/archaeal
cn539	770	4	Proteasome/cyclosome repeat family protein	Tetrahymena thermophila SB210	398	157	38.4615	5e-37	84.8052						cellular_component;
cn540	1023	2	membrane-spanning 4-domains, subfamily A, member 4	Danio rerio	186	76.3	27.3632	3e-12	53.8612				TM 4				CD20/IgE Fc receptor beta subunit
cn541	646	1	membrane-spanning 4-domains, subfamily A, member 4	Danio rerio	244	98.6	38.3117	3e-19	69.5046	c-29	P		TM 4				CD20/IgE Fc receptor beta subunit
cn542	697	4	Pyridoxal-dependent decarboxylase conserved domain containing protein	Tetrahymena thermophila SB210	282	113	35.7664	1e-23	58.8235				TM 1	biological_process; metabolic process;		catalytic activity;	Pyridoxal phosphate-dependent transferase, major region
cn543	758	2	No Significant hits										TM 2
cn544	672	1	putative transferrin	Acanthopagrus schlegelii	625	245	85.6061	2e-63	58.7798		PFP			ion transport;		binding;	Peptidase S60, transferrin lactoferrin & Transferrin family, iron binding site & Tubulin/FtsZ, 2-layer sandwich domain & Tubulin/FtsZ, C-terminal
cn545	596	1	Tubulin beta chain (Beta-tubulin) emb|CAA31257.1| unnamed protein product	Tetrahymena pyriformis	872	340	98.8024	3e-92	83.8926					transport; cytoskeleton organization and biogenesis; protein metabolic process;	cytoplasm; cellular_component; cytoskeleton;	nucleotide binding; structural molecule activity; hydrolase activity;	Beta tubulin & Tubulin & Tubulin/FtsZ, 2-layer sandwich domain & Tubulin/FtsZ, C-terminal
cn546	651	2	PH domain containing protein	Tetrahymena thermophila SB210	128	53.9	30.5195	7e-06	64.3625
cn547	628	2	S-adenosylmethionine synthetase family protein	Tetrahymena thermophila SB210	610	239	61.658	9e-62	91.5605					biosynthetic process; amino acid and derivative metabolic process;		binding; transferase activity; nucleotide binding;	S-adenosylmethionine synthetase
cn548	1397	3	Glycosyl hydrolases family 31 protein	Tetrahymena thermophila SB210	771	301	37.1739	7e-80	97.423					embryonic development; multicellular organismal development; cell growth; carbohydrate metabolic process;		hydrolase activity;	Extracellular solute-binding protein, family 3, conserved site & Glycoside hydrolase, catalytic core & Glycoside hydrolase, family 31
cn549	678	3	putative chromosome associated protein (ISS)	Ostreococcus tauri	362	144	33.3333	6e-33	99.41					biological_process;		binding;	RecF/RecN/SMC protein, N-terminal
cn550	868	2	No Significant hits
cn551	641	2	actin binding protein	Dictyostelium discoideum AX4	159	65.9	29.3269	2e-09	94.8518
cn552	688	4	Tubulin beta chain, putative	Tetrahymena thermophila SB210	1120	436	91.6667	1e-121	99.2733					transport; cytoskeleton organization and biogenesis; protein metabolic process;	cytoplasm; cellular_component; cytoskeleton;	nucleotide binding; structural molecule activity; hydrolase activity;	Beta tubulin & Tubulin & Tubulin, conserved site & Tubulin/FtsZ, GTPase domain & Tubulin/FtsZ, N-terminal
cn553	793	4	dehydrogenase, isocitrate/isopropylmalate family protein	Tetrahymena thermophila SB210	995	387	70.0758	1e-106	99.7478					response to stress; generation of precursor metabolites and energy; carbohydrate metabolic process; metabolic process; catabolic process;	mitochondrion;	binding; catalytic activity;	Isocitrate dehydrogenase NADP-dependent, eukaryotic & Isocitrate/isopropylmalate dehydrogenase
cn554	736	4	Importin-beta N-terminal domain containing protein	Tetrahymena thermophila SB210	346	137	34.1969	5e-31	78.5326
cn555	1348	3	glutaminyl-tRNA synthetase family protein	Tetrahymena thermophila SB210	945	368	43.287	1e-100	96.0682					nucleobase, nucleoside, nucleotide and nucleic acid metabolic process; translation; amino acid and derivative metabolic process;	cytoplasm;	catalytic activity; nucleotide binding;	Aminoacyl-tRNA synthetase, class I, conserved site & Glutaminyl-tRNA synthetase, class Ic & Glutaminyl-tRNA synthetase, class Ic, non-specific RNA-binding region part 1 & Glutamyl/glutaminyl-tRNA synthetase, class Ic & Glutamyl/glutaminyl-tRNA synthetase, class Ic, catalytic domain & Glutamyl/glutaminyl-tRNA synthetase, class Ic, N-terminal
cn556	771	3	hypothetical protein GSPATT00016689001	Paramecium tetraurelia strain d4-2	685	268	51.2821	3e-70	90.9209				TM 2
cn557	677	2	CG31716 CG31716-PA, isoform A	Drosophila melanogaster	363	144	37.0732	5e-33	88.4786							RNA binding;	Nucleotide-binding, alpha-beta plait & RNA recognition motif, RNP-1
cn558	1547	4	heat shock protein 90	Tetrahymena pyriformis	1756	681	76.1798	0	86.0375					protein metabolic process; response to stress;	cytoplasm;	protein binding; nucleotide binding;	Chaperone protein htpG & Heat shock protein Hsp90, C-terminal & Ribosomal protein S5 domain 2-type fold
cn559	673	2	PACRG protein	Bos taurus	598	234	57.868	3e-60	87.6672				TM 2
cn560	675	1	No Significant hits										SP
cn561	674	1	No Significant hits										TM 3
cn562	698	2	No Significant hits
cn563	722	2	hypothetical protein GSPATT00035667001	Paramecium tetraurelia strain d4-2	779	304	57.3222	3e-81	98.7535								Phospholipase A2, active site & Thioredoxin domain & Thioredoxin fold & Thioredoxin-like fold
cn564	993	2	SR2	Toxoplasma gondii	328	130	26.7477	1e-28	98.0866								Concanavalin A-like lectin/glucanase & LCCL
cn565	730	3	hypothetical protein GSPATT00023776001	Paramecium tetraurelia strain d4-2	389	154	39.6907	5e-36	77.9452
cn566	756	2	hypothetical protein GSPATT00003207001	Paramecium tetraurelia strain d4-2	367	145	41.5663	2e-33	65.3439								YT521-B-like protein
cn567	672	3	No Significant hits
cn568	716	2	zinc finger protein	Tetrahymena thermophila SB210	288	115	46.4286	3e-24	46.7877								Zinc finger, CCCH-type
cn569	654	4	NLI interacting factor-like phosphatase family protein	Tetrahymena thermophila SB210	239	96.7	32.8859	1e-18	65.9021								NLI interacting factor
cn570	900	2	phosphoglycerate mutase 1	Danio rerio	1145	445	92.1397	1e-123	76.2222					generation of precursor metabolites and energy; carbohydrate metabolic process; catabolic process; biosynthetic process;	nucleus; cytosol;	hydrolase activity; catalytic activity;	Phosphoglycerate/bisphosphoglycerate mutase, active site & Phosphoglycerate mutase & Phosphoglycerate mutase 1
cn571	639	2	ab-hydrolase associated lipase region family protein	Tetrahymena thermophila SB210	258	103	33.908	6e-21	80.5947		PFP		TM 1
cn572	589	2	40S ribosomal protein S4	Pagrus major	944	368	91.7949	1e-100	99.1511					cytoplasm organization and biogenesis; organelle organization and biogenesis; cell proliferation; multicellular organismal development; cell cycle; translation;	ribosome; cytosol;	structural molecule activity; RNA binding;	KOW & Ribosomal protein S4e & Ribosomal protein S4e, central & Ribosomal protein S4e, N-terminal & RNA-binding S4
cn573	654	4	Mannitol dehydrogenase-like	Pseudoalteromonas atlantica T6c	412	163	40.099	9e-39	91.1315								Mannitol dehydrogenase, core & Mannitol dehydrogenase, N-terminal & NAD(P)-binding domain
cn574	639	2	TPR Domain containing protein	Tetrahymena thermophila SB210	480	189	49.2147	1e-46	86.2285				TM 2
cn575	650	2	No Significant hits										TM 2
cn576	853	2	High choriolytic enzyme 1 precursor	Takifugu rubripes	850	332	64.2308	2e-89	88.5111
cn577	513	2	hypothetical protein TTHERM_00516300	Tetrahymena thermophila SB210	204	83.2	25.9259	6e-15	94.5419
cn578	684	2	DEAD BOX RNA helicase RH15-like protein	Arabidopsis thaliana	698	273	59.292	7e-72	98.9766					transport; cellular component organization and biogenesis; nucleobase, nucleoside, nucleotide and nucleic acid metabolic process;	plastid;	hydrolase activity; nucleic acid binding; protein binding; nucleotide binding;	DEAD-like helicase, N-terminal & DNA/RNA helicase, DEAD/DEAH box type, N-terminal & Helicase, superfamily 1/2, ATP-binding domain & RNA helicase, DEAD-box type, Q motif
cn579	558	2	PREDICTED: hypothetical protein	Danio rerio	228	92.4	31.694	1e-17	96.595
cn580	675	2	2-oxo acid dehydrogenases acyltransferase	Tetrahymena thermophila SB210	368	146	43.3862	1e-33	78.5185						mitochondrion;		Biotin/lipoyl attachment & E3 binding & Lipoamide Acyltransferase & Single hybrid motif
cn581	706	3	hypothetical protein TTHERM_00486390	Tetrahymena thermophila SB210	158	65.5	24.5763	3e-09	92.9178
cn582	657	2	tectonin 2	Laccaria bicolor S238N-H82	135	56.6	27.7778	1e-06	54.6423
cn583	984	2	T-complex protein 1 subunit alpha (TCP-1-alpha) (CCT-alpha) gb|AAC47799.1| CCTalpha chaperonin subunit	Tetrahymena pyriformis	1193	464	74.6795	1e-129	95.0203					protein metabolic process;	cytoplasm;	protein binding; nucleotide binding;	Chaperone, tailless complex polypeptide 1 & Chaperonin Cpn60/TCP-1 & Chaperonin TCP-1, conserved site & T-complex protein 1, alpha subunit
cn584	683	2	Rab7a protein	Paramecium aurelia	779	304	81.25	3e-81	77.1596				TM 1
cn585	559	2	ribosomal protein S10	Solea senegalensis	679	266	96.9231	7e-70	69.5886					translation; cytoplasm organization and biogenesis; organelle organization and biogenesis;	ribosome; cytosol;	structural molecule activity; RNA binding;	Plectin/S10, N-terminal
cn586	705	4	calpain-like protein	Sterkiella histriomuscorum	208	84.7	38.8889	5e-15	49.6454								EGF-like region, conserved site & Peptidase C2, calpain & Peptidase, cysteine peptidase active site
cn587	675	2	LOC398474 protein	Xenopus laevis	202	82.4	27.7487	2e-14	84.2963						cell part;		EF-Hand type & Mitochondrial carrier protein & Mitochondrial substrate carrier & Mitochondrial substrate/solute carrier
cn588	1159	2	type II IL-1 receptor	Sparus aurata	1125	437	61.6438	1e-121	92.5798					signal transduction;		receptor activity;	Immunoglobulin & Immunoglobulin-like & Immunoglobulin-like fold & Immunoglobulin subtype & Interleukin-1 receptor & Interleukin-1 receptor, type I/II
cn589	1054	2	peritrophic membrane chitin binding protein	Trichoplusia ni	143	59.7	27.6119	3e-07	38.0455				TM 1			catalytic activity;
cn590	730	2	probable acyl-CoA dehydrogenase	Glomus intraradices	423	167	34.8936	6e-40	96.4384							binding;	Acyl-CoA dehydrogenase, N-terminal & Acyl-CoA dehydrogenase/oxidase & Acyl-CoA dehydrogenase/oxidase, N-terminal & Cytochrome b5 & Cytochrome b5, heme-binding site
cn591	745	3	hypothetical protein TTHERM_00460540	Tetrahymena thermophila SB210	534	210	52.7174	8e-53	72.7517								Protein of unknown function DUF292, eukaryotic
cn592	609	2	Homocysteine-responsive endoplasmic reticulum-resident ubiquitin-like domain member 2 protein gb|AAH66585.1| Zgc:56020	Danio rerio	271	108	43.4483	2e-22	70.2791						cell;
cn593	655	3	hypothetical protein TTHERM_00049470	Tetrahymena thermophila SB210	218	88.6	33.75	3e-16	71.2977
cn594	688	2	No Significant hits										TM 1
cn595	606	2	clathrin, heavy polypeptide (Hc)	Danio rerio	1029	400	97.0297	1e-110	99.835					transport; protein metabolic process; cellular component organization and biogenesis; protein transport;	cytoplasm; plasma membrane; mitochondrion; cytoplasmic membrane-bound vesicle; Golgi apparatus;	transporter activity; protein binding; structural molecule activity;	Armadillo-type fold & Clathrin, heavy chain/VPS, 7-fold repeat & Tetratricopeptide-like helical
cn596	683	2	ras-related GTP-binding protein Rab18	Rana ridibunda	913	356	92.1053	8e-97	83.3089					signal transduction; transcription; transport; protein transport;	cell; nucleoplasm;	nucleotide binding; DNA binding; protein binding; hydrolase activity;	Rab18 & Ras & Ras GTPase & Ras small GTPase, Rab type & RNA polymerase sigma factor 54, interaction & Small GTP-binding protein
cn597	1017	2	Peptidase M16 inactive domain containing protein	Tetrahymena thermophila SB210	913	356	52.9586	2e-96	98.7217							catalytic activity;	Metalloenzyme, LuxS/M16 peptidase-like, metal-binding & Peptidase M16, core & Peptidase M16, C-terminal & Peptidase M16, N-terminal
cn598	1045	2	60s Acidic ribosomal protein	Tetrahymena thermophila SB210	716	280	48.75	1e-73	91.1962						intracellular;		Ribosomal protein 60S & Ribosomal protein L10
cn599	938	2	Copine family protein	Tetrahymena thermophila SB210	458	181	62.585	8e-44	44.9893					electron transport; transport;	mitochondrion;	binding;	Copine
cn600	755	2	No Significant hits
cn601	738	2	No Significant hits
cn602	884	2	Protein kinase domain containing protein	Tetrahymena thermophila SB210	689	270	61	1e-70									Protein kinase, core & Protein kinase-like & Serine/threonine protein kinase-related
cn603	683	2	No Significant hits										SP
cn604	964	2	No Significant hits
cn605	1054	4	polymerase (DNA directed), delta 2, regulatory subunit 50kDa	Xenopus tropicalis	210	85.5	25.4601	5e-15	87.5712								DNA polymerase alpha/epsilon, subunit B
cn606	699	2	alanyl-tRNA synthetase family protein	Tetrahymena thermophila SB210	887	346	71.5596	8e-94	92.5608					nucleobase, nucleoside, nucleotide and nucleic acid metabolic process; translation; amino acid and derivative metabolic process;	cytoplasm;	catalytic activity; nucleotide binding;	Alanyl-tRNA synthetase, class IIc, conserved region & Alanyl-tRNA synthetase, class IIc, N-terminal
cn607	767	2	DNA ligase I	Tetrahymena thermophila SB210	315	125	37.9888	2e-27	65.9713					biological_process;			DNA ligase, N-terminal
cn608	764	2	No Significant hits										TM 1
cn609	943	2	CCAAT/enhancer binding protein beta2	Oncorhynchus mykiss	629	246	73.6559	1e-63	58.1124					transcription;	nucleoplasm;	protein binding; transcription factor activity;	Basic leucine zipper & Basic-leucine zipper (bZIP) transcription factor
cn610	599	2	26S proteasome subunit P45 family protein	Tetrahymena thermophila SB210	851	332	81.3131	9e-90	98.9983					protein metabolic process; catabolic process;	cellular_component; nucleus; cytosol;	nucleotide binding; hydrolase activity;	ATPase, AAA-type, core
cn611	654	3	WD-40 repeat protein	Pisum sativum	369	146	37.8109	8e-34	88.8379					anatomical structure morphogenesis; cell differentiation; multicellular organismal development; reproduction; organelle organization and biogenesis; DNA metabolic process; cell proliferation;	nucleoplasm;	protein binding;	WD40 repeat & WD40 repeat 2 & WD40 repeat, conserved site & WD40-repeat-containing domain & WD40 repeat-like-containing domain & WD40/YVTN repeat-like-containing domain
cn612	663	2	DEAD BOX RNA helicase RH15-like protein	Arabidopsis thaliana	666	261	57.2727	3e-68	99.3967					nucleobase, nucleoside, nucleotide and nucleic acid metabolic process;	nucleus; plastid;	hydrolase activity; nucleic acid binding; nucleotide binding;	DEAD-like helicase, N-terminal & DNA/RNA helicase, DEAD/DEAH box type, N-terminal & Helicase, superfamily 1/2, ATP-binding domain & RNA helicase, DEAD-box type, Q motif
cn613	503	2	Core histone H2A/H2B/H3/H4 family protein	Tetrahymena thermophila SB210	386	153	67.7966	5e-36	68.9861		PFP		TM 2
cn614	587	2	Kazal-type serine protease inhibitor domain containing protein	Tetrahymena thermophila SB210	166	68.6	27.972	2e-10	68.3135
cn615	627	2	No Significant hits
cn616	1149	2	Ser/Thr protein phosphatase family protein	Tetrahymena thermophila SB210	831	324	42.9306	6e-87	99.3908								Galactose oxidase/kelch, beta-propeller & Kelch repeat type 1 & Kelch-type beta propeller
cn617	636	2	hypothetical protein GSPATT00003931001	Paramecium tetraurelia strain d4-2	171	70.5	25	7e-11	97.0126
cn618	657	2	oxidoreductase, zinc-binding dehydrogenase family protein	Tetrahymena thermophila SB210	301	120	36.3636	7e-26	81.583
cn619	1141	2	hypothetical protein GSPATT00021460001	Paramecium tetraurelia strain d4-2	587	230	38.0319	1e-58	94.3032				SP				Protease-associated PA
cn620	657	2	No Significant hits
cn621	1009	2	calpain-like protein	Sterkiella histriomuscorum	156	64.7	30.6569	9e-09	38.8503								EGF-like region, conserved site & Peptidase C2, calpain
cn622	1065	2	Actin-related protein 3 (Actin-like protein 3) gb|AAC18521.1| actin-related protein; ARP3	Takifugu rubripes	1620	628	98.7097	1e-178	87.23					behavior;	cytoplasm; cytoskeleton; cell;	structural molecule activity; protein binding; nucleotide binding;	Actin/actin-like & Actin-related protein 3
cn623	750	2	putative hydroxymethyltransferase	Vibrio harveyi HY01	222	90.1	34.4	1e-16	49.4667
cn624	1020	2	No Significant hits
cn625	1136	2	Spermine/spermidine synthase family protein	Tetrahymena thermophila SB210	745	291	40.1685	6e-77	93.3979								Spermine synthase
cn626	771	3	Importin-beta N-terminal domain containing protein	Tetrahymena thermophila SB210	456	180	38.3333	1e-43	92.8664					cellular component organization and biogenesis; protein transport;	nucleus;		Armadillo-like helical & Armadillo-type fold
cn627	722	2	No Significant hits										SP				EGF, extracellular & EGF-like & EGF-like region, conserved site & EGF-like, type 3 & Metridin-like ShK toxin
cn628	716	2	aspartate aminotransferase	Tetrahymena thermophila SB210	676	265	50.4202	3e-69	99.581					transport; catabolic process; amino acid and derivative metabolic process; biosynthetic process; generation of precursor metabolites and energy; carbohydrate metabolic process; secondary metabolic process; metabolic process;	extracellular space; cell; mitochondrion;	binding; transferase activity;	Aminotransferase, class I/II & Aspartate/other aminotransferase & Pyridoxal phosphate-dependent transferase, major region & Pyridoxal phosphate-dependent transferase, major region, subdomain 1
cn629	837	6	ATP synthase F1, alpha subunit family protein	Tetrahymena thermophila SB210	925	360	75.4237	1e-102	84.4683					generation of precursor metabolites and energy; nucleobase, nucleoside, nucleotide and nucleic acid metabolic process; ion transport; biosynthetic process;	intracellular; mitochondrion;	transporter activity; binding; nucleotide binding; protein binding; hydrolase activity;	ATPase, F1/A1 complex, alpha/beta subunit, N-terminal & ATPase, F1/V1/A1 complex, alpha/beta subunit, N-terminal & ATPase, F1/V1/A1 complex, alpha/beta subunit, nucleotide-binding domain
cn630	584	2	NADH-dependent fumarate reductase, putative	Trypanosoma cruzi strain CL Brener	287	115	43.1034	2e-24	86.1301							binding; catalytic activity;	Fumarate reductase/succinate dehydrogenase flavoprotein, N-terminal
cn631	753	2	polymerase (RNA) III (DNA directed) polypeptide A, 155kDa	Xenopus tropicalis	1151	447	90.8	1e-124	99.4688					transcription; nucleobase, nucleoside, nucleotide and nucleic acid metabolic process;	nucleoplasm; plastid; nucleolus;	transferase activity; DNA binding; binding;	DNA-directed RNA polymerase III largest subunit & RNA polymerase Rpb1, domain 5
cn632	714	2	scinderin like b	Danio rerio	962	375	75.2101	1e-102	99.4398					multicellular organismal development; cell death; cell differentiation; protein metabolic process; cytoskeleton organization and biogenesis; transport; cell proliferation;	cellular_component; cytoplasm;	calcium ion binding; actin binding; lipid binding;	Gelsolin & Gelsolin region
cn633	1126	3	No Significant hits
cn634	667	2	PREDICTED: similar to very large inducible GTPase 1	Danio rerio	207	84.3	31.6239	5e-15	96.5517								Root hair defective 3 GTP-binding
cn635	745	2	Plexin repeat family protein	Tetrahymena thermophila SB210	177	72.8	22.9358	2e-11	71.5436
cn636	728	2	No Significant hits
cn637	734	2	No Significant hits
cn638	677	3	ABC transporter, putative	Paramecium tetraurelia strain d4-2	387	153	51.2987	8e-36	68.0945								ABC transporter-like
cn639	1489	6	gelatinase	Paralichthys olivaceus	1094	426	70.4467	1e-117	58.5628				SP	carbohydrate metabolic process; protein metabolic process;	extracellular space; proteinaceous extracellular matrix;	binding; calcium ion binding; peptidase activity; protein binding;	Hemopexin/matrixin & Hemopexin/matrixin, repeat & Peptidase M10A/M12B, matrixin/adamalysin
cn640	643	2	cation diffusion facilitator family transporter containing protein	Tetrahymena thermophila SB210	313	125	46.9388	3e-27	68.4292				TM 4	ion transport; cellular homeostasis; response to abiotic stimulus;	cytoplasmic membrane-bound vesicle; extracellular space; cell; plasma membrane; Golgi apparatus;	transporter activity; binding;	Cation efflux protein
cn641	1123	2	D-lactate dehydrogenase	Psychromonas sp. CNPT3	910	355	53.8922	4e-96	89.1362							binding; catalytic activity;	D-isomer specific 2-hydroxyacid dehydrogenase, catalytic region & D-isomer specific 2-hydroxyacid dehydrogenase, NAD-binding & NAD(P)-binding domain
cn642	641	2	TIP49 C-terminus family protein	Tetrahymena thermophila SB210	844	329	79.3427	7e-89	99.532					organelle organization and biogenesis; DNA metabolic process; transcription; cell growth; cell cycle;	nucleus; chromosome;	catalytic activity; hydrolase activity; nucleotide binding;	ATPase, AAA-type, core & TIP49, C-terminal
cn643	710	2	No Significant hits								PFP		TM 1
cn644	856	2	No Significant hits
cn645	706	2	Eukaryotic DNA topoisomerase I, catalytic core family protein	Tetrahymena thermophila SB210	227	92	46.6019	4e-38	43.6261					embryonic development; cell proliferation; multicellular organismal development; organelle organization and biogenesis; DNA metabolic process;	cytoplasm; nucleus;	DNA binding; catalytic activity;	DNA topoisomerase I, DNA binding, eukaryotic-type & DNA topoisomerase I, DNA binding, mixed alpha/beta motif, eukaryotic-type
cn646	657	2	mCG9728	Mus musculus	153	63.5	24.0506	1e-08	98.9346								Plus-3
cn647	791	2	interferon-stimulated gene 15	Channa argus	383	152	56.9231	3e-35	49.1783								Ubiquitin & Ubiquitin subgroup & Ubiquitin supergroup
cn648	706	2	Adaptin N terminal region family protein	Tetrahymena thermophila SB210	749	293	60.2679	9e-78	95.0425					cellular component organization and biogenesis; transport;	cell; Golgi apparatus;	protein binding; transporter activity;	Armadillo-like helical & Armadillo-type fold & Clathrin/coatomer adaptor, adaptin-like, N-terminal
cn649	687	2	No Significant hits
cn650	670	2	No Significant hits
cn651	653	2	hypothetical protein GSPATT00012123001	Paramecium tetraurelia strain d4-2	460	181	46.2366	2e-44	85.2986
cn652	675	2	WW domain protein	Chlamydomonas reinhardtii	312	124	32.2727	4e-27	94.0741								FF domain & WW/Rsp5/WWP
cn653	799	2	PREDICTED: hypothetical protein	Danio rerio	387	153	41.8269	1e-35	76.8461				SP				Immunoglobulin-like & Immunoglobulin-like fold & Immunoglobulin subtype & Intercellular adhesion molecule/vascular cell adhesion molecule, N-terminal
cn654	664	2	Gamma-glutamyl hydrolase,putative	Tetrahymena thermophila SB210	321	128	37.2449	3e-28	87.0482								Peptidase C26 & Peptidase C26, gamma-glutamyl hydrolase
cn655	742	2	Ubiquitin carboxyl-terminal hydrolase family protein	Tetrahymena thermophila SB210	625	245	50.8696	2e-63	92.4528								Zinc finger, UBP-type
cn656	1248	2	MIZ zinc finger family protein	Tetrahymena thermophila SB210	229	92.8	28	4e-17	58.3333
cn657	952	2	No Significant hits								PFP		TM 1
cn658	804	2	hypothetical protein TTHERM_00444170	Tetrahymena thermophila SB210	239	96.7	41.1765	2e-35	37.9353				SP
cn659	701	2	26S proteasome subunit P45 family protein	Tetrahymena thermophila SB210	975	380	80.9524	1e-104	98.7161					protein metabolic process; catabolic process;	intracellular; nucleus; cytosol;	peptidase activity; hydrolase activity; nucleotide binding;	ATPase, AAA-type, core
cn660	616	2	No Significant hits
cn661	780	2	No Significant hits
cn662	811	2	hypothetical protein TTHERM_00131180	Tetrahymena thermophila SB210	300	120	28.5714	1e-25	88.656
cn663	667	2	hypothetical protein GSPATT00020699001	Paramecium tetraurelia strain d4-2	248	100	34.7305	1e-19	71.3643								WD40 repeat & WD40 repeat-like-containing domain & WD40 repeat, subgroup & WD40/YVTN repeat-like-containing domain
cn664	637	2	No Significant hits
cn665	683	2	No Significant hits
cn666	674	2	NADH-quinone oxidoreductase, F subunit family protein	Tetrahymena thermophila SB210	954	372	80.5687	1e-101	93.7685					electron transport; biosynthetic process; ion transport;	mitochondrion;	binding; catalytic activity; electron transporter activity; nucleotide binding;	NADH:ubiquinone oxidoreductase, 51kDa subunit
cn667	145	2	No Significant hits										SA
cn668	595	1	No Significant hits
cn669	575	1	No Significant hits
cn670	1236	2	Viral A-type inclusion protein repeat containing protein	Tetrahymena thermophila SB210	133	55.8	21.5686	6e-06	89.7249
CiTo31H08	646	1	Autophagocytosis associated protein, C-terminal domain containing protein	Tetrahymena thermophila SB210	354	140	36.4865	5e-32	97.8328						mitochondrion;		Autophagy-related protein 3 & Autophagy-related protein 3, N-terminal
CiTo49G08	711	1	cell cycle switch protein CCS52A	Pisum sativum	247	99.8	41.129	1e-19	52.18
CiTo40E10	634	1	Endomembrane protein 70 containing protein	Tetrahymena thermophila SB210	292	117	37.1134	7e-25	82.1767				SP	transport;	cell; Golgi apparatus;	transporter activity;	Nonaspanin (TM9SF)
CiTo31F10	629	1	NAD-dependent glycerol-3-phosphate dehydrogenase C-terminus family protein	Tetrahymena thermophila SB210	455	179	55.9006	8e-44	76.6296					metabolic process;		catalytic activity;	6-phosphogluconate dehydrogenase, C-terminal-like & Dehydrogenase, multihelical & Histone H4, conserved site & NAD-dependent glycerol-3-phosphate dehydrogenase & NAD-dependent glycerol-3-phosphate dehydrogenase, C-terminal
CiTo51F04	663	1	No Significant hits														EF-HAND 2
CiTo15G01	614	1	No Significant hits
CiTo7D11	724	1	growth arrest and DNA-damage-inducible, alpha	Danio rerio	700	274	85.8974	4e-72	63.674					cell death; cell cycle; organelle organization and biogenesis; biological_process; response to endogenous stimulus; response to stress; DNA metabolic process;	nucleus;	protein binding;	Ribosomal protein L7Ae/L30e/S12e/Gadd45
CiTo48A07	705	1	No Significant hits														EF-HAND 1, calcium-binding site
CiTo26D01	645	1	calcium-translocating P-type ATPase, PMCA-type family protein	Tetrahymena thermophila SB210	371	147	38.8889	5e-34	91.4729				TM 3
CiTo6F12	729	1	hypothetical protein TTHERM_00101160	Tetrahymena thermophila SB210	140	58.5	23.9362	4e-07	75.583				TM 1
CiTo54B02	635	1	elongation factor Tu-like protein	Moneuplotes crassus	568	223	60.8187	7e-57	80.6299					translation;	ribosome;	translation factor activity, nucleic acid binding; nucleotide binding; hydrolase activity;	Translation elongation and initiation factor/Ribosomal, beta-barrel & Translation elongation factor EF1A/initiation factor IF2gamma, C-terminal & Translation elongation factor EFTu/EF1A, bacterial/organelle & Translation elongation factor EFTu/EF1A, C-terminal & Translation elongation factor EFTu/EF1A, domain 2
CiTo10F05	757	1	NLI interacting factor-like phosphatase family protein	Tetrahymena thermophila SB210	270	108	35.8491	3e-22	61.2946				SP				Concanavalin A-like lectin/glucanase
CiTo58H08	677	1	No significant hits										TM 4
CiTo46C02	644	1	hypothetical protein GSPATT00005899001	Paramecium tetraurelia strain d4-2	247	99.8	28.5714	1e-19	85.0932				TM 1
CiTo11G06	686	1	Ubiquitin family protein	Tetrahymena thermophila SB210	168	69.3	45.3125	2e-10	27.8426					protein modification process;			Heat shock chaperonin-binding & Ubiquilin & Ubiquitin & Ubiquitin supergroup
CiTo8H09	767	1	PREDICTED: similar to Proteasome (prosome, macropain) 26S subunit, non-ATPase, 6	Danio rerio	1102	429	94.3231	1e-118	89.4394					protein metabolic process;	intracellular; cytosol; nucleus;	hydrolase activity; protein binding;	26S proteasome, regulatory subunit Rpn7
CiTo34G03	551	1	PREDICTED: similar to alpha-N-acetylgalactosaminidase	Monodelphis domestica	749	293	70.4918	5e-78	99.4555					carbohydrate metabolic process; lipid metabolic process;	lysosome;	hydrolase activity; binding;	Aldolase-type TIM barrel & Glycoside hydrolase, catalytic core & Glycoside hydrolase, family 27
CiTo3E08	535	1	hypothetical protein TTHERM_00877010	Tetrahymena thermophila SB210	392	155	51.773	1e-36	78.8785				SA
CiTo47C12	651	1	Elongation factor G, domain IV family protein	Tetrahymena thermophila SB210	572	224	54.9223	2e-57	85.5607					reproduction; embryonic development; nucleobase, nucleoside, nucleotide and nucleic acid metabolic process; translation;	nucleus; ribosome;	translation factor activity, nucleic acid binding; protein binding; nucleotide binding;	Protein synthesis factor, GTP-binding
CiTo22G01	683	1	C2 domain containing protein	Tetrahymena thermophila SB210	325	129	34.6341	1e-28	89.8975						cell part;		C2 calcium-dependent membrane targeting & C2 calcium/lipid-binding region, CaLB & FerI
CiTo34G12	636	1	Myristoyl-CoA:protein N-myristoyltransferase, N-terminal domain containing protein	Tetrahymena thermophila SB210	426	168	57.554	2e-40	64.9371					protein modification process; translation; biosynthetic process; lipid metabolic process; growth;	ribosome; plastid;	transferase activity;	Acyl-CoA N-acyltransferase & Myristoyl-CoA:protein N-myristoyltransferase
CiTo6E08	775	1	PREDICTED: similar to conserved hypothetical protein	Nasonia vitripennis	139	58.2	34.9057	6e-07	39.3548				TM 2				Alkaline-phosphatase-like, core domain
CiTo10G12	558	1	hypothetical protein TTHERM_00013110	Tetrahymena thermophila SB210	279	112	33.7143	2e-23	92.2939
CiTo45D02	721	1	DNA primase small subunit	Candida albicans SC5314	469	185	42.2018	3e-45	90.5687								DNA primase, small subunit & DNA primase, small subunit, eukaryotic/archaeal
CiTo42H11	664	1	hypothetical protein GSPATT00004757001	Paramecium tetraurelia strain d4-2	202	82.4	29.3023	2e-14	96.0843
CiTo22D06	641	1	GTP-binding protein YchF containing protein	Tetrahymena thermophila SB210	747	292	67.1362	1e-77	99.532								GTP1/OBG & GTP-binding protein, HSR1-related
CiTo53B08	469	1	hypothetical protein TTHERM_00837970	Tetrahymena thermophila SB210	262	105	43.6975	3e-26	75.9062			M-s	TM 2
CiTo3H12	602	1	PREDICTED: similar to CG11001-PA	Tribolium castaneum	439	173	75.2381	5e-42	52.1595
CiTo4E11	654	1	peptidyl-prolyl cis-trans isomerase, cyclophilin-type family protein	Tetrahymena thermophila SB210	559	219	50.6667	8e-56	98.0122								Peptidyl-prolyl cis-trans isomerase, FKBP-type & Tetratricopeptide region & Tetratricopeptide repeat
CiTo29E11	632	1	selenocysteine lyase family protein	Tetrahymena thermophila SB210	479	189	55.4945	1e-46	85.2848								Aminotransferase, class V/Cysteine desulfurase & Pyridoxal phosphate-dependent transferase, major region & Pyridoxal phosphate-dependent transferase, major region, subdomain 1
CiTo57C10	660	1	kinesin	Gibberella moniliformis	444	175	44.4954	2e-42	96.2121		P						Kinesin, motor region
CiTo3D11	72	1	No Significant hits
CiTo20G02	680	1	hypothetical protein TTHERM_00239090	Tetrahymena thermophila SB210	250	100	30.6452	6e-20	78.3824
CiTo36F09	621	1	No Significant hits										SA				Superoxide dismutase, copper/zinc binding
CiTo51B04	636	1	coatomer complex subunit	Brachypodium sylvaticum	754	295	62.7358	2e-78	99.3711					transport; cellular component organization and biogenesis; reproduction; multicellular organismal development;	cytoplasmic membrane-bound vesicle; mitochondrion;	protein binding;	G-protein beta WD-40 repeat, region & WD40 repeat & WD40 repeat 2 & WD40 repeat, conserved site & WD40-repeat-containing domain & WD40 repeat-like-containing domain & WD40 repeat, subgroup & WD40/YVTN repeat-like-containing domain
CiTo25H05	672	1	Papain family cysteine protease containing protein	Tetrahymena thermophila SB210	586	230	55.7789	6e-59	87.3512					multicellular organismal development; embryonic development; growth; anatomical structure morphogenesis;	cellular_component;	hydrolase activity;	Peptidase C1A, papain & Peptidase C1A, papain C-terminal
CiTo49A08	639	1	60S ribosomal protein L7A	Cryptosporidium hominis TU502	608	238	55.9091	2e-61	99.374					biological_process;	intracellular;		Ribosomal protein L7A & Ribosomal protein L7Ae conserved site & Ribosomal protein L7Ae/L30e/S12e/Gadd45 & Ribosomal protein L7A/RS6 family
CiTo9B07	733	1	unnamed protein product	Tetraodon nigroviridis	230	93.2	45.614	1e-17	44.0655				SA
CiTo55A03	412	1	transglutaminase-like protein	Chlamydomonas reinhardtii	185	75.9	34.5455	8e-13	78.3981
CiTo55A06	576	1	No Significant hits
CiTo57A07	672	1	transmembrane emp24 domain-containing protein 10	Danio rerio	942	367	94.3005	1e-100	86.0119
CiTo29G02	633	1	PREDICTED: similar to leukocyte immune-type receptor 3	Danio rerio	148	61.6	58.1818	3e-08	25.9084				TM 1
CiTo26H10	572	1	60S ribosomal protein L13E	Picea abies	409	162	47.3404	1e-38	97.9021					translation;	ribosome;		Ribosomal protein L13e & Ribosomal protein L13e, conserved site
CiTo15E10	699	1	hypothetical protein TTHERM_00678570	Tetrahymena thermophila SB210	227	92	28.3186	3e-17	93.8484				TM 3
CiTo13F02	669	1	DEK1 (DEFECTIVE KERNEL 1); calpain/ cysteine-type endopeptidase	Arabidopsis thaliana	128	53.9	30.137	8e-06	60.3886								Peptidase C2, calpain
CiTo44H08	71	1	No Significant hits
CiTo44G10	626	1	No Significant hits
CiTo18F11	716	1	No Significant hits										SA
CiTo13A08	629	1	replication protein A2	Danio rerio	139	58.2	72.2222	4e-07	17.0111				TM 1
CiTo54F05	580	1	hypothetical protein TTHERM_00530680	Tetrahymena thermophila SB210	386	153	46.7456	7e-36	87.2414
CiTo40H06	639	1	protein of unknown function DUF541	Nitrosopumilus maritimus SCM1	281	112	36.129	1e-23	72.6135								Protein of unknown function DUF541
CiTo28G04	654	1	Capg protein	Danio rerio	945	368	87.2038	1e-100	96.1774					protein metabolic process; cytoskeleton organization and biogenesis; cellular component organization and biogenesis; anatomical structure morphogenesis;	cytoskeleton;		Gelsolin & Gelsolin region
CiTo17G08	682	1	oxidoreductase, aldo/keto reductase family protein	Tetrahymena thermophila SB210	493	194	42.6667	4e-48	98.827		PFP						Aldo/keto reductase & Aldo/keto reductase, conserved site & Aldo/keto reductase subgroup
CiTo50C12	633	1	No Significant hits
CiTo27C07	662	1	No significant hits														Carbohydrate-binding-like fold
CiTo26E11	605	1	PREDICTED: similar to keratin associated protein 9.3	Macaca mulatta	159	65.9	36.4583	2e-09	46.4463				TM 4
CiTo2H12	291	1	No Significant hits
CiTo16F08	474	1	No Significant hits										TM 2
CiTo21G06	432	1	actin-related protein 3 homolog	Rattus norvegicus	340	135	98.3871	9e-31	42.8241						cytoplasm; cell; cytoskeleton;	nucleotide binding; protein binding; structural molecule activity;	Actin/actin-like & Actin-related protein 3
CiTo48D09	688	1	No Significant hits								PFP						Armadillo-type fold
CiTo20G01	660	1	Ras-related protein Rab-4A, putative	Tetrahymena thermophila SB210	577	226	55.4945	7e-58	82.5758					cellular component organization and biogenesis; protein transport; signal transduction; transport;	intracellular; cell;	nucleotide binding; hydrolase activity;	Ras & Ras GTPase & Ras small GTPase, Rab type & Small GTP-binding protein
CiTo52B07	698	1	No Significant hits								PFP
CiTo50A01	640	1	unnamed protein product	Tetraodon nigroviridis	714	279	75.8242	8e-74	85.1562					cell cycle; cell differentiation; cell proliferation; transcription; embryonic development;	nucleus;	enzyme regulator activity; protein binding;	Cyclin-dependent kinase inhibitor & Cyclin-dependent kinase inhibitor p27
CiTo26H01	763	1	No Significant hits										SP
CiTo54C10	603	1	Protein kinase domain containing protein	Tetrahymena thermophila SB210	310	124	39.7661	5e-27	82.4212								Protein kinase, core & Protein kinase-like & Serine/threonine protein kinase-related
CiTo58G07	637	1	Tnc protein	Mus musculus	267	107	34.0314	5e-22	84.6154
CiTo55A04	569	1	No Significant hits										SP
CiTo59F02	600	1	novel protein similar to vertebrate ring finger protein 141 (RNF141)	Danio rerio	666	261	85.4167	3e-68	71.8333
CiTo32E11	286	1	No Significant hits
CiTo30A08	678	1	No Significant hits								WP
CiTo51D03	588	1	adenosine deaminase	Xenopus tropicalis	752	294	71.9388	3e-78	99.8299					nucleobase, nucleoside, nucleotide and nucleic acid metabolic process; biosynthetic process; response to biotic stimulus; death; multicellular organismal development; behavior; response to abiotic stimulus; metabolic process;	extracellular space; cytoplasm;	hydrolase activity; binding;	Adenosine/AMP deaminase
CiTo7H05	700	1	No Significant hits
CiTo17E04	792	1	Protein kinase domain containing protein	Tetrahymena thermophila SB210	722	282	51.6854	1e-74	99.8737							protein kinase activity; nucleotide binding;	Protein kinase, ATP binding site & Protein kinase, core & Protein kinase-like & Serine/threonine protein kinase & Serine/threonine protein kinase, active site & Serine/threonine protein kinase-related
CiTo38G06	690	1	polyadenylate-binding protein, putative	Plasmodium falciparum 3D7	351	139	36.5591	1e-31	78.9855								Nucleotide-binding, alpha-beta plait & RNA recognition motif, RNP-1
CiTo13E07	680	1	PREDICTED: similar to Gypsy Danio rerio 1 polyprotein	Danio rerio	160	66.2	28.3333	2e-09	75.7353								RNA-directed DNA polymerase (reverse transcriptase) & RNA-directed DNA polymerase (reverse transcriptase), related
CiTo56D11	588	1	Mov34/MPN/PAD-1 family protein	Tetrahymena thermophila SB210	883	344	82.0513	2e-93	99.3197					nucleobase, nucleoside, nucleotide and nucleic acid metabolic process;	nucleus;	RNA binding; protein binding;	RNA recognition motif, spliceosomal PrP8
CiTo26A11	662	1	hypothetical protein TTHERM_00985010	Tetrahymena thermophila SB210	229	92.8	56.9231	1e-36	29.3051
CiTo32F11	560	1	Phox domain-containing protein	Dictyostelium discoideum AX4	127	53.5	26.5306	7e-06	76.9643
CiTo28E12	634	1	enolase 1 alpha-like	Oreochromis mossambicus	380	150	100	4e-35	33.9117
CiTo45B01	670	1	TPR Domain containing protein	Tetrahymena thermophila SB210	144	60.1	29.697	1e-07	67.9104				TM 1
CiTo38B06	713	1	Phospholipase/Carboxylesterase family protein	Tetrahymena thermophila SB210	237	95.9	31.2821	2e-18	78.9621								Phospholipase/carboxylesterase
CiTo40A11	702	1	heat shock protein 90	Tetrahymena pyriformis	705	276	68.6916	1e-72	90.8832				TM 1
CiTo55B07	606	1	No Significant hits							c-20
CiTo58E04	595	1	No Significant hits
CiTo55F02	644	1	zinc finger CCCH type domain containing protein	Tetrahymena thermophila SB210	211	85.9	31.7568	6e-32	52.9503				TM 2
CiTo12F09	748	1	RWD domain containing protein	Tetrahymena thermophila SB210	287	115	32.6733	4e-24	80.4813							protein binding;	RWD & Ubiquitin-conjugating enzyme/RWD-like
CiTo58D02	686	1	casein kinase 1, delta isoform 1	Mus musculus	209	85.1	93.3333	3e-15	19.5335
CiTo45A04	628	1	No Significant hits
CiTo7A12	750	1	serine esterase, putative	Tetrahymena thermophila SB210	743	290	58.547	5e-77	93.4667								Protein of unknown function DUF676, hydrolase-like
CiTo26E02	622	1	No Significant hits
CiTo10H10	626	1	No Significant hits										TM 1
CiTo36H09	661	1	Chitin synthase family protein	Tetrahymena thermophila SB210	159	65.9	32.5581	2e-09	51.1346		PFP
CiTo35A11	623	1	No Significant hits
CiTo42F01	728	1	No Significant hits
CiTo59E04	653	1	hypothetical protein GSPATT00021758001	Paramecium tetraurelia strain d4-2	131	55.1	35.0649	3e-06	34.3032
CiTo10B12	693	1	No Significant hits
CiTo5D09	642	1	PREDICTED: similar to TRAF2 binding protein	Danio rerio	328	130	54.918	5e-29	56.8536					signal transduction;		protein binding;	Forkhead-associated & SMAD/FHA domain
CiTo49H03	661	1	3-mercaptopyruvate sulfurtransferase	Roseobacter litoralis Och 149	212	86.3	34.5622	1e-15	92.8896								Rhodanese-like
CiTo55F01	466	1	hypothetical protein GSPATT00018575001	Paramecium tetraurelia strain d4-2	371	147	49.6774	2e-34	99.5708
CiTo11F08	753	1	No Significant hits										TM 3
CiTo22F04	680	1	unnamed protein product	Tetraodon nigroviridis	573	225	55.4348	2e-57	81.0294					cell death; biological_process;			Cystine knot & Cystine knot, C-terminal & Gonadotropin, beta subunit, conserved site
CiTo41H02	716	1	PREDICTED: similar to Acyl-CoA synthetase long-chain family member 3	Monodelphis domestica	366	145	74.2268	2e-33	40.5028					biosynthetic process; lipid metabolic process; translation; generation of precursor metabolites and energy; carbohydrate metabolic process; catabolic process;	cell; peroxisome; endoplasmic reticulum; mitochondrion; cytosol;	transferase activity; protein binding; catalytic activity; binding;
CiTo13A05	707	1	RNA recognition motif protein	Tetrahymena thermophila SB210	313	125	51.5625	3e-27	53.7482		PFP			behavior; growth; reproduction; embryonic development; transcription;	nucleoplasm;	RNA binding; protein binding; transcription regulator activity;	Nucleotide-binding, alpha-beta plait & RNA recognition motif, RNP-1
CiTo37E02	649	1	PREDICTED: hypothetical protein	Danio rerio	538	211	53.7736	2e-53	97.8428								Rho GTPase activation protein
CiTo38D04	677	1	conserved hypothetical protein	Tetrahymena thermophila SB210	166	68.6	31.25	3e-10	49.483								Ankyrin
CiTo20C11	676	1	XRN 5'-3' exonuclease N-terminus family protein	Tetrahymena thermophila SB210	342	136	30.1724	1e-30	97.929					nucleobase, nucleoside, nucleotide and nucleic acid metabolic process; DNA metabolic process; cellular component organization and biogenesis;	intracellular;	binding; nuclease activity;	Putative 5-3 exonuclease
CiTo37B04	669	1	DNA polymerase family B containing protein	Tetrahymena thermophila SB210	527	207	49.2147	4e-52	83.2586				TM 6
CiTo35D05	682	1	No Significant hits										SP
CiTo13D01	697	1	No Significant hits
CiTo39D09	635	1	Protein kinase domain containing protein	Tetrahymena thermophila SB210	208	84.7	33.3333	4e-15	65.9843				TM 3
CiTo59E12	639	1	No Significant hits
CiTo33F02	657	1	ARID/BRIGHT DNA binding domain containing protein	Tetrahymena thermophila SB210	366	145	60.7477	2e-33	48.7062								AT-rich interaction region
CiTo56G03	451	1	transposase, IS204/IS1001/IS1096/IS1165 family protein	Bacillus selenitireducens MLS10	229	92.8	41.2281	6e-18	75.6098							binding;	Globin & Globin, bacterial-like, conserved site & Globin-like & Globin, truncated bacterial-like
CiTo40E06	621	1	Calpain family cysteine protease containing protein	Tetrahymena thermophila SB210	147	61.2	29.5597	4e-08	72.7858								Peptidase C2, calpain
CiTo36E02	303	1	IFT172/intraflagellar transport particle protein 172	Tetrahymena thermophila SB210	281	112	50.5495	6e-24	89.769
CiTo25G04	608	1	calpain-like protein	Sterkiella histriomuscorum	137	57.4	29.0598	6e-07	54.6053								EGF-like region, conserved site & Peptidase C2, calpain
CiTo20B04	714	1	dnaK protein	Tetrahymena thermophila SB210	255	102	31.9149	2e-20	59.1036				TM 4
CiTo27B11	620	1	putative tyrosyl-tRNA synthetase	Arabidopsis thaliana	560	220	60.241	5e-56	80.1613				TM 1
CiTo9D01	754	1	eukaryotic translation initiation factor 3, subunit 3 gamma	Rattus norvegicus	941	367	72.3077	1e-100	99.3369					translation;	cytoplasm; ribosome;	protein binding; translation factor activity, nucleic acid binding;	Mov34/MPN/PAD-1
CiTo28B07	607	1	hypothetical protein GSPATT00006173001	Paramecium tetraurelia strain d4-2	154	63.9	37.6471	6e-09	41.8451				TM 1
CiTo39C02	674	1	putative splicing factor, 3'-partial	Oryza sativa (japonica cultivar-group)	469	185	43.1624	2e-45	98.6647					response to stress; response to abiotic stimulus; nucleobase, nucleoside, nucleotide and nucleic acid metabolic process; carbohydrate metabolic process;	nucleus;	binding;	PRP1 splicing factor, N-terminal
CiTo50B12	631	1	TPR Domain containing protein	Tetrahymena thermophila SB210	131	55.1	25.3521	3e-06	96.355		PFP
CiTo53C01	578	1	No Significant hits										TM 2
CiTo39C06	704	1	Epoxide hydrolase, putative	Paramecium tetraurelia strain d4-2	271	108	34.375	2e-22	94.0341		PFP						Alpha/beta hydrolase fold-1
CiTo54H08	487	1	High-mobility group non-histone chromatin protein	Schizosaccharomyces pombe 972h-	162	67	38.6667	4e-10	45.9959				TM 3
CiTo3F08	573	1	MBOAT family protein	Tetrahymena thermophila SB210	192	78.6	27.027	2e-13	77.3124				TM 2
CiTo50B03	678	1	unnamed protein product	Tetraodon nigroviridis	814	318	74.3842	2e-85	89.6755					biological_process; lipid metabolic process;		catalytic activity;	Lipase/lipooxygenase, PLAT/LH2 & Lipoxygenase & Lipoxygenase, C-terminal & Lipoxygenase, LH2
CiTo53H06	566	1	serine/threonine kinase 11 interacting protein	Gallus gallus	154	63.9	39.823	5e-09	56.5371
CiTo43A06	681	1	PREDICTED: similar to Glycogen synthase kinase 3 beta	Gallus gallus	594	233	56.6138	7e-60	83.1131					protein modification process; amino acid and derivative metabolic process;		nucleotide binding; protein kinase activity;	Protein kinase, ATP binding site & Protein kinase, core & Protein kinase-like & Serine/threonine protein kinase, active site & Serine/threonine protein kinase-related
CiTo2F07	664	1	No Significant hits								PFP
CiTo44D10	626	1	ATP-dependent metalloprotease FtsH family protein	Tetrahymena thermophila SB210	868	338	82.6923	1e-91	99.5208					protein metabolic process; catabolic process;	cell;	peptidase activity; nucleotide binding; hydrolase activity; binding;	ATPase, AAA-type, conserved site & ATPase, AAA-type, core & Peptidase M41
CiTo51E04	686	1	Sm protein	Tetrahymena thermophila SB210	403	159	56.9536	1e-37	62.3907					response to abiotic stimulus; response to endogenous stimulus; nucleobase, nucleoside, nucleotide and nucleic acid metabolic process;	nucleus;	protein binding;	Like-Sm ribonucleoprotein, core & Like-Sm ribonucleoprotein, core domain, eukaryotic/archaea-type & Like-Sm ribonucleoprotein-related, core
CiTo19A05	705	1	No Significant hits
CiTo26C03	659	1	No Significant hits
CiTo15C12	633	1	No Significant hits										TM 1
CiTo36F07	635	1	No significant hits										TM 2
CiTo47F05	697	1	asparaginase, putative	Tetrahymena thermophila SB210	477	188	43.8356	3e-46	93.6872
CiTo44B02	503	1	ribosomal protein S18	Danio rerio	589	231	92.6829	1e-59	73.161					cytoplasm organization and biogenesis; organelle organization and biogenesis; translation;	ribosome; cytosol;	structural molecule activity; RNA binding;	Ribosomal protein S13 & Ribosomal protein S13, conserved site & Ribosomal protein S13-like, H2TH
CiTo52C08	627	1	small GTP-binding protein	Holosticha sp. WJC-2003	500	197	47.5962	5e-49	99.362					protein metabolic process; signal transduction; anatomical structure morphogenesis; embryonic development;			Ras
CiTo10H07	692	1	No Significant hits														Prenylcysteine lyase
CiTo21F12	598	1	No Significant hits
CiTo19C06	685	1	vacuolar ATP synthase	Tetrahymena thermophila SB210	725	283	59.0308	5e-75	99.2701								ATPase, V0/A0 complex, subunit C/D
CiTo47A06	662	1	ATP synthase F1, alpha subunit family protein	Tetrahymena thermophila SB210	763	298	76.2887	2e-79	87.7644					generation of precursor metabolites and energy; nucleobase, nucleoside, nucleotide and nucleic acid metabolic process; ion transport; biosynthetic process;	intracellular; mitochondrion;	transporter activity; binding; nucleotide binding; peptidase activity; hydrolase activity;	ATPase, F1/A1 complex, alpha/beta subunit, N-terminal & ATPase, F1/V1/A1 complex, alpha/beta subunit, N-terminal & ATPase, F1/V1/A1 complex, alpha/beta subunit, nucleotide-binding domain
CiTo24B09	606	1	PREDICTED: hypothetical protein	Danio rerio	387	153	43.7838	6e-36	89.4389								B302 (SPRY)-like
CiTo13C11	735	1	unnamed protein product	Tetraodon nigroviridis	532	209	68.7117	1e-52	65.5782
CiTo32C02	469	1	Tetraspanin family protein	Tetrahymena thermophila SB210	144	60.1	26.3889	5e-08	86.1407				TM 2				Tetraspanin & Tetraspanin, subgroup
CiTo46H03	654	1	No Significant hits
CiTo56A02	564	1	plexin C1	Scophthalmus maximus	794	310	85.1429	3e-83	92.9078					anatomical structure morphogenesis; embryonic development; cell communication; signal transduction;	extracellular space; plasma membrane; cell;	receptor activity; enzyme regulator activity; receptor binding;	Plexin cytoplasmic region
CiTo51A08	617	1	PREDICTED: similar to MGC154401 protein isoform 2	Danio rerio	528	207	66.6667	3e-52	72.7715				SP	protein metabolic process; nucleobase, nucleoside, nucleotide and nucleic acid metabolic process; transcription;	cytoplasm; nucleolus; nucleoplasm; nuclear chromosome;	RNA binding; protein binding; nucleotide binding;
CiTo51A06	641	1	mki67 (FHA domain) interacting nucleolar phosphoprotein (human) - like	Danio rerio	601	236	64.0625	1e-60	89.7036								Nucleotide-binding, alpha-beta plait & RNA recognition motif, RNP-1
CiTo44G01	690	1	lipid A-disaccharide synthase	Tetrahymena thermophila SB210	583	229	48.1651	1e-58	93.3333				SP				Glycosyl transferase, family 19
CiTo43G12	687	1	Proteasome A-type and B-type family protein	Tetrahymena thermophila SB210	604	237	45.9821	5e-61	97.671						cellular_component;	peptidase activity;	Proteasome, subunit alpha/beta
CiTo37B01	558	1	chromosome associate protein subunit H (ISS)	Ostreococcus tauri	157	65.1	36.4407	2e-09	60.5735
CiTo8B03	728	1	Cullin family protein	Tetrahymena thermophila SB210	357	142	34.9794	3e-32	97.1154				TM 2
CiTo23C05	683	1	hypothetical protein TTHERM_00137900	Tetrahymena thermophila SB210	181	74.3	24.4635	6e-12	98.6823
CiTo6A01	707	1	Sec23/Sec24 trunk domain containing protein	Tetrahymena thermophila SB210	508	200	43.4783	8e-50	97.454								Sec23/Sec24 beta-sandwich & Sec23/Sec24 helical region
CiTo51E05	705	1	MBOAT family protein	Tetrahymena thermophila SB210	219	89	30.3318	2e-16	88.3688				TM 3	biosynthetic process; lipid metabolic process; cell-cell signaling; translation;	cell;	transferase activity; lipid binding;
CiTo24H07	638	1	No Significant hits										TM 4
CiTo27F08	662	1	No Significant hits										TM 1
CiTo47G03	544	1	No Significant hits
CiTo27F11	640	1	D-mannose binding lectin family protein	Tetrahymena thermophila SB210	290	116	32.5359	1e-24	93.125								Curculin-like (mannose-binding) lectin
CiTo24C10	625	1	BNR/Asp-box repeat family protein	Tetrahymena thermophila SB210	504	198	47.549	2e-49	95.84
CiTo58E03	711	1	Major Facilitator Superfamily protein	Tetrahymena thermophila SB210	323	129	33.1878	2e-28	94.3741				TM 6				Major facilitator superfamily, general substrate transporter
CiTo36E11	645	1	SNF1-like kinase 2, isoform CRA_b	Homo sapiens	292	117	64.9485	7e-25	44.4961					signal transduction; protein modification process; amino acid and derivative metabolic process;	cytoplasm; nucleus;	nucleotide binding; binding; protein kinase activity;	ATPase, F1/V1/A1 complex, alpha/beta subunit, nucleotide-binding domain, active site
CiTo45D01	666	1	hypothetical protein ABO_1558	Alcanivorax borkumensis SK2	135	56.6	27.8146	1e-06	66.5165
CiTo21A10	520	1	Cullin family protein	Tetrahymena thermophila SB210	146	60.8	25.6944	3e-08	82.8846
CiTo40C07	540	1	serine/threonine kinase 17a	Gallus gallus	695	272	75.8427	8e-72	98.7037					protein modification process; signal transduction; cell death; amino acid and derivative metabolic process;	nucleus;	nucleotide binding; protein kinase activity;	Protein kinase, core & Protein kinase-like & Serine/threonine protein kinase, active site & Serine/threonine protein kinase-related
CiTo41A01	594	1	No Significant hits
CiTo19A07	604	1	sestrin 3	Danio rerio	430	170	61.194	6e-41	62.4172								PA26 p53-induced protein (sestrin)
CiTo57G07	620	1	No Significant hits										SP
CiTo47A12	652	1	PREDICTED: similar to Guanine nucleotide binding protein-like 3 (nucleolar)	Gallus gallus	253	102	60.274	2e-20	33.4356						intracellular;	nucleotide binding;	GNL3L/Grn1 putative GTPase
CiTo2B03	611	1	eukaryotic translation initiation factor 2 gamma subunit	Tetrahymena thermophila SB210	705	276	60.515	8e-73	99.018					translation;	ribosome;	hydrolase activity; translation factor activity, nucleic acid binding; nucleotide binding;	Protein synthesis factor, GTP-binding
CiTo26F06	641	1	Dual specificity phosphatase, catalytic domain containing protein	Tetrahymena thermophila SB210	309	123	45.3901	3e-28	65.3666							hydrolase activity;	Dual specificity phosphatase, catalytic domain & Dual specificity phosphatase, subgroup, catalytic domain
CiTo54G07	589	1	Protein kinase domain containing protein	Tetrahymena thermophila SB210	306	122	35.8696	1e-26	93.5484								Calcium-binding EF-hand & EF hand & EF-HAND 1, calcium-binding site & EF-HAND 2 & EF-Hand type
CiTo8A11	689	1	No Significant hits
CiTo30E05	661	1	Major Facilitator Superfamily protein	Tetrahymena thermophila SB210	256	103	29.3532	1e-20	90.1664				TM 4				Major facilitator superfamily, general substrate transporter
CiTo27A05	699	1	MORN repeat protein, putative	Paramecium tetraurelia strain d4-2	697	273	53	1e-71									MORN motif
CiTo49C06	724	1	importin alpha, putative	Plasmodium falciparum 3D7	154	63.9	30.4688	9e-09	50.8287					cellular component organization and biogenesis; protein transport;		binding;	Armadillo-like helical & Armadillo-type fold
CiTo59D02	692	1	hypothetical protein TTHERM_00628430	Tetrahymena thermophila SB210	146	60.8	33.3333	7e-08	35.8382
CiTo20H08	698	1	hypothetical protein TTHERM_00117590	Tetrahymena thermophila SB210	271	108	32.5472	2e-22	90.1146
CiTo58B02	688	1	No Significant hits
CiTo9E11	649	1	60S ribosomal protein L6 (RPL6C)	Arabidopsis thaliana	420	166	50	1e-39	87.6733					translation; cytoplasm organization and biogenesis; organelle organization and biogenesis;	ribosome; endoplasmic reticulum;	structural molecule activity;	Ribosomal protein L6E
CiTo37H11	637	1	PREDICTED: similar to SMAP1 isoform 2	Monodelphis domestica	329	131	37.2973	3e-29	84.6154					cell differentiation;			Arf GTPase activating protein
CiTo49C03	664	1	ankyrin repeat protein, putative	Trichomonas vaginalis G3	217	88.2	31.3953	4e-16	77.5602				TM 3
CiTo7B04	513	1	40S ribosomal protein S16	Euphorbia esula	550	216	71.6312	5e-55	82.2612
CiTo9B09	738	1	coated vesicle membrane protein	Xenopus laevis	904	352	89.3401	1e-95	79.9458					transport; cellular component organization and biogenesis; protein transport;	cell; cytoplasm; Golgi apparatus; cytoplasmic membrane-bound vesicle;	protein binding;	emp24/gp25L/p24 & GOLD
CiTo29F11	549	1	Translationally controlled tumor protein	Tetrahymena thermophila SB210	433	171	53.8462	2e-41	85.0638				TM 1				Mss4-like & Mss4/translationally controlled tumour-associated TCTP & Translationally controlled tumour-associated TCTP
CiTo57D06	661	1	Streptococcal surface antigen repeat family protein	Tetrahymena thermophila SB210	300	120	39.1304	9e-26	70.1967					embryonic development; reproduction;	chromosome; cytoskeleton; microtubule organizing center;	protein kinase activity; protein binding;	Protein kinase, ATP binding site & Protein kinase, core & Protein kinase-like & Serine/threonine protein kinase, active site & Serine/threonine protein kinase-related
CiTo56H11	662	1	No Significant hits
CiTo57G02	608	1	ribosomal protein L2	Tetrahymena pyriformis	235	95.1	42.1053	2e-18	64.4737		PFP						Ribosomal protein L2 & Ribosomal protein L2, bacterial-type & Translation protein SH3-like & Translation protein SH3-like, subgroup
CiTo50G06	604	1	NAC domain containing protein	Tetrahymena thermophila SB210	484	191	60	3e-47	79.3046								Nascent polypeptide-associated complex NAC
CiTo12E04	683	1	Translocation protein Sec62 containing protein	Tetrahymena thermophila SB210	260	104	29.3617	4e-21	94.2899				TM 4				Translocation protein Sec62
CiTo6A04	783	1	ABC1 family protein	Tetrahymena thermophila SB210	481	189	43.318	1e-46	83.014						mitochondrion;		COQ9 & Ubiquinone biosynthesis protein COQ9
CiTo21F01	621	1	Replication Protein A 70 CG9633-PA, isoform A	Drosophila melanogaster	339	135	38.3886	2e-30	99.3559					DNA metabolic process;	chromosome;	DNA binding;	Nucleic acid-binding, OB-fold & Nucleic acid-binding, OB-fold-like & Nucleic acid binding, OB-fold, tRNA/helicase-type
CiTo12H02	732	1	WD domain, G-beta repeat	Tetrahymena thermophila SB210	492	194	44.2478	6e-48	87.9781					protein metabolic process; catabolic process; transport; cellular component organization and biogenesis; protein transport;	cell; nuclear envelope; cytoplasmic membrane-bound vesicle;	structural molecule activity;	WD40 repeat & WD40 repeat 2 & WD40-repeat-containing domain & WD40 repeat-like-containing domain & WD40 repeat, subgroup & WD40/YVTN repeat-like-containing domain
CiTo24H06	552	1	ATP synthase F1, alpha subunit family protein	Tetrahymena thermophila SB210	574	225	76.1905	9e-58	79.7101					generation of precursor metabolites and energy; nucleobase, nucleoside, nucleotide and nucleic acid metabolic process; ion transport; biosynthetic process;	intracellular;	transporter activity; binding; nucleotide binding; peptidase activity; hydrolase activity;	ATPase, F1/A1 complex, alpha/beta subunit, N-terminal & ATPase, F1/V1/A1 complex, alpha/beta subunit, N-terminal
CiTo4H10	555	1	myeloid differentiation factor 88	Paralichthys olivaceus	573	225	68.0473	1e-57	91.1712					response to external stimulus; response to stress; response to biotic stimulus; transcription; signal transduction; translation; cell proliferation;	cell; cytoplasm;	receptor binding;	Death & DEATH-like
CiTo49H02	642	1	No Significant hits
CiTo40A07	610	1	ferritin heavy subunit	Oreochromis mossambicus	624	244	95.0413	2e-63	59.3443					cellular homeostasis; cell proliferation; ion transport; response to biotic stimulus; secondary metabolic process;		binding; catalytic activity;	Ferritin, conserved site & Ferritin/Dps protein & Ferritin-like & Ferritin, N-terminal & Ferritin-related & Ferritin/ribonucleotide reductase-like
CiTo8E06	801	1	No Significant hits										TM 1
CiTo26D03	641	1	Calpain family cysteine protease containing protein	Tetrahymena thermophila SB210	207	84.3	35.2941	5e-15	69.5788								EGF-like region, conserved site & Peptidase C2, calpain & Peptidase, cysteine peptidase active site
CiTo50G04	656	1	No Significant hits
CiTo16B08	758	1	PX domain containing protein	Tetrahymena thermophila SB210	351	139	33.0798	1e-31	98.4169								Phox-like
CiTo16H02	660	1	receptor accessory protein 5	Bos taurus	203	82.8	59.0164	2e-14	27.5758		PFP
CiTo13E04	781	1	membrane-associated ring finger (C3HC4) 2	Danio rerio	476	187	83.6364	5e-46	41.7414				TM 2	protein modification process; transport;	endosome; lysosome; cell; endoplasmic reticulum;	catalytic activity; protein binding; binding;
CiTo27A12	661	1	60S ribosomal protein L6 (RPL6A)	Arabidopsis thaliana	395	156	53.2468	8e-37	69.7428				TM 3
CiTo7H11	736	1	No Significant hits
CiTo43D07	667	1	CPSF A subunit region family protein	Tetrahymena thermophila SB210	746	291	67.2986	2e-77	94.3028					protein metabolic process; nucleobase, nucleoside, nucleotide and nucleic acid metabolic process;	nucleus;	RNA binding; protein binding;
CiTo58H01	479	1	Chain B, A Complex Structure Between The Catalytic And Regulatory Subunit Of Protein Kinase A That Represents The Inhibited State		162	67	100	4e-10	18.5804				TM 2
CiTo58A02	564	1	hypothetical protein TTHERM_00218750	Tetrahymena thermophila SB210	214	87	30.2857	6e-16	90.2482
CiTo39D07	637	1	ribosomal protein L37	Solea senegalensis	440	174	97.5	5e-42	37.5196					translation; cytoplasm organization and biogenesis; organelle organization and biogenesis;	ribosome; cytosol;	structural molecule activity; binding; RNA binding;	Ribosomal protein L37ae/L37e, core & Ribosomal protein L37e & Ribosomal protein, zinc-binding
CiTo44C01	634	1	No Significant hits														Hyaluronan/mRNA binding protein
CiTo49E11	627	1	PREDICTED: similar to corneal epithelial Rho-associated-ser/thr kinase; ROCK-I	Equus caballus	866	338	82.199	2e-91	91.2281	GPI	PFP			cytoskeleton organization and biogenesis; transport; signal transduction; protein modification process; amino acid and derivative metabolic process;	cytoskeleton; cell; Golgi apparatus;	binding; protein kinase activity; protein binding; nucleotide binding; lipid binding; structural molecule activity;	Protein kinase C-like, phorbol ester/diacylglycerol binding & Rho-associated coiled-coil containing protein kinase
CiTo27A08	463	1	40S ribosomal protein S17 gb|AAK95200.1|AF402826_1 40S ribosomal protein S17	Ictalurus punctatus	650	254	97.7099	1e-66	84.6652		PFP			translation; cytoplasm organization and biogenesis; organelle organization and biogenesis;	ribosome; cytosol;	structural molecule activity; RNA binding;	Ribosomal protein S17e & Ribosomal protein S17e, conserved site
CiTo2D01	528	1	Dihydroorotate dehydrogenase family protein	Tetrahymena thermophila SB210	638	250	71.345	3e-65	96.9697					nucleobase, nucleoside, nucleotide and nucleic acid metabolic process; response to external stimulus; cell communication; response to abiotic stimulus; response to endogenous stimulus; catabolic process; biosynthetic process; amino acid and derivative metabolic process;	cytosol; cell;	catalytic activity; binding;	Alpha-helical ferredoxin & Fumarate reductase, C-terminal
CiTo5G07	650	1	No Significant hits
CiTo11H01	788	1	Protein kinase domain containing protein	Tetrahymena thermophila SB210	289	115	32.2176	2e-24	85.533
CiTo50A02	604	1	No Significant hits
CiTo53E10	542	1	Ser/Thr protein phosphatase family protein	Tetrahymena thermophila SB210	771	301	77.4011	1e-80	97.786					multicellular organismal development; protein modification process;	unlocalized protein complex;	phosphoprotein phosphatase activity; binding; protein binding;	Metallophosphoesterase & Serine/threonine-specific protein phosphatase/bis(5-nucleosyl)-tetraphosphatase
CiTo25H01	662	1	No Significant hits
CiTo19F05	671	1	inorganic pyrophosphatase	Tetrahymena thermophila SB210	486	191	51.4286	2e-47	93.2936				TM 4	ion transport;	cytoplasmic membrane-bound vesicle; cell;	hydrolase activity; transporter activity;	Inorganic H+ pyrophosphatase
CiTo11B02	596	1	No Significant hits										TM 1
Cito1G08	662	1	actin, identical	Tetrahymena thermophila SB210	1022	398	87.156	1e-109	98.6405						cytoskeleton; cytoplasm;	nucleotide binding; structural molecule activity; protein binding;	Actin/actin-like & Actin, conserved site
CiTo37B02	611	1	No Significant hits										SP
CiTo20G11	595	1	hypothetical protein PFL0355c	Plasmodium falciparum 3D7	138	57.8	25.7282	4e-07	98.1513	c-27
CiTo16E05	700	1	hypothetical protein GSPATT00036151001	Paramecium tetraurelia strain d4-2	115	48.9	32.4675	7e-09	32.8571				TM 1
CiTo26F08	598	1	No Significant hits										TM 2
CiTo4C02	587	1	No Significant hits										TM 1
CiTo49F09	646	1	chaperonin tailless complex polypeptide 1 subunit 6a-like protein	Pomacentrus moluccensis	1071	417	99.0431	1e-115	96.904					protein metabolic process;	cytosol;	protein binding; nucleotide binding;	Chaperonin Cpn60/TCP-1 & T-complex protein 1, zeta subunit
CiTo53C02	535	1	No Significant hits								PFP
CiTo3D01	508	1	peptidyl-prolyl cis-trans isomerase	Synechocystis sp. PCC 6803	537	211	65.8065	1e-53	91.3386					protein metabolic process; embryonic development;		catalytic activity;	Cyclophilin-like & Peptidyl-prolyl cis-trans isomerase, cyclophilin-type
CiTo55C06	471	1	PREDICTED: similar to retinitis pigmentosa GTPase regulator interacting	Equus caballus	519	261	62	2e-51									Protein of unknown function DUF159
CiTo17H08	712	1	nucleolar phosphoprotein, putative	Tetrahymena thermophila SB210	369	146	41.7989	1e-33	76.5449								Nucleotide-binding, alpha-beta plait & RNA recognition motif, RNP-1
CiTo23B02	692	1	hypothetical protein GSPATT00016882001	Paramecium tetraurelia strain d4-2	551	216	49.0196	7e-55	88.2948
CiTo10D04	698	1	hypothetical protein GSPATT00029529001	Paramecium tetraurelia strain d4-2	437	172	39.3305	1e-41	99.5702
CiTo43H01	704	1	hypothetical protein TTHERM_00727610	Tetrahymena thermophila SB210	196	80.1	25.5605	1e-13	93.608
CiTo58H10	641	1	Ras family protein	Tetrahymena thermophila SB210	621	243	59.204	5e-63	93.4477					biological_process;			Ras & Ras GTPase & Ras small GTPase, Rab type & RNA polymerase sigma factor 54, interaction & Small GTP-binding protein
CiTo26G11	609	1	No Significant hits
CiTo7H10	798	1	ThiF family protein	Tetrahymena thermophila SB210	372	147	34.5588	6e-34	95.3634					protein modification process;
CiTo40A10	677	1	ATP synthase, H+ transporting, mitochondrial F1 complex, alpha subunit, isoform 1	Xenopus laevis	782	305	77.9412	1e-81	90.2511					biosynthetic process; generation of precursor metabolites and energy; nucleobase, nucleoside, nucleotide and nucleic acid metabolic process; ion transport;	intracellular; mitochondrion; extracellular space;	transporter activity; binding; nucleotide binding; protein binding; hydrolase activity;	ATPase, F1/V1/A1 complex, alpha/beta subunit, C-terminal & ATPase, F1/V1/A1 complex, alpha/beta subunit, nucleotide-binding domain & ATPase, F1/V1/A1 complex, alpha/beta subunit, nucleotide-binding domain, active site
CiTo39B03	643	1	tissue inhibitor of metalloproteinase 2	Oncorhynchus mykiss	223	90.5	88.3721	7e-17	19.9067
CiTo30C03	594	1	7 transmembrane receptor secretin family protein	Tetrahymena thermophila SB210	329	131	34.359	3e-29	95.2862				TM 3	reproduction; multicellular organismal development; response to endogenous stimulus; response to abiotic stimulus; signal transduction;		receptor activity;	cAMP-type GPCR & GPCR, family 2-like
CiTo6F04	740	1	No significant hits								PFP
CiTo40G11	597	1	No Significant hits										TM 4
CiTo16C06	698	1	No Significant hits														Peptidase C19, ubiquitin carboxyl-terminal hydrolase 2 & Peptidase C19, ubiquitin carboxyl-terminal hydrolase 2, conserved site
CiTo37G09	614	1	No Significant hits
CiTo25G08	566	1	TCP-1/cpn60 chaperonin family protein	Tetrahymena thermophila SB210	545	214	62.2222	2e-54	93.6396					protein metabolic process;	cytoplasm;	protein binding; nucleotide binding;	Chaperonin Cpn60/TCP-1 & T-complex protein 1, gamma subunit
CiTo44H10	636	1	S-adenosyl-methionine-sterol-C- methyltransferase	Nicotiana tabacum	383	152	48.3221	2e-35	70.1258				TM 2	reproduction; embryonic development; biosynthetic process; lipid metabolic process;		transferase activity;
CiTo49B07	643	1	PREDICTED: similar to proteoliaisin, partial	Strongylocentrotus purpuratus	183	75.1	24.2647	3e-12	95.4899					biological_process;
CiTo6H03	753	1	aspartyl-tRNA synthetase family protein	Tetrahymena thermophila SB210	750	293	57.2	7e-78	99.0704					growth; nucleobase, nucleoside, nucleotide and nucleic acid metabolic process; translation; amino acid and derivative metabolic process;		catalytic activity;	Aminoacyl-tRNA synthetase, class II, conserved region & Aminoacyl-tRNA synthetase, class II (D, K and N) & Aminoacyl-tRNA synthetase, class II (D/K/N)-like & Aspartyl-tRNA synthetase, class IIb
CiTo30D11	666	1	No Significant hits										TM 1
CiTo33B06	694	1	proteasome 26S non-ATPase subunit 13 isoform 1 variant	Homo sapiens	318	127	33.0049	8e-28	87.6081					cell cycle;	intracellular;	protein binding;
CiTo59D03	611	1	No Significant hits
CiTo53G11	576	1	Anaphase promoting complex subunit 8 / cdc23 family protein	Tetrahymena thermophila SB210	853	333	81.0526	5e-90	98.7847				SP	protein metabolic process; catabolic process; cellular component organization and biogenesis; cell cycle; protein modification process;	nucleus;	catalytic activity;	Tetratricopeptide-like helical & Tetratricopeptide region & Tetratricopeptide repeat & Tetratricopeptide TPR-1
CiTo14C08	701	1	No Significant hits
CiTo46D04	676	1	PREDICTED: similar to 60S ribosomal protein L5, partial	Macaca mulatta	734	287	59.8253	4e-76	99.7041					translation; cytoplasm organization and biogenesis; organelle organization and biogenesis;	ribosome; cytosol;	RNA binding; structural molecule activity; protein binding;	Ribosomal protein L18/L5 & Ribosomal protein L5, eukaryotic
CiTo38B05	685	1	No Significant hits
CiTo13E06	502	1	PREDICTED: similar to CG5978-PA	Tribolium castaneum	135	56.6	50	6e-07	27.2908				TM 3
CiTo20F04	408	1	ribosomal protein L22	Solea senegalensis	442	174	82.5688	1e-42	79.902					cytoplasm organization and biogenesis; organelle organization and biogenesis; translation;	ribosome; cytosol;	carbohydrate binding; structural molecule activity; RNA binding;	Ribosomal protein L22e
CiTo16D09	630	1	DEAD/DEAH box helicase family protein	Tetrahymena thermophila SB210	607	238	70.4819	2e-61	77.4603					nucleobase, nucleoside, nucleotide and nucleic acid metabolic process;		nucleic acid binding; nucleotide binding; hydrolase activity;	DEAD-like helicase, N-terminal & DNA/RNA helicase, DEAD/DEAH box type, N-terminal & Helicase, superfamily 1/2, ATP-binding domain & RNA helicase, DEAD-box type, Q motif
CiTo9H06	721	1	acyl carrier protein reductase	Tetrahymena thermophila SB210	416	164	57.3427	4e-39	59.362					metabolic process;	intracellular;	protein binding;	Short-chain dehydrogenase/reductase SDR & Sterol-binding & Sterol-binding-like
CiTo6C01	756	1	splicing factor 3a, subunit 3	Danio rerio	996	388	87.3239	1e-106	84.3915					nucleobase, nucleoside, nucleotide and nucleic acid metabolic process; protein metabolic process;	nucleus;	RNA binding; binding;	Zinc finger, C2H2-like & Zinc finger, C2H2-type matrin
CiTo49B04	689	1	RNA recognition motif 2 family protein	Tetrahymena thermophila SB210	480	189	52.0231	1e-46	75.1814								RNA recognition motif 2
CiTo42A12	594	1	No Significant hits
CiTo59D05	599	1	Coatomer WD associated domain containing protein	Tetrahymena thermophila SB210	457	180	45.9596	4e-44	98.9983					embryonic development;	cytoplasm; cell;		Coatomer, WD associated region
CiTo54F12	579	1	insulin degrading enzyme	Solanum lycopersicum	158	65.5	26.1146	2e-09	81.1744
CiTo32E06	560	1	CG15040 CG15040-PA, isoform A	Drosophila melanogaster	135	56.6	30.3279	8e-07	61.9643
CiTo15D07	685	1	interleukin 23 receptor	Danio rerio	265	106	43.5484	1e-21	54.1606				TM 1	multicellular organismal development; biological_process; response to biotic stimulus; signal transduction;	cell;	protein binding; receptor activity;	Fibronectin, type III & Fibronectin, type III-like fold
CiTo42D11	676	1	No Significant hits
CiTo16C12	617	1	unnamed protein product	Tetraodon nigroviridis	633	248	78.481	2e-64	76.6613
CiTo27F04	618	1	probable acyl-CoA dehydrogenase	Glomus intraradices	493	194	48.0392	3e-48	98.8673							binding; catalytic activity;	Acyl-CoA dehydrogenase, N-terminal & Acyl-CoA dehydrogenase/oxidase & Acyl-CoA dehydrogenase/oxidase, N-terminal & Cytochrome b5
CiTo50A03	663	1	No Significant hits										SP
CiTo6D06	776	1	PREDICTED: similar to Chain B, Crystal Structure Of Human Ubiquitin-Conjugating Enzyme Ubch5b	Equus caballus	429	169	98.7654	1e-40	31.1856
CiTo56C11	556	1	No Significant hits
CiTo46C01	595	1	No Significant hits														Zinc finger, LIM-type
CiTo15D02	676	1	Leucine Rich Repeat family protein	Tetrahymena thermophila SB210	157	65.1	26.2931	4e-09	90.8284				TM 4
CiTo3F01	523	1	hypothetical protein TTHERM_00579210	Tetrahymena thermophila SB210	254	102	35.119	1e-20	95.6023
CiTo3A07	526	1	Abcf2 protein	Danio rerio	140	58.5	81.8182	2e-07	18.6312
CiTo22E06	652	1	Coatomer WD associated domain containing protein	Tetrahymena thermophila SB210	873	340	67.8899	3e-92	99.6933					embryonic development;	cytoplasmic membrane-bound vesicle; cell; extracellular space;		G-protein beta WD-40 repeat, region & WD40 repeat & WD40 repeat 2 & WD40 repeat, conserved site & WD40-repeat-containing domain & WD40 repeat-like-containing domain & WD40 repeat, subgroup & WD40/YVTN repeat-like-containing domain
CiTo58D09	609	1	Citrate synthase, mitochondrial precursor gb|AAR98861.1| mitochondrial citrate synthase precursor	Xiphias gladius	665	260	100	3e-68	61.9048					response to stress; generation of precursor metabolites and energy; carbohydrate metabolic process; catabolic process; metabolic process;	mitochondrion;	transferase activity;	Citrate synthase active site & Citrate synthase-like & Citrate synthase-like, core & Citrate synthase-like, small alpha subdomain
CiTo22C10	641	1	No Significant hits
CiTo42D10	725	1	No Significant hits
CiTo56C09	579	1	TPR Domain containing protein	Tetrahymena thermophila SB210	335	133	35.1485	6e-30	99.3092
CiTo19H01	692	1	No Significant hits										TM 1
CiTo40H07	619	1	MCM2/3/5 family protein	Tetrahymena thermophila SB210	214	87	29.0323	7e-16	82.7141					embryonic development; nucleobase, nucleoside, nucleotide and nucleic acid metabolic process; reproduction; DNA metabolic process;	nucleus;	binding; hydrolase activity;
CiTo50H07	678	1	meg5 protein	Zea mays	179	73.6	49.2537	1e-11	28.6136							nucleic acid binding;	Nucleotide-binding, alpha-beta plait & RNA recognition motif, RNP-1
CiTo44B05	667	1	DNA topoisomerase type 2	Tetrahymena thermophila	656	257	61.4634	5e-67	91.1544					cell cycle; regulation of gene expression, epigenetic; organelle organization and biogenesis; DNA metabolic process; transcription;	cell; nucleoplasm; chromosome; cytoplasm;	RNA binding; hydrolase activity; DNA binding; catalytic activity; nucleotide binding;	ATP-binding region, ATPase-like & DNA topoisomerase, type IIA, subunit B or N-terminal
CiTo53A07	489	1	No significant hits										TM 1				Immunoglobulin-like fold & Immunoglobulin V-set
CiTo51E03	654	1	hypothetical protein TTHERM_00049470	Tetrahymena thermophila SB210	209	85.1	37.0968	3e-15	56.2691
CiTo22A01	665	1	No Significant hits														Nucleic acid binding, OB-fold, tRNA/helicase-type
CiTo30H08	612	1	peptidyl-prolyl cis-trans isomerase cyclophilin-type family protein	Arabidopsis thaliana	280	112	36.9792	2e-23	85.1307					nucleobase, nucleoside, nucleotide and nucleic acid metabolic process;	nucleus; mitochondrion;	catalytic activity;	Cyclophilin-like & Peptidyl-prolyl cis-trans isomerase, cyclophilin-type
CiTo14B07	679	1	BAH protein	Chlamydomonas reinhardtii	150	62.4	34.5455	2e-08	48.0118								Bromo adjacent region
CiTo21F07	496	1	40S ribosomal protein S18	Pagrus major	479	189	63.9706	7e-47	82.0565					cytoplasm organization and biogenesis; organelle organization and biogenesis; translation;	ribosome; cytosol;	structural molecule activity; RNA binding;	Ribosomal protein S13 & Ribosomal protein S13, conserved site & Ribosomal protein S13-like, H2TH
CiTo37B05	523	1	hypothetical protein TTHERM_00069220	Tetrahymena thermophila SB210	131	55.1	35.3535	5e-12	54.8757
CiTo35E08	701	1	No Significant hits										SA
CiTo51D10	646	1	ribosomal protein S4 containing protein	Tetrahymena thermophila SB210	372	147	73.1183	1e-56	43.0341					translation; cytoplasm organization and biogenesis; organelle organization and biogenesis;	ribosome; cytosol;	structural molecule activity; RNA binding;	Ribosomal protein S4 & Ribosomal protein S4, conserved site & Ribosomal protein S4/S9, eukaryotic/archaeal & RNA-binding S4
CiTo46E01	649	1	Peptidyl-tRNA hydrolase 2, mitochondrial precursor (PTH 2) (Bcl-2 inhibitor of transcription) gb|AAI03231.1| Bcl-2 inhibitor of transcription	Bos taurus	629	246	79.3548	6e-64	71.0324					cell death;	mitochondrion;	kinase activity; hydrolase activity;	Peptidyl-tRNA hydrolase, PTH2
CiTo39B05	576	1	No Significant hits
CiTo30C12	623	1	No significant hits
CiTo31D01	644	1	No Significant hits
CiTo24G10	549	1	peroxiredoxin	Granulibacter bethesdensis CGDNIH1	344	137	47.1014	4e-31	75.2277						plastid;	antioxidant activity;	Redoxin & Thioredoxin fold & Thioredoxin-like & Thioredoxin-like fold
CiTo40C10	618	1	No Significant hits														EF hand & EF-HAND 1, calcium-binding site & EF-HAND 2
CiTo48F08	662	1	SNF2 family N-terminal domain containing protein	Tetrahymena thermophila SB210	240	97.1	48.3871	4e-41	41.0876				TM 2
CiTo18F12	682	1	No Significant hits
CiTo25B02	644	1	No Significant hits
CiTo51B10	613	1	beta tubulin	Notothenia coriiceps	904	352	89.5833	7e-96	93.801					transport; cytoskeleton organization and biogenesis; protein metabolic process; signal transduction;	cytoplasm; cytoskeleton; plasma membrane;	nucleotide binding; receptor binding; structural molecule activity; hydrolase activity;	Beta tubulin & Tubulin & Tubulin, conserved site & Tubulin/FtsZ, GTPase domain & Tubulin/FtsZ, N-terminal
CiTo52B01	704	1	No Significant hits
CiTo45H02	692	1	14-3-3 protein	Tetrahymena thermophila SB210	817	319	69.4323	1e-85	99.1329							protein binding;	14-3-3 protein
CiTo33H05	693	1	Lecithin:cholesterol acyltransferase family protein	Tetrahymena thermophila SB210	155	64.3	32.7273	6e-09	42.2799
CiTo21H10	695	1	No Significant hits
CiTo33B08	712	1	ABC transporter N-terminus family protein	Tetrahymena thermophila SB210	198	80.9	27.2189	7e-14	70.6461				TM 3	transport;		hydrolase activity;	ABC transporter, N-terminal
CiTo44G09	681	1	Viral A-type inclusion protein repeat containing protein	Tetrahymena thermophila SB210	142	59.3	24.8869	2e-07	88.8399
CiTo33C06	682	1	Patatin-like phospholipase family protein	Tetrahymena thermophila SB210	640	251	55.0459	3e-65	95.7478				TM 1	lipid metabolic process; catabolic process;	lipid particle; plastid;	hydrolase activity;	Acyl transferase/acyl hydrolase/lysophospholipase & ARF/SAR superfamily & Patatin
CiTo6E10	722	1	Myb-like DNA-binding domain containing protein	Tetrahymena thermophila SB210	350	139	34.8739	2e-31	95.8449								Homeodomain-like & Homeodomain-related & Myb, DNA-binding & MYB-like & Myb transcription factor & Myb-type HTH DNA-binding domain & SANT, DNA-binding
CiTo17H10	686	1	poly A binding protein, cytoplasmic 1 b	Danio rerio	592	232	93.75	1e-59	55.3936				TM 2
CiTo54E02	440	1	histone, identical	Tetrahymena thermophila SB210	546	214	94.7826	1e-54	78.1818					protein metabolic process; organelle organization and biogenesis; DNA metabolic process;	chromosome; plastid; nucleus; mitochondrion;	DNA binding;	Histone core & Histone-fold & Histone H3
CiTo32H05	476	1	No Significant hits
CiTo25H10	583	1	WD-repeat protein	Microcystis aeruginosa NIES-843	185	75.9	29.2683	1e-12	62.6072							kinase activity;	WD40 repeat & WD40 repeat 2 & WD40 repeat, conserved site & WD40-repeat-containing domain & WD40 repeat-like-containing domain & WD40 repeat, subgroup & WD40/YVTN repeat-like-containing domain
CiTo50E11	676	1	Ribosomal Proteins L2, C-terminal domain containing protein	Tetrahymena thermophila SB210	897	350	68.8889	5e-95	99.7041					reproduction; embryonic development; translation; cytoplasm organization and biogenesis; organelle organization and biogenesis;	ribosome;	structural molecule activity;	Nucleic acid-binding, OB-fold & Nucleic acid-binding, OB-fold-like & Ribosomal protein L2 & Translation protein SH3-like & Translation protein SH3-like, subgroup
CiTo47D03	726	1	hypothetical protein GSPATT00006902001	Paramecium tetraurelia strain d4-2	383	152	33.7607	3e-35	95.73
CiTo2B06	572	1	endothelin converting enzyme-1	Fundulus heteroclitus	832	325	86.0963	1e-87	97.9021					cell death; cell-cell signaling; protein metabolic process; signal transduction; protein modification process;	cytoplasmic membrane-bound vesicle; cell;	binding; peptidase activity;	Peptidase M13 & Peptidase M13, neprilysin
CiTo18A04	680	1	ABC transporter family protein	Tetrahymena thermophila SB210	821	320	71.7593	4e-86	95.1471					transport;	plasma membrane; cell;	hydrolase activity; transporter activity;	ABC transporter, conserved site & ABC transporter-like
CiTo42E10	662	1	No Significant hits										TM 3
CiTo34A03	612	1	proteasome (prosome, macropain) 26S subunit, non-ATPase, 3	Danio rerio	845	330	84.1584	5e-89	98.8562						intracellular; cytosol;	protein binding;	PCI/PINT associated module & Proteasome component region PCI
CiTo45C03	703	1	No Significant hits										TM 1
CiTo38H07	705	1	Tcp1 protein	Danio rerio	849	331	96.5517	2e-89	73.9007
CiTo47G08	702	1	asparaginyl-tRNA synthetase (NOB+tRNA synthase)	Cryptosporidium parvum Iowa II	426	168	44.8454	2e-40	81.0541					translation;		catalytic activity;	Aminoacyl-tRNA synthetase, class II (D, K and N) & Aminoacyl-tRNA synthetase, class II (D/K/N)-like & Nucleic acid-binding, OB-fold-like & Nucleic acid binding, OB-fold, tRNA/helicase-type
CiTo13B05	727	1	Thioredoxin family protein	Tetrahymena thermophila SB210	130	54.7	33.3333	5e-06	34.1128				TM 3
CiTo33A10	623	1	TUDOR protein with multiple SNc domains	Picea abies	185	75.9	27	2e-12	89.8876					nucleobase, nucleoside, nucleotide and nucleic acid metabolic process; biological_process;			Staphylococcal nuclease (SNase-like) & Staphylococcal nuclease (SNase-like), OB-fold
CiTo23E12	611	1	No Significant hits
CiTo46C03	622	1	Helicase associated domain (HA2)	Tetrahymena thermophila SB210	740	289	72.2222	7e-77	95.3376					nucleobase, nucleoside, nucleotide and nucleic acid metabolic process;	nucleus;	hydrolase activity; RNA binding; nucleotide binding;	Helicase-associated region
CiTo12A04	726	1	Citrate synthase, mitochondrial precursor, putative	Paramecium tetraurelia strain d4-2	600	235	48.4581	2e-60	93.2507		PFP			generation of precursor metabolites and energy; carbohydrate metabolic process; catabolic process; metabolic process;	mitochondrion;	transferase activity;	Citrate synthase-like & Citrate synthase-like, core & Citrate synthase-like, large alpha subdomain
CiTo4B08	683	1	hypothetical protein GSPATT00037511001	Paramecium tetraurelia strain d4-2	437	172	43.8053	1e-41	95.6076
CiTo18A10	614	1	ribosomal protein S8	Solea senegalensis	1028	400	97.9695	1e-110	96.0912					cytoplasm organization and biogenesis; organelle organization and biogenesis; translation;	ribosome; cytosol;	structural molecule activity; RNA binding; protein binding;	Ribosomal protein S8e
CiTo20F12	637	1	No Significant hits
CiTo58H11	674	1	hypothetical protein PFL1990c	Plasmodium falciparum 3D7	131	55.1	26.2295	4e-06	76.4095
CiTo37A01	664	1	Cullin family protein	Tetrahymena thermophila SB210	243	98.2	26.5537	4e-19	78.9157					response to external stimulus; response to stress; response to abiotic stimulus; response to endogenous stimulus; response to biotic stimulus; biological_process;	cytoplasm; intracellular;		Cullin, N-terminal & Cullin repeat-like-containing domain
CiTo47C07	740	1	Kelch motif family protein	Tetrahymena thermophila SB210	135	56.6	23.7443	1e-06	77.7027				TM 2
CiTo48A09	648	1	enoyl-CoA hydratase/isomerase family protein	Tetrahymena thermophila SB210	505	199	47.4654	1e-49	98.9198							catalytic activity;
CiTo33D04	705	1	PH domain containing protein	Tetrahymena thermophila SB210	124	52.4	40	4e-10
CiTo13A09	701	1	pleckstrin homology domain containing, family F (with FYVE domain) member 1	Danio rerio	662	259	60.6061	1e-67	83.3096					cell death; transport; mitochondrion organization and biogenesis;	lysosome;	binding;	Pleckstrin homology & Pleckstrin homology-type & Zinc finger, FYVE/PHD-type & Zinc finger, FYVE-related & Zinc finger, FYVE-type
CiTo8D04	787	1	No Significant hits
CiTo22B10	693	1	putative AcnD-accessory protein PrpF	Neisseria meningitidis MC58	446	176	42.3581	1e-42	97.2583								PrpF protein
CiTo5H10	388	1	Patatin-like phospholipase family protein	Tetrahymena thermophila SB210	182	74.7	32.3077	2e-12	97.1649
CiTo59H09	660	1	PREDICTED: similar to Gsnl1 protein	Danio rerio	433	171	78.9474	3e-41	43.0303
CiTo33H07	717	1	PREDICTED: similar to mKIAA1668 protein	Gallus gallus	128	53.9	44.4444	9e-06	29.9861				TM 2
CiTo54C04	646	1	insulin degrading enzyme	Solanum lycopersicum	376	149	46.4516	1e-34	70.8978				SA				Metalloenzyme, LuxS/M16 peptidase-like, metal-binding & Peptidase M16, core & Peptidase M16, N-terminal
CiTo44C03	564	1	No Significant hits
CiTo32E05	574	1	malate dehydrogenase family protein	Tetrahymena thermophila SB210	528	207	68.0556	2e-52	75.0871					generation of precursor metabolites and energy; carbohydrate metabolic process; catabolic process;		catalytic activity;	Lactate/malate dehydrogenase & NAD(P)-binding domain
CiTo54E03	692	1	hypothetical protein TTHERM_00131180	Tetrahymena thermophila SB210	297	119	29.2035	2e-25	97.3988		PFP			biological_process;
CiTo5A04	165	1	No Significant hits
CiTo10B03	713	1	nuclear pore complex-associated protein TPR	Danio rerio	651	255	66.3551	2e-66	89.9018					translation; cellular component organization and biogenesis; protein transport;	nuclear envelope; cytoplasm;	nucleotide binding;
CiTo22D09	655	1	PREDICTED: similar to retinoic acid receptor coregulator - rat	Monodelphis domestica	347	138	97.0588	3e-31	30.9924					transcription; signal transduction;	nucleoplasm;	catalytic activity; transcription regulator activity; protein binding; binding; receptor binding; transcription factor activity; receptor activity;	Nuclear hormone receptor, ligand-binding & Nuclear hormone receptor, ligand-binding, core & Retinoid X receptor
CiTo32G06	470	1	Cited3 protein	Danio rerio	393	155	54.6012	6e-37	99.3617								CITED
CiTo55A12	602	1	Protein kinase domain containing protein	Tetrahymena thermophila SB210	693	271	64.8515	2e-71	99.5017				SP				Protein kinase, ATP binding site & Protein kinase, core & Protein kinase-like & Serine/threonine protein kinase, active site & Serine/threonine protein kinase-related & Tyrosine protein kinase
CiTo12C10	702	1	No Significant hits
CiTo41F12	591	1	No Significant hits								PFP		SA				EF-HAND 1, calcium-binding site & EF-HAND 2
CiTo12D05	727	1	Amidase family protein	Tetrahymena thermophila SB210	308	123	32.4561	1e-26	93.9477								Amidase & Amidase, conserved site
CiTo28H12	631	1	No Significant hits
CiTo13B12	630	1	No Significant hits										SP
CiTo13D08	726	1	PREDICTED: similar to CTCL tumor antigen HD-CL-09	Danio rerio	571	224	78.5235	4e-57	61.4325
CiTo31D03	581	1	No Significant hits
CiTo51G10	709	1	No significant hits
CiTo27C11	642	1	emp24/gp25L/p24 family protein	Tetrahymena thermophila SB210	405	160	41.4508	5e-38	87.2274				TM 2		cell part;		emp24/gp25L/p24 & GOLD
CiTo8G03	634	1	No Significant hits
CiTo49C07	673	1	BNR/Asp-box repeat family protein	Tetrahymena thermophila SB210	251	101	44.1176	4e-20	43.0906
CiTo34E02	640	1	regulator of chromosome condensation (RCC1)	Tetrahymena thermophila SB210	243	98.2	30.3571	3e-19	78.5938
CiTo22H03	668	1	protein of unknown function DUF541	Nitrosopumilus maritimus SCM1	280	112	35.9281	2e-23	74.8503		WP		SP				Protein of unknown function DUF541
CiTo26A03	671	1	serine/threonine-protein phosphatase PP1	Lodderomyces elongisporus NRRL YB-4239	1033	402	78.9238	1e-111	99.5529					transcription; behavior; reproduction; embryonic development; cellular homeostasis; organelle organization and biogenesis; DNA metabolic process; protein modification process; cell cycle; cell differentiation; ion transport; generation of precursor metabolites and energy; carbohydrate metabolic process; cellular component organization and biogenesis; anatomical structure morphogenesis; response t…	cell; nucleoplasm; unlocalized protein complex; nucleolus; chromosome; cytoskeleton; microtubule organizing center;	binding; phosphoprotein phosphatase activity; calcium ion binding; hydrolase activity;	Metallophosphoesterase & Serine/threonine-specific protein phosphatase/bis(5-nucleosyl)-tetraphosphatase
CiTo34G10	690	1	No Significant hits
CiTo45E12	597	1	Protein kinase domain containing protein	Tetrahymena thermophila SB210	137	57.4	41.791	6e-07	33.5008				TM 3
CiTo16H12	627	1	Slc9a3r2 protein	Danio rerio	480	189	66.9014	1e-46	67.3046
CiTo34D11	662	1	hypoxanthine phosphoribosyltransferase, putative	Plasmodium vivax SaI-1	251	101	34.8718	4e-20	85.9517					nucleobase, nucleoside, nucleotide and nucleic acid metabolic process;		binding; transferase activity;	Phosphoribosyltransferase
CiTo22A09	731	1	No Significant hits										TM 5
CiTo41D02	715	1	Phosphofructokinase family protein	Tetrahymena thermophila SB210	750	293	66.21	7e-78	91.3287					generation of precursor metabolites and energy; carbohydrate metabolic process; catabolic process;	cytosol; plastid;		Phosphofructokinase
CiTo38B07	657	1	PREDICTED: similar to synaptotagmin-like 3	Monodelphis domestica	560	220	54.3269	6e-56	92.0852					transport;	cell; plasma membrane;	binding; lipid binding; protein binding;	Rab-binding domain & Zinc finger, FYVE/PHD-type
CiTo49B01	700	1	No Significant hits										SP
Cito1A03	592	1	No Significant hits										TM 3
CiTo32C01	387	1	No Significant hits
CiTo42F11	659	1	unnamed protein product	Tetraodon nigroviridis	557	219	68.9024	1e-55	74.0516
CiTo43D01	679	1	PREDICTED: similar to nodal modulator 1 isoform 2	Bos taurus	123	52	42	2e-11	21.944
CiTo35C10	648	1	Ser/Thr protein phosphatase family protein	Tetrahymena thermophila SB210	777	303	64.6512	4e-81	98.9198								Galactose oxidase/kelch, beta-propeller & Kelch repeat type 1 & Kelch repeat type 2 & Kelch-type beta propeller
CiTo24H08	429	1	No significant hits										TM4				Armadillo-like helical
CiTo10A05	755	1	hypothetical protein GSPATT00027095001	Paramecium tetraurelia strain d4-2	326	130	29.3651	1e-28	99.2053				TM 5				Amino acid transporter, transmembrane
CiTo50G01	672	1	No Significant hits										TM 1
CiTo52C09	598	1	No Significant hits
CiTo53C07	525	1	No Significant hits
CiTo8A02	762	1	AAA family ATPase, CDC48 subfamily protein	Tetrahymena thermophila SB210	1177	457	88.9328	1e-127	99.4751					biological_process;	cytoplasm;	hydrolase activity; protein binding; nucleotide binding;	ATPase, AAA-type, conserved site & ATPase, AAA-type, core
CiTo23B10	590	1	PREDICTED: similar to fuse-binding protein-interacting repressor	Equus caballus	374	148	47.9798	2e-34	99.4915					transcription; nucleobase, nucleoside, nucleotide and nucleic acid metabolic process;		RNA binding;	Nucleotide-binding, alpha-beta plait
CiTo60G09	647	1	No Significant hits
CiTo43G06	640	1	calcium channel, voltage-dependent, L type, alpha 1C subunit	Danio rerio	165	68.2	27.3381	4e-10	65					ion transport;	cell;	ion channel activity;	Ion transport
CiTo53H12	556	1	CC chemokine SCYA112	Ictalurus punctatus	206	84	43.1579	5e-15	51.0791
CiTo29G09	599	1	Deoxyhypusine synthase family protein	Tetrahymena thermophila SB210	476	187	55.2795	7e-59	79.9666					amino acid and derivative metabolic process;		transferase activity;	Deoxyhypusine synthase
CiTo32C07	239	1	novel protein similar to human and mouse myeloid/lymphoid or mixed-lineage leukemia 3 (MLL3)	Danio rerio	357	142	78.0488	9e-33	98.7448
CiTo13A07	193	1	No Significant hits
CiTo37D04	717	1	Ribosomal protein L7/L12 C-terminal domain containing protein	Tetrahymena thermophila SB210	326	130	41.6107	1e-28	62.2036							protein binding;	Heat shock protein DnaJ, N-terminal & Molecular chaperone, heat shock protein, Hsp40, DnaJ
CiTo24H02	554	1	p21-ras protein	Platichthys flesus	794	310	91.8129	3e-83	92.4188
CiTo2B10	593	1	early growth response 1	Astatotilapia burtoni	895	349	89.8396	7e-95	94.4351					ion transport; transcription; multicellular organismal development;	intracellular;	DNA binding; binding;	Zinc finger, C2H2-like & Zinc finger, C2H2-type & Zinc finger, C2H2-type/integrase, DNA-binding
CiTo20B11	675	1	No Significant hits														Protein kinase, core & Protein kinase-like
CiTo27F12	638	1	hypothetical protein GSPATT00031593001	Paramecium tetraurelia strain d4-2	817	319	70.8738	9e-86	96.7085
CiTo6A07	785	1	Ribonucleotide reductase, barrel domain containing protein	Tetrahymena thermophila SB210	1104	429	78.5441	1e-119	99.6178					DNA metabolic process; nucleobase, nucleoside, nucleotide and nucleic acid metabolic process;	cytoplasm;	protein binding; catalytic activity;	Ribonucleotide reductase large subunit, C-terminal & Ribonucleotide reductase large subunit, N-terminal
CiTo19G07	734	1	PREDICTED: similar to Histone H1.2 (H1 VAR.1) (H1c)	Rattus norvegicus	167	68.9	61.8182	3e-10	22.3433					protein metabolic process; organelle organization and biogenesis; DNA metabolic process;	chromosome; nucleus;	DNA binding; protein binding;	Histone H1/H5 & Histone H5 & Winged helix repressor DNA-binding
CiTo24A08	628	1	DHHC zinc finger domain containing protein	Tetrahymena thermophila SB210	448	177	39.7321	5e-43	98.7261				TM 4		cell part;		Zinc finger, DHHC-type
CiTo53B09	466	1	PREDICTED: similar to leucine zipper with basic region (bZIP)	Ornithorhynchus anatinus	209	85.1	78.7234	1e-15	30.0429					response to biotic stimulus; transcription;	cytoplasm; nucleoplasm;	transcription regulator activity; protein binding; transcription factor activity;	Basic leucine zipper & Basic-leucine zipper (bZIP) transcription factor
CiTo7E11	764	1	hydrolase, carbon-nitrogen family protein	Tetrahymena thermophila SB210	712	278	54.4747	2e-73	99.6073					metabolic process;			Nitrilase/cyanide hydratase and apolipoprotein N-acyltransferase & Uncharacterised protein family UPF0012, conserved site
CiTo19F06	671	1	No Significant hits
CiTo4A02	670	1	Transmembrane amino acid transporter protein	Tetrahymena thermophila SB210	226	91.7	30.4348	3e-17	61.6418				TM 5
CiTo8F08	757	1	Rhomboid family protein	Tetrahymena thermophila SB210	321	128	40.4494	4e-28	63.2761				TM 6			peptidase activity;	Peptidase S54, rhomboid
CiTo8E12	412	1	No significant hits
CiTo35C03	657	1	GMP-PDE, delta subunit family protein	Tetrahymena thermophila SB210	650	254	64.5503	2e-66	86.1492				TM 1
CiTo33D01	642	1	No Significant hits
CiTo18B04	712	1	No Significant hits
CiTo10C11	619	1	No Significant hits
CiTo43H07	607	1	Si:dkey-7l12.1 protein	Danio rerio	563	221	64.9123	2e-56	84.3493					cellular component organization and biogenesis; anatomical structure morphogenesis; cell differentiation; cell proliferation; transcription;	nucleus;	nucleic acid binding; binding;	Zinc finger, C2H2-like & Zinc finger, C2H2-type & Zinc finger, C2H2-type/integrase, DNA-binding
CiTo11A07	807	1	novel protein similar to human glioma tumor suppressor candidate region gene 1 (GLTSCR1)	Danio rerio	313	125	57.3643	4e-27	45.2292				SA
CiTo35D02	710	1	No Significant hits
CiTo51B03	627	1	ATP-dependent metalloprotease FtsH family protein	Tetrahymena thermophila SB210	801	313	71.4976	6e-84	98.8836				TM 1
CiTo5E09	633	1	hypothetical protein TTHERM_01193560	Tetrahymena thermophila SB210	132	55.5	24.8848	2e-06	97.9463
CiTo49B03	663	1	isocitrate dehydrogenase 2 (NADP+), mitochondrial	Mus musculus	788	308	67.4208	2e-82	99.3967		PFP			response to stress; generation of precursor metabolites and energy; carbohydrate metabolic process; metabolic process; catabolic process;	mitochondrion;	binding; catalytic activity;	Isocitrate dehydrogenase NADP-dependent, eukaryotic & Isocitrate/isopropylmalate dehydrogenase
CiTo35E01	637	1	No Significant hits
CiTo38G07	667	1	hypothetical protein GSPATT00008314001	Paramecium tetraurelia strain d4-2	134	56.2	31.6832	2e-06	44.8276
CiTo33A12	671	1	Electron transfer flavoprotein-ubiquinone oxidoreductase containing protein	Tetrahymena thermophila SB210	727	284	61.7117	3e-75	96.8703					metabolic process;		catalytic activity;	FAD dependent oxidoreductase
CiTo22D11	685	1	Calpain family cysteine protease containing protein	Tetrahymena thermophila SB210	192	78.6	31.6901	3e-13	61.1679								Peptidase C2, calpain
CiTo35E12	535	1	putative mismatch repair protein	Tetrahymena thermophila	456	180	52.2727	4e-44	97.9439					nucleobase, nucleoside, nucleotide and nucleic acid metabolic process; catabolic process; protein metabolic process; cytoskeleton organization and biogenesis; cell cycle; cellular component organization and biogenesis; DNA metabolic process; reproduction; response to stress; response to endogenous stimulus; cell death; response to biotic stimulus;	nuclear chromosome;	protein binding;	ATP-binding region, ATPase-like & DNA mismatch repair, conserved site & DNA mismatch repair protein & DNA mismatch repair protein Mlh1
CiTo2F04	593	1	Ribosomal protein L7, component of cytosolic 80S ribosome and 60S large subunit	Ostreococcus lucimarinus CCE9901	533	209	48.4211	7e-53	95.9528					translation; cytoplasm organization and biogenesis; organelle organization and biogenesis;	ribosome;	structural molecule activity;	Ribosomal protein L30, conserved site & Ribosomal protein L30, ferredoxin-like fold domain & Ribosomal protein L30, N-terminal & Ribosomal protein L30p/L7e, conserved region
CiTo11F04	741	1	Phosphatidylinositol-4-phosphate 5-Kinase family protein	Tetrahymena thermophila SB210	285	114	35.3488	6e-24	83.6707				TM 2
CiTo22G06	677	1	No Significant hits
CiTo8B01	690	1	ribosomal protein S7 containing protein	Tetrahymena thermophila SB210	701	274	67.5258	3e-72	83.7681					translation; cytoplasm organization and biogenesis; organelle organization and biogenesis;	ribosome;	structural molecule activity;	Ribosomal protein S7 & Ribosomal protein S7, eukaryotic/archaeal
CiTo4F09	136	1	No Significant hits
CiTo35G07	704	1	putative G protein-coupled receptor CrlA	Dictyostelium discoideum	133	55.8	26.2411	2e-06	59.9432				TM 4				GPCR, family 2-like
CiTo12E02	690	1	hypothetical protein TTHERM_00101160	Tetrahymena thermophila SB210	217	88.2	26.7606	4e-16	91.5942								Invasin/intimin cell-adhesion
CiTo37E06	645	1	leucyl-tRNA synthetase family protein	Tetrahymena thermophila SB210	718	281	63.981	3e-74	97.9845					nucleobase, nucleoside, nucleotide and nucleic acid metabolic process; translation; amino acid and derivative metabolic process;		catalytic activity; nucleotide binding;	Valyl/Leucyl/Isoleucyl-tRNA synthetase, class Ia, editing
CiTo48G06	679	1	zinc finger transcription factor SMA-9, putative	Tetrahymena thermophila SB210	359	142	38.4259	1e-32	89.1016
CiTo38B01	655	1	regulator of G-protein signalling 18	Oncorhynchus mykiss	701	274	76.5714	3e-72	80					signal transduction;	cytoplasm;	enzyme regulator activity; signal transducer activity;	Regulator of G protein signalling & Regulator of G protein signalling superfamily
CiTo23B01	568	1	No Significant hits
CiTo50E09	687	1	ribosomal protein S5 containing protein	Tetrahymena thermophila SB210	807	315	65.2361	2e-84	96.361					translation; cytoplasm organization and biogenesis; organelle organization and biogenesis;	lipid particle; ribosome; cytosol;	structural molecule activity; RNA binding;	Double-stranded RNA-binding-like & Ribosomal protein S5 & Ribosomal protein S5, C-terminal & Ribosomal protein S5 domain 2-type fold & Ribosomal protein S5 domain 2-type fold, subgroup & Ribosomal protein S5, eukaryotic/archaeal & Ribosomal protein S5, N-terminal
CiTo12B02	658	1	PREDICTED: similar to Ets transcription factor TEL-2b	Ornithorhynchus anatinus	344	137	64.8936	7e-31	42.7052					cell differentiation; anatomical structure morphogenesis; transcription;	nucleoplasm;	transcription regulator activity; protein binding; transcription factor activity;	Sterile alpha motif homology & Sterile alpha motif/pointed & Sterile alpha motif-type
CiTo45B03	559	1	translocon-associated protein beta	Danio rerio	249	100	97.8261	5e-20	24.5081			M-s
CiTo38B02	661	1	PX domain containing protein	Tetrahymena thermophila SB210	292	117	32.3529	7e-25	91.528								Phox-like
CiTo29F02	664	1	No Significant hits										TM 1
CiTo9G08	768	1	PREDICTED: similar to Eukaryotic translation initiation factor 3, subunit 8, partial	Danio rerio	219	89	32.4675	3e-16	59.2448					translation;	cytoplasm; ribosome;	translation factor activity, nucleic acid binding; binding;	Eukaryotic translation initiation factor 3 subunit 8, N-terminal
CiTo56E07	518	1	No significant hits								HP
CiTo20A07	635	1	No Significant hits
CiTo49E03	631	1	No Significant hits										SP				Plexin/semaphorin/integrin
CiTo43B08	276	1	No Significant hits										SP
CiTo16G05	704	1	hypothetical protein TTHERM_00824040	Tetrahymena thermophila SB210	745	291	59.2275	2e-77	99.1477					biological_process;		protein binding;
CiTo32H08	471	1	No Significant hits
CiTo21B03	679	1	MGC89323 protein	Xenopus tropicalis	523	206	44	1e-51	99.2636								Strumpellin
CiTo15D11	634	1	Dynamin central region family protein	Tetrahymena thermophila SB210	474	187	43.1925	5e-46	98.265								Dynamin central region
CiTo53H11	630	1	transcription factor E2F/dimerisation partner (TDP)	Tetrahymena thermophila SB210	260	104	42.3358	3e-21	65.0794
CiTo51C07	645	1	PREDICTED: similar to Nucleolar RNA helicase II (Nucleolar RNA helicase Gu) (RH II/Gu) (DEAD-box protein 21)	Canis familiaris	441	174	63.1579	4e-42	61.7054						nucleolus;	hydrolase activity; RNA binding; protein binding; nucleotide binding;	GUCT
CiTo7B08	573	1	EF hand family protein	Tetrahymena thermophila SB210	216	87.8	33.8583	3e-16	66.3176				TM 3
CiTo19D03	739	1	Cyclin, N-terminal domain containing protein	Tetrahymena thermophila SB210	253	102	34.375	3e-20	57.9161								Cyclin-like & Cyclin, N-terminal & Cyclin-related & G2/mitotic-specific cyclin B
CiTo14F06	752	1	No Significant hits										TM 1
CiTo43F10	659	1	Kelch motif family protein	Tetrahymena thermophila SB210	308	123	28.4974	1e-26	87.7086
CiTo28F01	674	1	Bromodomain containing protein	Tetrahymena thermophila SB210	233	94.4	53.1646	5e-18	35.0148					transcription; translation;	chromosome; nucleoplasm;	DNA binding; transferase activity; protein binding; transcription regulator activity;	Bromodomain & Bromodomain, conserved site
CiTo18F06	661	1	PREDICTED: similar to brain-specific angiogenesis inhibitor 1	Bos taurus	158	65.5	50	3e-09	25.2648					multicellular organismal development; signal transduction;	plasma membrane;	protein binding;	Thrombospondin, type 1 repeat
CiTo4D12	556	1	PAZ and PIWI domain protein	Paramecium tetraurelia	205	83.6	29.1892	6e-15	99.6403								Stem cell self-renewal protein Piwi
CiTo45B09	681	1	Phosphofructokinase family protein	Tetrahymena thermophila SB210	476	187	55.5556	4e-46	75.1836								Phosphofructokinase
CiTo8C12	775	1	TCP-1/cpn60 chaperonin family protein	Tetrahymena thermophila SB210	892	348	71.5447	3e-94	95.0968					protein metabolic process;	cytoplasm;	protein binding; nucleotide binding;	Chaperone, tailless complex polypeptide 1 & Chaperonin Cpn60/TCP-1 & Chaperonin TCP-1, conserved site & T-complex protein 1, beta subunit
CiTo56D10	587	1	hypothetical protein TTHERM_00667000	Tetrahymena thermophila SB210	152	63.2	50	1e-08	30.494				TM 3
CiTo2F10	53	1	No Significant hits
CiTo46G07	666	1	hypothetical protein TTHERM_00378620	Tetrahymena thermophila SB210	384	152	36.4055	2e-35	96.6967
CiTo16H03	527	1	helical cytokine receptor CRFB6	Tetraodon nigroviridis	435	172	48.8095	1e-41	95.4459				SP				Fibronectin, type III-like fold
CiTo19D12	646	1	No Significant hits
CiTo8C09	776	1	Os03g0731500	Oryza sativa (japonica cultivar-group)	333	132	35.3591	2e-29	67.5258					multicellular organismal development; cell differentiation;			EGF, extracellular & EGF-like & EGF-like region, conserved site & EGF-like, type 3
CiTo53E06	430	1	No Significant hits													catalytic activity;
CiTo11A11	636	1	SRCR LCCL adhesive-like protein	Plasmodium chabaudi	274	110	31.982	8e-23	97.956					biosynthetic process; generation of precursor metabolites and energy; carbohydrate metabolic process; catabolic process; nucleobase, nucleoside, nucleotide and nucleic acid metabolic process;		catalytic activity;	Speract/scavenger receptor & Speract/scavenger receptor related
CiTo11E08	511	1	No Significant hits								PFP		TM 2	transcription;	nucleoplasm;	transcription factor activity;
CiTo19F07	695	1	putative lysine-ketoglutarate reductase/saccharopine dehydrogenase bifunctional enzyme	Oryza sativa (japonica cultivar-group)	262	105	28.8793	2e-21	94.8201								NAD(P)-binding domain & Saccharopine dehydrogenase
CiTo46H12	680	1	No Significant hits
CiTo9H09	611	1	Cytochrome b5-like Heme/Steroid binding domain containing protein	Tetrahymena thermophila SB210	515	202	50	8e-51	80.3601				TM 2				Fatty acid desaturase, type 1
CiTo52F10	594	1	phosphoglucose isomerase-1	Plecoglossus altivelis altivelis	913	356	86.802	6e-97	99.3266		PFP						Phosphoglucose isomerase (PGI)
CiTo25G02	651	1	Mitochondrial carrier protein	Tetrahymena thermophila SB210	402	159	46.9274	1e-37	82.3349								Mitochondrial substrate carrier & Mitochondrial substrate/solute carrier
CiTo2B01	561	1	No Significant hits
CiTo24B12	595	1	No Significant hits										SP
CiTo3B01	571	1	predicted pirin-related protein	Escherichia coli K12	496	195	100	1e-48	49.7373								Bacterial regulatory protein, LysR & Winged helix repressor DNA-binding
CiTo9F08	728	1	PREDICTED: similar to endoplasmic reticulum UDP-Glc/UDP-Gal transporter	Strongylocentrotus purpuratus	348	138	33.9535	3e-31	88.4615				TM 5	transport;		transporter activity;	UAA transporter
CiTo40A05	718	1	Sugar transporter family protein	Tetrahymena thermophila SB210	233	94.4	34.2657	6e-18	57.5209				TM 3				General substrate transporter & Major facilitator superfamily, general substrate transporter & Sugar transporter, conserved site
CiTo29E03	579	1	60S ribosomal L18A, putative	Paramecium tetraurelia strain d4-2	495	195	53.75	2e-48	82.7288					translation; cytoplasm organization and biogenesis; organelle organization and biogenesis;	ribosome;	structural molecule activity;	Ribosomal protein L18ae
CiTo13H10	455	1	Tenascin	Mus musculus	158	65.5	32.9897	1e-09	61.0989				TM1	cell communication; lipid metabolic process;		binding;	EGF-like & EGF-like region, conserved site
CiTo39D12	584	1	DnaJ domain containing protein	Tetrahymena thermophila SB210	423	167	55.8621	4e-40	73.8014		PFP	M-s	TM 3
CiTo40B08	694	1	Sterol desaturase family protein	Tetrahymena thermophila SB210	483	190	42.9293	6e-47	85.4467				TM 4				Fatty acid hydroxylase
CiTo42E06	685	1	protein phosphatase regulatory subunit	Tetrahymena thermophila SB210	706	276	57.8261	8e-73	99.2701								Protein phosphatase 2A, regulatory subunit PR55 & Serine-threonine phosphatase 2A, subunit B, alpha/ beta central domain & Serine/threonine-protein phosphatase 2A, subunit B, N-terminal & WD40 repeat & WD40 repeat, conserved site & WD40 repeat-like-containing domain & WD40/YVTN repeat-like-containing domain
CiTo56F12	603	1	Ubiquitin carboxyl-terminal hydrolase family protein	Tetrahymena thermophila SB210	361	143	53.3333	6e-33	59.5357					protein metabolic process; protein modification process;		peptidase activity;	Peptidase C19, ubiquitin carboxyl-terminal hydrolase 2 & Peptidase C19, ubiquitin carboxyl-terminal hydrolase 2, conserved site
CiTo33C05	640	1	No Significant hits							c-8	P
CiTo49A06	697	1	15 kDa selenoprotein precursor	Oncorhynchus mykiss	574	225	77.7778	2e-57	61.8364					signal transduction; protein metabolic process; reproduction; cell differentiation; organelle organization and biogenesis; DNA metabolic process; metabolic process; response to stress; response to abiotic stimulus;	endoplasmic reticulum;	protein binding; catalytic activity; antioxidant activity; binding;	Sep15/SelM redox
CiTo18G09	679	1	ab-hydrolase associated lipase region family protein	Tetrahymena thermophila SB210	445	176	42.1525	1e-42	95.729				TM 1	generation of precursor metabolites and energy; carbohydrate metabolic process; catabolic process; lipid metabolic process;	mitochondrion;	catalytic activity; protein binding; hydrolase activity;	AB-hydrolase associated lipase region & Alpha/beta hydrolase fold-1
CiTo23C01	652	1	No Significant hits
CiTo57A02	655	1	Protein kinase domain containing protein	Tetrahymena thermophila SB210	606	238	51.8349	3e-61	99.2366							kinase activity;	Protein kinase, ATP binding site & Protein kinase, core & Protein kinase-like & Serine/threonine protein kinase, active site & Serine/threonine protein kinase-related
CiTo36A05	588	1	2-oxoisovalerate dehydrogenase beta subunit, mitochondrial precursor, putative	Tetrahymena thermophila SB210	728	285	73.7968	2e-75	95.2381		PFP
CiTo44H11	624	1	ras homolog gene family, member F (in filopodia)	Xenopus laevis	174	71.6	81.0811	3e-11	17.6282					cytoskeleton organization and biogenesis; cellular component organization and biogenesis; protein transport; signal transduction;	cytoplasm; cytoskeleton; proteinaceous extracellular matrix;	nucleotide binding; hydrolase activity;	Ras
CiTo5E08	641	1	hypothetical protein TTHERM_00691920	Tetrahymena thermophila SB210	155	64.3	28.9062	5e-09	59.7504
CiTo14E03	807	1	No Significant hits
CiTo36D06	514	1	No Significant hits								PFP
CiTo7A08	796	1	No Significant hits
CiTo27E04	660	1	Adaptor protein, putative	Paramecium tetraurelia strain d4-2	208	84.7	33.0579	8e-27	54.8485					transport; cellular component organization and biogenesis; multicellular organismal development; growth;	cytoplasm;		Armadillo-like helical & Armadillo-type fold & Clathrin/coatomer adaptor, adaptin-like, N-terminal
CiTo42G02	703	1	Bromodomain containing protein	Tetrahymena thermophila SB210	458	181	41.1168	5e-44	83.926					protein modification process; DNA metabolic process;	nucleolus;	DNA binding; protein binding;	Bromodomain & Bromodomain, conserved site
CiTo39G03	544	1	preprocathepsin c precursor	Cryptosporidium hominis TU502	201	82	28.0423	2e-14	81.9853
CiTo22E09	595	1	ATP-dependent DNA helicase, RecQ family protein	Tetrahymena thermophila SB210	508	200	56.1404	5e-50	86.0504							hydrolase activity;	DNA helicase, ATP-dependent, RecQ type & DNA/RNA helicase, C-terminal
CiTo17B02	744	1	putative cathepsin L-like protease	Maconellicoccus hirsutus	456	180	41.453	9e-44	89.7849					protein metabolic process; catabolic process; lipid metabolic process;	cytoplasmic membrane-bound vesicle;	hydrolase activity; peptidase activity;	Peptidase C1A, papain & Peptidase C1A, papain C-terminal & Proteinase inhibitor I29, cathepsin propeptide
CiTo10D05	773	1	amino acid permease	Leishmania infantum JPCM5	169	69.7	26.25	2e-10	61.5783				TM 4				Amino acid transporter, transmembrane
CiTo19B09	747	1	No Significant hits										TM 1				ATPase, F1/V1/A1 complex, alpha/beta subunit, nucleotide-binding domain, active site
CiTo34C01	636	1	PAS1	Takifugu rubripes	720	281	80.3371	2e-74	83.805					cell cycle; translation; nucleobase, nucleoside, nucleotide and nucleic acid metabolic process; organelle organization and biogenesis; cytoplasm organization and biogenesis; protein metabolic process; transcription; cell proliferation;	intracellular; cytoplasm; nucleoplasm;	RNA binding; peptidase activity; binding; protein binding; transcription factor activity;	Peptidase M24, structural domain
CiTo43D12	633	1	PREDICTED: similar to sacsin	Strongylocentrotus purpuratus	284	114	35.3909	6e-24	98.8942							binding;	Heat shock protein DnaJ, N-terminal & Molecular chaperone, heat shock protein, Hsp40, DnaJ
CiTo22C12	654	1	MCM2/3/5 family protein	Tetrahymena thermophila SB210	378	150	46.114	8e-35	87.9205					DNA metabolic process;	nucleoplasm; chromosome;	DNA binding; nucleotide binding; hydrolase activity; protein binding; chromatin binding;	DNA-dependent ATPase MCM
CiTo50B10	674	1	No Significant hits										TM 1
CiTo52C10	636	1	hypothetical protein TTHERM_00929510	Tetrahymena thermophila SB210	572	224	51.8519	2e-57	99.8428
CiTo13C08	693	1	unnamed protein product	Tetraodon nigroviridis	554	218	78.3217	3e-55	61.7605								Protein of unknown function DUF2003
CiTo59H05	656	1	interleukin-1 receptor type II	Paralichthys olivaceus	284	114	77.9412	6e-24	30.9451				SA
CiTo21H03	629	1	interferon regulatory factor 8	Danio rerio	132	55.5	57.5	2e-06	18.9189
CiTo2H07	597	1	Adaptin N terminal region family protein	Tetrahymena thermophila SB210	634	248	62.6943	1e-64	96.8174					transport; cellular component organization and biogenesis; protein transport;	cytoplasmic membrane-bound vesicle; Golgi apparatus;		Armadillo-like helical & Armadillo-type fold & Clathrin/coatomer adaptor, adaptin-like, N-terminal
CiTo22F01	731	1	No significant hits
CiTo21C05	587	1	LINE-1 reverse transcriptase homolog prf||1207289B reverse transcriptase related protein		130	54.7	25.4717	3e-06	95.4003								RNA-directed DNA polymerase (reverse transcriptase), related
CiTo46D05	651	1	Peptidase family M20/M25/M40 containing protein	Tetrahymena thermophila SB210	646	253	54.717	6e-66	97.5422							peptidase activity;	Peptidase M20
CiTo7B01	707	1	No Significant hits										TM 1
CiTo54H05	642	1	hypothetical protein GSPATT00033488001	Paramecium tetraurelia strain d4-2	156	64.7	27.6119	4e-09	60.1246								Pleckstrin homology & Pleckstrin homology-type
CiTo13D09	715	1	No Significant hits														Mannose-binding lectin
CiTo16G09	627	1	hypothetical protein TTHERM_00933070	Tetrahymena thermophila SB210	406	160	49.6689	4e-38	72.0893
CiTo52G09	664	1	No Significant hits
CiTo51F09	620	1	LIM domain containing 2, isoform CRA_a	Rattus norvegicus	207	84.3	90.2439	5e-15	19.6774							binding;
CiTo39A06	631	1	Citrate synthase, mitochondrial precursor, putative	Paramecium tetraurelia strain d4-2	384	152	38.0952	1e-35	98.7322								Citrate synthase-like & Citrate synthase-like, core & Citrate synthase-like, large alpha subdomain
CiTo21D04	600	1	glycogen phosphorylase	Oreochromis mossambicus	323	129	89.7059	1e-28	33.8333				SA
CiTo31H01	623	1	No Significant hits
CiTo3D05	567	1	Major Facilitator Superfamily protein	Tetrahymena thermophila SB210	209	85.1	32.2034	2e-15	62.2575
CiTo24G05	566	1	Zgc:55307	Danio rerio	292	117	42.6829	5e-25	77.2085
CiTo38H05	644	1	Proteasome subunit alpha type-5 (20S proteasome alpha subunit E) (20S proteasome subunit alpha-5) gb|AAF70292.1|AF255338_1 20S proteasome subunit	Glycine max	696	272	64.7619	1e-71	97.6708					protein metabolic process; catabolic process;	intracellular; nucleus; cytosol;	peptidase activity;	Proteasome, alpha-subunit, conserved site & Proteasome, subunit alpha/beta
CiTo36B07	306	1	No Significant hits								PFP		TM 2
CiTo14B10	743	1	PREDICTED: hypothetical protein, partial	Danio rerio	608	238	57.6355	2e-61	81.4266				SP				AIG1
CiTo30H01	654	1	hypothetical protein TTHERM_00812910	Tetrahymena thermophila SB210	478	188	45.2489	2e-46	99.8471								WD40 repeat & WD40 repeat 2 & WD40-repeat-containing domain & WD40 repeat-like-containing domain & WD40 repeat, subgroup & WD40/YVTN repeat-like-containing domain
CiTo34C06	610	1	possible transglutaminase-family protein	Parabacteroides distasonis ATCC 8503	384	152	37.6884	1e-35	97.7049
CiTo26H02	663	1	No Significant hits
CiTo30F08	609	1	No Significant hits
CiTo33C02	748	1	Serine carboxypeptidase family protein	Tetrahymena thermophila SB210	426	168	41.9048	3e-40	82.8877		PFP						Peptidase S10, serine carboxypeptidase
CiTo7C09	775	1	glutamine-asparagine rich protein		136	57	24.3902	1e-06	78.8387								Octicosapeptide/Phox/Bem1p
CiTo55A05	499	1	small GTP-binding protein domain containing protein	Tetrahymena thermophila SB210	381	151	41.7178	2e-35	95.992		PFP					binding;	GTP1/OBG & GTP-binding protein, HSR1-related
CiTo11B04	588	1	hypothetical protein GSPATT00025456001	Paramecium tetraurelia strain d4-2	200	81.6	34.0741	3e-14	68.7075				TM 4
CiTo42A10	657	1	No Significant hits
CiTo27B12	652	1	No Significant hits
CiTo56B06	582	1	Myb-like DNA-binding domain containing protein	Tetrahymena thermophila SB210	214	87	30.3371	6e-16	90.0344				TM 1
CiTo45E06	627	1	hypothetical protein TTHERM_00492680	Tetrahymena thermophila SB210	220	89.4	35.7143	1e-16	64.9123
CiTo23G01	645	1	No significant hits										SP
CiTo13E01	658	1	No significant hits										TM 4
CiTo36H12	321	1	hypothetical protein TTHERM_00338280	Tetrahymena thermophila SB210	252	101	47.4747	1e-20	92.2118		PFP		SA				Surfeit locus 1
CiTo24E01	600	1	ubiquitin-like protein	Siniperca chuatsi	221	89.7	78.1818	1e-16	27.3333
CiTo37B10	671	1	vestigial like 4	Danio rerio	422	167	77.0642	6e-40	47.2429								Protein of unknown function TDU
CiTo47H01	600	1	PREDICTED: similar to 19.9kD myosin light chain isoform 1	Danio rerio	627	246	97.5	8e-64	59.8333					cytoskeleton organization and biogenesis; ion transport;	cytoskeleton; cell;	calcium ion binding; transporter activity; ion channel activity; motor activity; protein binding;	Calcium-binding EF-hand & EF-HAND 2 & EF-Hand type
CiTo24B07	518	1	PH domain containing protein	Tetrahymena thermophila SB210	189	77.4	29.4798	3e-13	98.8417
CiTo57B11	623	1	ABC transporter family protein	Tetrahymena thermophila SB210	767	300	70.3883	5e-80	99.0369						plastid;	binding; catalytic activity;	ABC transporter, conserved site & ABC transporter-like & ATPase, AAA+ type, core
CiTo28F05	589	1	No Significant hits
CiTo4D11	693	1	telomere binding protein alpha subunit	Stylonychia lemnae	174	71.6	27.8539	4e-11	84.7042								Nucleic acid-binding, OB-fold & Nucleic acid-binding, OB-fold-like
CiTo22B06	574	1	NF-kappaB 2	Siniperca chuatsi	675	264	98.4962	2e-69	69.338					multicellular organismal development; signal transduction; transcription;	cytoplasm; nucleoplasm;	protein binding; transcription regulator activity; transcription factor activity;	Ankyrin & Nuclear factor kappaB related2
CiTo49F03	683	1	No Significant hits								PFP
CiTo18D10	175	1	No Significant hits										SA
CiTo37F09	645	1	calpain-like protein	Sterkiella histriomuscorum	154	63.9	28.8591	7e-09	63.5659				TM 3
CiTo29B01	597	1	PREDICTED: similar to spermiogenesis specific transcript on the Y 1	Ornithorhynchus anatinus	292	117	56.3636	6e-25	55.1089				TM 3		cell;		Major facilitator superfamily, general substrate transporter
CiTo25D04	612	1	eukaryotic peptide chain release factor subunit 1	Tetrahymena thermophila SB210	777	303	69.1176	4e-81	99.8366					translation;	ribosome; cytoplasm;	translation factor activity, nucleic acid binding; RNA binding; protein binding; binding;	eRF1 domain 1 & eRF1 domain 2 & Peptide chain release factor eRF/aRF subunit 1
CiTo55B04	570	1	TBC domain containing protein	Tetrahymena thermophila SB210	308	123	37.5691	7e-27	92.9825	GPI				reproduction;			RabGAP/TBC
CiTo5C12	243	1	selenoprotein W2	Artemia franciscana	180	73.9	52.8571	3e-12	84.7737
CiTo15B02	675	1	hypothetical protein GSPATT00011550001	Paramecium tetraurelia strain d4-2	184	75.5	31.4607	3e-12	73.1852				SP
CiTo8F05	731	1	No Significant hits														EF hand & EF-HAND 1, calcium-binding site & EF-HAND 2 & EF-Hand type
CiTo35E03	701	1	asparagine-rich protein	Plasmodium falciparum 3D7	142	59.3	27.1277	2e-07	77.7461				TM 3
CiTo59B01	634	1	No Significant hits								PFP		TM 2
CiTo33B02	703	1	No significant hits
CiTo33A09	663	1	PREDICTED: similar to High-affinity cAMP-specific 3,5-cyclic phosphodiesterase 7A (HCP1) (TM22)	Monodelphis domestica	977	380	81.2785	1e-104	98.9442				SP	signal transduction;	extracellular space; cell;	hydrolase activity;	3'5'-cyclic nucleotide phosphodiesterase
CiTo56A01	600	1	Spc97 / Spc98 family protein	Tetrahymena thermophila SB210	185	75.9	27.7778	2e-12	79.8333						cytoskeleton;		Spc97/Spc98
CiTo57E07	668	1	hypothetical protein TTHERM_00262980	Tetrahymena thermophila SB210	266	107	36.2245	8e-22	85.6287
CiTo5C06	614	1	hypothetical protein TTHERM_00149410	Tetrahymena thermophila SB210	327	130	35.122	5e-29	99.0228				TM 3				Protein of unknown function DUF221
CiTo45D03	665	1	novel protein (zgc:158868)	Danio rerio	315	125	45.1807	2e-27	74.7368								Glucose/ribitol dehydrogenase & NAD(P)-binding domain & Short-chain dehydrogenase/reductase SDR
CiTo4C12	670	1	PREDICTED: similar to Zinc finger DHHC domain containing protein 18	Canis familiaris	224	90.9	32.4503	6e-17	67.0149				TM 3				Zinc finger, DHHC-type
CiTo4D01	587	1	PREDICTED: similar to protein phosphatase 1	Equus caballus	1071	417	100	1e-115	99.4889					protein modification process; cell cycle; cellular homeostasis; ion transport; cell proliferation; generation of precursor metabolites and energy; carbohydrate metabolic process; response to stress; response to endogenous stimulus;	nucleus; unlocalized protein complex;	binding; phosphoprotein phosphatase activity; protein binding;	Metallophosphoesterase & Serine/threonine-specific protein phosphatase/bis(5-nucleosyl)-tetraphosphatase
CiTo37B06	645	1	WGR domain containing protein	Tetrahymena thermophila SB210	363	144	33.6364	4e-33	99.3798								Ankyrin
CiTo50F09	675	1	No significant hits
CiTo26D02	671	1	hypothetical protein TTHERM_00127269	Tetrahymena thermophila SB210	641	251	54.5455	3e-65	98.2116		PFP						Mitochondrial substrate carrier & Mitochondrial substrate/solute carrier
CiTo40F12	586	1	Patched family protein	Tetrahymena thermophila SB210	192	78.6	41.7391	2e-28	58.7031				TM 3
CiTo33E06	677	1	PREDICTED: similar to striatin, calmodulin binding protein	Gallus gallus	212	86.3	37.3984	1e-15	53.0281						intracellular part;		WD40 repeat & WD40 repeat 2 & WD40 repeat, conserved site & WD40-repeat-containing domain & WD40 repeat-like-containing domain & WD40 repeat, subgroup & WD40/YVTN repeat-like-containing domain
CiTo3H07	613	1	PREDICTED: similar to very large inducible GTPase 1	Danio rerio	462	182	49.7297	1e-44	88.4176								AIG1
CiTo52D02	651	1	PREDICTED: similar to beta-1,4-galactosyltransferase	Monodelphis domestica	764	298	80.8642	1e-79	74.5008
CiTo54A03	604	1	PREDICTED: similar to cellubrevin	Monodelphis domestica	334	133	84.1463	8e-30	40.0662
CiTo52D06	591	1	hypothetical protein DDBDRAFT_0190090	Dictyostelium discoideum AX4	171	70.5	29.6053	6e-11	71.4044				TM 4
CiTo8D10	780	1	MGC85267 protein	Xenopus laevis	742	290	72.2772	7e-77	77.5641				TM 1
CiTo18B06	726	1	hypothetical protein TTHERM_00127020	Tetrahymena thermophila SB210	546	214	41.7355	3e-54	99.449
CiTo18F08	721	1	No Significant hits
CiTo44A08	665	1	No Significant hits								PFP		SP
CiTo58F09	580	1	hypothetical protein TTHERM_00194340	Tetrahymena thermophila SB210	145	60.5	36.3636	6e-08	39.6552		HP
CiTo41D12	571	1	conserved hypothetical coiled-coil protein	Tetrahymena thermophila SB210	378	150	52.3077	9e-38	68.1261					transcription;	cytosol; nucleus;		Prefoldin & Prefoldin alpha-like & Prefoldin alpha subunit
CiTo50E05	683	1	No Significant hits										TM 1
CiTo17D10	701	1	COMM domain containing 3	Danio rerio	578	227	60.2094	6e-58	81.5977	GPI							COMM domain & HCaRG
CiTo40G07	556	1	unnamed protein product	Tetraodon nigroviridis	604	237	61.9565	3e-61	99.1007								Immunoglobulin-like & Immunoglobulin-like fold & Immunoglobulin subtype 2 & Immunoglobulin V-set
CiTo12E09	637	1	MGC89864 protein	Xenopus tropicalis	370	147	68.8525	6e-34	52.1193					DNA metabolic process; cell cycle; protein modification process;	cytoplasm; nucleus;	DNA binding; protein binding;	Cyclin-dependent kinase 2-associated protein
CiTo20D02	674	1	No Significant hits
CiTo39C07	582	1	No Significant hits
CiTo48G03	207	1	No Significant hits								PFP		SP
CiTo28C12	594	1	'Cold-shock' DNA-binding domain containing protein	Tetrahymena thermophila SB210	300	120	45.1128	7e-26	65.9933				TM 2
CiTo35A07	92	1	No Significant hits										SP
CiTo21H07	705	1	60S ribosomal protein L10, alpha/beta hammerhead	Cryptosporidium parvum Iowa II	791	309	71.4286	1e-82	86.2411					translation; cytoplasm organization and biogenesis; organelle organization and biogenesis;	ribosome; mitochondrion;	structural molecule activity;	Ribosomal protein L10e & Ribosomal protein L10e, conserved site & Ribosomal protein L10e/L16
CiTo59F04	642	1	No Significant hits										SA				WD40 repeat-like-containing domain
CiTo39H03	666	1	Leishmanolysin family protein	Tetrahymena thermophila SB210	164	67.8	27.9476	5e-10	95.7958	c-12			SP
CiTo31H02	652	1	No Significant hits
CiTo18D09	695	1	peptidyl-prolyl cis-trans isomerase, cyclophilin-type family protein	Tetrahymena thermophila SB210	653	256	54.6341	1e-66	88.3453					protein metabolic process;		catalytic activity;	U box domain
CiTo57A04	632	1	No Significant hits
CiTo59D12	695	1	PREDICTED: similar to UV excision repair protein RAD23 homolog A (hHR23A)	Tribolium castaneum	150	62.4	55.3191	2e-08	20.1439					protein metabolic process; catabolic process; response to stress; DNA metabolic process; response to endogenous stimulus;	mitochondrion; intracellular; nucleus;	protein binding; DNA binding;	UBA-like & Ubiquitin & Ubiquitin-associated/translation elongation factor EF1B, N-terminal & Ubiquitin-associated/translation elongation factor EF1B, N-terminal, eukaryote & Ubiquitin subgroup & Ubiquitin supergroup
CiTo34H02	667	1	proteasome (prosome, macropain) 26S subunit, non-ATPase, 8, isoform CRA_a	Mus musculus	625	245	86.3309	2e-63	62.3688					protein metabolic process;	cytosol; intracellular;	binding; protein binding;	26S proteasome non-ATPase regulatory subunit Rpn12 & SAC3/GANP/Nin1/mts3/eIF-3 p25
CiTo35G09	617	1	No Significant hits										SP
CiTo22B03	551	1	No Significant hits
CiTo24H12	588	1	putative hydroxymethyltransferase	Vibrio harveyi HY01	292	117	37.2222	6e-25	88.0952
CiTo25F12	617	1	pyruvate kinase family protein	Tetrahymena thermophila SB210	599	235	58.9474	2e-60	91.248							binding; kinase activity;	Pyruvate kinase & Pyruvate kinase, barrel & Pyruvate kinase, beta-barrel & Pyruvate kinase, beta-barrel-like & Pyruvate/Phosphoenolpyruvate kinase, catalytic core
CiTo51E01	646	1	No Significant hits
CiTo30F11	643	1	L1P family of ribosomal proteins containing protein	Tetrahymena thermophila SB210	695	272	63.3333	1e-71	97.8227						intracellular;		Ribosomal protein L1 & Ribosomal protein L1, 2-layer alpha/beta-sandwich
CiTo35A10	585	1	No Significant hits
CiTo8H05	751	1	hypothetical protein GSPATT00028283001	Paramecium tetraurelia strain d4-2	152	63.2	30.3279	2e-08	46.2051
CiTo37F02	702	1	No Significant hits
CiTo28H04	618	1	hypothetical protein TTHERM_00279910	Tetrahymena thermophila SB210	177	72.8	24.8848	1e-11	90.6149
CiTo12E06	669	1	tetratricopeptide repeat domain 5	Danio rerio	188	77	28.2511	9e-13	98.5052
CiTo42F04	446	1	PREDICTED: similar to metallopanstimulin	Monodelphis domestica	359	142	85.8974	5e-33	52.2422
CiTo58G04	672	1	sulfite reductase flavoprotein subunit	Bacillus clausii KSM-K16	176	72.4	32.6087	2e-11	61.4583								Flavodoxin-like & Flavodoxin/nitric oxide synthase & NADPH Cytochrome P450 Reductase
CiTo23D08	651	1	B-box zinc finger family protein	Tetrahymena thermophila SB210	428	169	45.0617	1e-40	74.0399						intracellular;	binding; protein binding;	Carbamoyl phosphate synthetase, large subunit, ATP-binding & Zinc finger, B-box & Zinc finger, RING-type
CiTo38E01	668	1	Phosphatidylinositol-specific phospholipase C, X domain containing protein	Tetrahymena thermophila SB210	236	95.5	29.1866	2e-18	90.1198				TM 1
CiTo34C10	416	1	PREDICTED: similar to Pitrilysin metallopeptidase 1	Ornithorhynchus anatinus	173	71.2	40.6593	2e-11	64.6635
CiTo51A03	690	1	multiubiquitin chain binding protein MBP1	Arabidopsis thaliana	570	224	49.7854	5e-57	94.6377					signal transduction;	intracellular;	receptor activity; binding;	von Willebrand factor, type A
CiTo30D02	586	1	No Significant hits
CiTo36A09	668	1	No Significant hits								WP						Immunoglobulin/major histocompatibility complex, conserved site
CiTo15F07	748	1	alpha-glucosidase	Saccharopolyspora erythraea NRRL 2338	190	77.8	33.3333	6e-13	58.8235
CiTo17G06	662	1	No Significant hits										SP
CiTo15H03	477	1	hypothetical protein TTHERM_00068120	Tetrahymena thermophila SB210	369	146	51.4925	4e-34	84.0671
CiTo53F08	325	1	PREDICTED: similar to BCSC-1	Monodelphis domestica	357	142	62.8571	9e-33	96.6154					cell cycle;
CiTo33H09	642	1	phosphoglucomutase 1	Danio rerio	478	188	83.1858	2e-46	52.648
CiTo56B10	605	1	Peptidase family M1 containing protein	Tetrahymena thermophila SB210	543	213	49.505	5e-54	99.5041							peptidase activity;	Peptidase M1, aminopeptidase N actinomycete-type & Peptidase M1, membrane alanine aminopeptidase & Peptidase M1, membrane alanine aminopeptidase, N-terminal
CiTo47H06	645	1	No Significant hits										TM 1
CiTo55B08	593	1	major facilitator superfamily protein	Tetrahymena thermophila SB210	486	191	49.7354	2e-47	94.4351				TM 3				Major facilitator superfamily, general substrate transporter & Major facilitator superfamily MFS-1
CiTo46B05	720	1	minichromosome maintenance complex component 3	Danio rerio	177	72.8	49.3827	2e-11	33.6111					DNA metabolic process;	chromosome;	DNA binding; protein binding; nucleotide binding;
CiTo10C06	731	1	hypothetical protein TTHERM_01243440	Tetrahymena thermophila SB210	239	96.7	37.6623	1e-18	58.9603
CiTo48D10	680	1	gp91phox	Siniperca chuatsi	952	371	83.1818	1e-101	96.9118				TM 4	response to external stimulus; response to stress; response to biotic stimulus; electron transport; ion transport;	plasma membrane; mitochondrion;	catalytic activity; binding; nucleotide binding; ion channel activity;	Cytochrome b245, heavy chain & Ferric reductase-like transmembrane component, N-terminal
CiTo42E02	709	1	XYPPX repeat family protein	Tetrahymena thermophila SB210	256	103	40.4762	1e-20	53.1735		PFP						C2 calcium-dependent membrane targeting & C2 calcium/lipid-binding region, CaLB & C2 membrane targeting protein
CiTo58E10	671	1	Kinesin motor domain containing protein	Tetrahymena thermophila SB210	732	286	57.085	7e-76	99.5529							protein binding;	Kinesin, motor region
CiTo13F08	680	1	Tubulin-tyrosine ligase family protein	Tetrahymena thermophila SB210	508	200	54.1667	7e-50	69.5588								Tubulin-tyrosine ligase
CiTo29D11	639	1	No Significant hits								PFP
CiTo24B05	182	1	No Significant hits										TM 1
CiTo57C03	644	1	No significant hits										TM 2
CiTo37D10	661	1	No Significant hits
CiTo42G10	606	1	arsenite-activated ATPase	Tetrahymena thermophila SB210	355	141	40.2299	3e-32	85.4785								ATPase, anion-transporting
CiTo16A11	681	1	No Significant hits								PFP
CiTo19B02	711	1	No Significant hits
CiTo51D02	439	1	No Significant hits										SP
CiTo29A02	663	1	No Significant hits
CiTo29A10	462	1	No Significant hits
CiTo10H08	763	1	Calpain family cysteine protease containing protein	Tetrahymena thermophila SB210	232	94	31.5574	9e-18	93.8401
Cito1G11	602	1	GA21521-PA	Drosophila pseudoobscura	678	265	63.9594	1e-69	98.0066					multicellular organismal development; anatomical structure morphogenesis; growth; nucleobase, nucleoside, nucleotide and nucleic acid metabolic process; DNA metabolic process; translation;	cytoplasm; cytosol; nucleus; ribosome; chromosome;	translation factor activity, nucleic acid binding; RNA binding; nucleotide binding; hydrolase activity;	DEAD-like helicase, N-terminal & DNA/RNA helicase, DEAD/DEAH box type, N-terminal & Helicase, superfamily 1/2, ATP-binding domain & RNA helicase, ATP-dependent, DEAD-box, conserved site & RNA helicase, DEAD-box type, Q motif
CiTo22F12	664	1	DNA replication factor A subunit Ssb1 (PMID 9111307) (PMID 8702843)	Schizosaccharomyces pombe 972h-	228	92.4	34.127	2e-17	56.7771								Nucleic acid-binding, OB-fold & Nucleic acid-binding, OB-fold-like & Replication factor-A, C-terminal
CiTo8C08	778	1	Elongation factor G, domain IV family protein	Tetrahymena thermophila SB210	783	306	55.5985	1e-81	99.7429						nucleus;	protein binding;	Translation elongation and initiation factor/Ribosomal, beta-barrel
CiTo33H12	556	1	hypothetical protein TTHERM_00425950	Tetrahymena thermophila SB210	293	117	38.961	4e-25	78.0576
CiTo46H11	594	1	src homology 2 domain-containing transforming protein C1, isoform CRA_a	Rattus norvegicus	847	330	82.7411	3e-89	99.3266		PFP			anatomical structure morphogenesis; cell communication; signal transduction; cytoskeleton organization and biogenesis; cell growth; cell proliferation; cell cycle;	mitochondrion; plasma membrane;	receptor binding; signal transducer activity; lipid binding; protein binding;	Phosphotyrosine interaction (PID or PI) & Phosphotyrosine interaction region & Pleckstrin homology-type
CiTo39D11	621	1	No Significant hits										TM 1
CiTo28F06	590	1	Ubiquitin-conjugating enzyme family protein	Tetrahymena thermophila SB210	489	192	48.1283	8e-48	94.9153					protein modification process;		catalytic activity;	Ubiquitin-conjugating enzyme, E2 & Ubiquitin-conjugating enzyme/RWD-like
CiTo2C06	648	1	Secretory pathway GDP dissociation inhibitor, putative	Tetrahymena thermophila SB210	774	302	67.9426	9e-81	96.6049								GDP dissociation inhibitor & Rab GDI protein & Rab GTPase activator & Shikimate kinase
CiTo44G08	663	1	No Significant hits										TM 2
CiTo13F11	672	1	SNF7 family protein	Tetrahymena thermophila SB210	421	166	53.8462	8e-40	63.6905
CiTo45C05	630	1	hypothetical protein GSPATT00019639001	Paramecium tetraurelia strain d4-2	133	55.8	25.3731	2e-06	88.8889
CiTo51B02	699	1	Cyclin, N-terminal domain containing protein	Tetrahymena thermophila SB210	539	212	45.6897	2e-53	99.4278
CiTo26D06	614	1	conserved edge expressed protein	Takifugu rubripes	997	388	95.5665	1e-106	99.0228							protein binding;	Uncharacterised protein family UPF0363
CiTo8A03	743	1	No Significant hits
CiTo55A11	481	1	40S ribosomal protein S26	Oxyrrhis marina	274	110	59.0909	4e-23	54.6778
CiTo32B01	513	1	Protein phosphatase 2C (PP2C) emb|CAA85448.1| PP2C	Paramecium tetraurelia	390	154	58.6957	2e-36	80.5068				SA	protein modification process;		binding; phosphoprotein phosphatase activity;	Protein phosphatase 2C & Protein phosphatase 2C, manganese/magnesium aspartate binding site & Protein phosphatase 2C, N-terminal & Protein phosphatase 2C-related
CiTo43C08	632	1	No Significant hits								PFP
CiTo14C12	764	1	RNA polymerase B transcription factor 3	Scophthalmus maximus	706	276	86.747	1e-72	65.0524					transcription;	nucleoplasm;	transcription regulator activity; transcription factor activity;	Nascent polypeptide-associated complex NAC
CiTo17H09	684	1	Glycosyl hydrolases family 31 protein	Tetrahymena thermophila SB210	131	55.1	36.7816	3e-11	36.2573					cellular component organization and biogenesis; biosynthetic process;	mitochondrion; endoplasmic reticulum;		Glycoside hydrolase, family 31
CiTo16C09	735	1	ARM repeat protein	Cryptosporidium parvum Iowa II	167	68.9	23.7805	3e-10	98.2313
CiTo6B08	751	1	nuclear factor erythroid-derived 2-like 3	Takifugu rubripes	316	126	45.1777	2e-27	75.7656
CiTo38H12	546	1	'Cold-shock' DNA-binding domain containing protein	Tetrahymena thermophila SB210	169	69.7	37.3984	8e-11	66.3004
CiTo6B01	718	1	Sodium/hydrogen exchanger family protein	Tetrahymena thermophila SB210	617	242	52.2321	2e-62	90.1114				TM 5				Cation/H+ exchanger & Cation/H+ exchanger, conserved region & Na+/H+ exchanger, yjcE-like, bacteria
CiTo14C07	745	1	No Significant hits
CiTo51F01	481	1	aldehyde dehydrogenase	Tetrahymena thermophila SB210	381	151	49.3421	1e-35	94.5946					multicellular organismal development; metabolic process; electron transport; biosynthetic process; generation of precursor metabolites and energy; carbohydrate metabolic process; catabolic process; amino acid and derivative metabolic process; lipid metabolic process; response to abiotic stimulus;	cytosol; cell; mitochondrion; endoplasmic reticulum; nucleus;	catalytic activity;	Aldehyde dehydrogenase & Aldehyde dehydrogenase, conserved site & Aldehyde dehydrogenase NAD(P)-dependent & Aldehyde dehydrogenase, N-terminal & Aldehyde/histidinol dehydrogenase
CiTo45G09	665	1	No Significant hits														Single-stranded nucleic acid binding R3H
CiTo53G03	411	1	60S ribosomal protein L11	Schizosaccharomyces pombe 972h-	540	212	75	6e-54	99.0268		P			translation; cytoplasm organization and biogenesis; organelle organization and biogenesis;	ribosome; cytosol;	structural molecule activity; RNA binding;	Ribosomal protein L5
CiTo51G03	478	1	glucose-6-phosphate isomerase family protein	Tetrahymena thermophila SB210	475	187	62.0915	2e-46	95.8159
CiTo6G09	769	1	cation diffusion facilitator family transporter containing protein	Tetrahymena thermophila SB210	388	154	50	7e-36	56.0468				TM 3	ion transport; electron transport;	endosome; lysosome; cytoplasmic membrane-bound vesicle;	electron transporter activity; binding; transporter activity;	Cation efflux protein
CiTo23F09	691	1	No Significant hits
CiTo9E10	732	1	No Significant hits
CiTo59E11	697	1	hypothetical protein TTHERM_00760630	Tetrahymena thermophila SB210	174	71.6	26.1603	4e-11	99.7131		PFP
Cito1G06	665	1	Mediator of RNA polymerase II transcription subunit 24 (Mediator complex subunit 24) (Protein lessen) (Thyroid hormone receptor-associated protein 4 homolog) (Trap100 homolog)		607	238	69.2308	2e-61	81.9549					multicellular organismal development; cellular component organization and biogenesis; anatomical structure morphogenesis; cell differentiation; transcription; signal transduction;	nucleoplasm;	binding; transcription regulator activity; protein binding; receptor activity; nucleotide binding; receptor binding;
CiTo17E02	675	1	hypothetical protein GSPATT00018179001	Paramecium tetraurelia strain d4-2	130	54.7	27.4074	5e-06	58.0741
CiTo15E01	635	1	oxidoreductase, short chain dehydrogenase/reductase family protein	Tetrahymena thermophila SB210	478	188	52.4324	2e-46	87.2441					nucleobase, nucleoside, nucleotide and nucleic acid metabolic process; biosynthetic process;	peroxisome;	catalytic activity;	Glucose/ribitol dehydrogenase & NAD(P)-binding domain & Short-chain dehydrogenase/reductase SDR
CiTo60E08	651	1	Region in Clathrin and VPS family protein	Tetrahymena thermophila SB210	454	179	44.0191	1e-43	96.1598				SP
CiTo28H05	543	1	No Significant hits										TM 1
CiTo25C02	635	1	No significant hits
CiTo24E05	503	1	novel zinc finger protein	Danio rerio	403	159	53	5e-38									B302 (SPRY)-like & Butyrophylin-like & SPRY-associated
CiTo30E10	662	1	PREDICTED: similar to MBD1	Monodelphis domestica	260	104	47.5728	4e-21	46.5257
CiTo48G11	698	1	Bromodomain containing protein	Tetrahymena thermophila SB210	263	105	32.3671	2e-21	74.212					cell cycle; response to endogenous stimulus; response to stress; DNA metabolic process; organelle organization and biogenesis; protein modification process; reproduction; cell differentiation; translation; transcription;	nucleoplasm;	transferase activity; protein binding; transcription regulator activity;	Bromodomain
CiTo17G10	711	1	hypothetical protein GSPATT00032536001	Paramecium tetraurelia strain d4-2	380	150	43.5233	5e-35	81.294								Armadillo-like helical & Armadillo-type fold & Importin-beta, N-terminal
CiTo25F07	603	1	No Significant hits
CiTo44F08	357	1	Protein kinase domain containing protein	Tetrahymena thermophila SB210	161	66.6	33.6634	5e-10	84.5938								Protein kinase, core & Protein kinase-like
CiTo9C10	767	1	lipoxygenase	Chlamydomonas reinhardtii	150	62.4	25.7282	3e-08	69.1004								Lipase/lipooxygenase, PLAT/LH2 & Lipoxygenase, LH2
CiTo18E09	745	1	ubiquitin protein ligase E3A	Bos taurus	523	206	48.6486	2e-51	88.0537					protein metabolic process; catabolic process; multicellular organismal development;	intracellular;	protein binding;	HECT
CiTo51C09	631	1	hypothetical protein TTHERM_00530680	Tetrahymena thermophila SB210	229	92.8	28.5714	1e-17	99.683		PFP
CiTo38B09	692	1	Major Facilitator Superfamily protein	Tetrahymena thermophila SB210	315	125	34.7826	2e-27	79.1908				TM 5				Major facilitator superfamily, general substrate transporter
CiTo2C10	672	1	hypothetical protein TTHERM_00129680	Tetrahymena thermophila SB210	505	199	52.3256	2e-49	76.1905
CiTo39D05	615	1	Bifunctional endo-1,4-beta-xylanase xylA precursor, putative	Tetrahymena thermophila SB210	155	64.3	29.1971	5e-09	64.7154				SP
CiTo23G03	499	1	aspartic protease 6	Toxoplasma gondii	178	73.2	38.0531	6e-12	63.5271							peptidase activity;	Peptidase A1 & Peptidase aspartic, catalytic
CiTo15B12	671	1	CG31973 CG31973-PE, isoform E	Drosophila melanogaster	186	76.3	30.303	1e-12	72.7273				SP				Glycoside hydrolase/deacetylase, beta/alpha-barrel
CiTo18H04	725	1	Importin-beta N-terminal domain containing protein	Tetrahymena thermophila SB210	188	77	23.9316	1e-12	90.8966								Armadillo-like helical & Armadillo-type fold & Importin-beta, N-terminal
CiTo9A05	760	1	No Significant hits										TM 1
CiTo8B08	733	1	RNA binding protein	Tetrahymena thermophila SB210	204	83.2	43.5897	1e-14	31.7872				SP
CiTo41G06	667	1	signal recognition particle 54 kDa protein 1, SRP54	Tetrahymena thermophila SB210	908	354	74.7748	3e-96	99.7001					cellular component organization and biogenesis; protein transport;	cell; cytoplasm;	nucleotide binding; hydrolase activity; RNA binding;	Signal recognition particle, SRP54 subunit, GTPase & Signal recognition particle, SRP54 subunit, helical bundle
CiTo34C04	674	1	RNA polymerase Rpb1, domain 2 family protein	Tetrahymena thermophila SB210	371	147	36	5e-34	99.5549		PFP						DNA-directed RNA pol I, largest subunit
CiTo44F09	689	1	No Significant hits
CiTo19B01	705	1	No Significant hits
CiTo14A12	619	1	Translationally controlled tumor protein	Tetrahymena thermophila SB210	483	190	57.3964	5e-47	81.7447								Mss4-like & Mss4/translationally controlled tumour-associated TCTP & Translationally controlled tumour-associated TCTP & Translationally controlled tumour protein
CiTo58A09	664	1	Mediator of RNA polymerase II transcription subunit 26 (Mediator complex subunit 26) (CRSP complex subunit 7) (Cofactor required for Sp1 transcriptional activation subunit 7)		353	140	42.2535	6e-32	92.4699					transcription;		transcription regulator activity; binding;
CiTo11F11	715	1	EF 1 alpha	Poecilia reticulata	759	296	96.0526	6e-79	63.6364				SP
CiTo25H12	628	1	ENTH domain containing protein	Tetrahymena thermophila SB210	294	117	35.2941	4e-25	88.2166								ENTH/VHS & Epsin-like, N-terminal & Epsin, N-terminal
CiTo43G07	604	1	unnamed protein product	Tetraodon nigroviridis	869	339	84.5771	7e-92	99.6689					transcription; lipid metabolic process;	Golgi apparatus; cell; endoplasmic reticulum; nucleoplasm;	transcription regulator activity; protein binding; transcription factor activity;
CiTo59G02	597	1	No Significant hits										TM 2
CiTo13D06	730	1	No Significant hits
CiTo2C01	555	1	hypothetical protein GSPATT00031121001	Paramecium tetraurelia strain d4-2	252	101	35.0282	2e-20	85.7658				TM 2
CiTo17D11	677	1	SNF7 family protein	Tetrahymena thermophila SB210	462	182	44.2857	2e-44	92.0236					transport; biological_process;			Snf7
CiTo46C12	637	1	stomatin	Xenopus laevis	766	299	71.7822	7e-80	94.9765				TM 1	protein metabolic process;	cytoskeleton; plasma membrane;		Band 7 protein & Band 7/stomatin-like, conserved site & Stomatin
CiTo40F05	631	1	hypothetical protein TTHERM_00614680	Tetrahymena thermophila SB210	330	131	37.931	3e-29	82.0919		PFP
CiTo47D08	685	1	glutamate dehydrogenase	Acidobacteria bacterium Ellin345	755	295	61.674	2e-78	98.3942							catalytic activity;	Glutamate/phenylalanine/leucine/valine dehydrogenase & Glutamate/phenylalanine/leucine/valine dehydrogenase, C-terminal & Glutamate/phenylalanine/leucine/valine dehydrogenase, dimerisation region
CiTo30B08	621	1	hypothetical protein TTHERM_00059330	Tetrahymena thermophila SB210	362	144	49.6454	5e-33	66.9887
CiTo59E09	612	1	calpain, small subunit 2	Xenopus tropicalis	163	67.4	86.4865	6e-10	17.9739
CiTo57H12	59	1	No Significant hits
CiTo48F07	566	1	probable acyl-CoA dehydrogenase (ISS)	Ostreococcus tauri	631	247	72.2892	3e-64	87.8092					electron transport;		binding; nucleotide binding; catalytic activity;	Acyl-CoA dehydrogenase/oxidase C-terminal & Acyl-CoA oxidase/dehydrogenase, type 1 & Acyl-CoA oxidase/dehydrogenase, type1/2, C-terminal
CiTo8B12	770	1	PREDICTED: similar to myo-inositol dehydrogenase	Nasonia vitripennis	364	144	33.0739	4e-33	98.8312								NAD(P)-binding domain & Oxidoreductase, C-terminal & Oxidoreductase, N-terminal
CiTo58G03	598	1	No Significant hits								PFP
CiTo60B05	726	1	NRAMP family Mn2+/Fe2+ transporters containing protein	Tetrahymena thermophila SB210	636	249	52.2822	1e-64	99.449				TM 5		cell;		Natural resistance-associated macrophage protein
CiTo28C03	639	1	Serine proteinase inhibitor (KU family) (ISS)	Ostreococcus tauri	209	85.1	33.5526	3e-15	69.7966
CiTo49F05	655	1	No significant hits														Nucleotide-binding, alpha-beta plait & RNA recognition motif, RNP-1
CiTo27E03	574	1	No Significant hits								WP		TM 4
CiTo48B12	675	1	No Significant hits							GPI	PFP
CiTo45F06	687	1	alanyl-tRNA synthetase family protein	Tetrahymena thermophila SB210	666	261	51.5021	3e-68	98.9811					nucleobase, nucleoside, nucleotide and nucleic acid metabolic process; translation; amino acid and derivative metabolic process;		catalytic activity; nucleotide binding;	Alanyl-tRNA synthetase, class IIc, anti-codon-binding domain
CiTo54G11	423	1	Histone H2A.1		371	147	66.6667	2e-34	79.1962				SA
CiTo32E04	584	1	Protein phosphatase 2C (PP2C) emb|CAA85448.1| PP2C	Paramecium tetraurelia	388	154	54.5455	2e-48	73.2877		PFP			protein modification process;	unlocalized protein complex;	binding; phosphoprotein phosphatase activity;	Protein phosphatase 2C & Protein phosphatase 2C, N-terminal & Protein phosphatase 2C-related
CiTo3B10	654	1	exonuclease family protein	Tetrahymena thermophila SB210	183	75.1	35.9649	2e-17	51.682					nucleobase, nucleoside, nucleotide and nucleic acid metabolic process; organelle organization and biogenesis; cytoplasm organization and biogenesis; protein metabolic process;	nucleolus;	nuclease activity;	Exonuclease, RNase T/DNA polymerase III & Polynucleotidyl transferase, ribonuclease H fold
CiTo26H08	637	1	dnaK protein	Tetrahymena thermophila SB210	947	369	84.9057	1e-101	99.686					response to stress;		nucleotide binding;	Heat shock protein 70 & Heat shock protein 70, conserved site & Heat shock protein Hsp70
CiTo30C09	641	1	No Significant hits
CiTo8E05	782	1	PREDICTED: dynactin 4 (p62) isoform 3	Pan troglodytes	485	191	75.6098	4e-47	47.0588
CiTo42A06	681	1	FtsJ homolog 1	Danio rerio	344	137	69.1489	7e-31	41.2628
CiTo36A08	567	1	hypothetical protein TTHERM_00467560	Tetrahymena thermophila SB210	426	168	54.8611	1e-40	75.485						nucleus;	protein binding;	Zinc finger, RING-type & Zinc finger, RING-type, conserved site
CiTo31F11	595	1	CpFNPA, extracellular protein with a signal peptide, FN2 domain and an anthrax toxin-N-terminus like domain. starts at second Met with signal peptide following	Cryptosporidium parvum Iowa II	213	86.7	31.7647	8e-16	80.5042								Kringle-like fold & Type II fibronectin, collagen-binding
CiTo21H11	53	1	No Significant hits
CiTo33G03	533	1	No Significant hits										TM 2
CiTo32D08	566	1	dynein heavy chain 6	Tetrahymena thermophila	660	258	68.4211	1e-67	99.47					transport; cytoskeleton organization and biogenesis;	cytoskeleton;	motor activity; hydrolase activity; nucleotide binding;
CiTo41C09	729	1	Glutathione S-transferase, N-terminal domain containing protein	Tetrahymena thermophila SB210	282	113	40.5594	1e-23	58.299				TM 4				Zinc finger, C3HC4 RING-type
CiTo46G02	704	1	rieske iron-sulfur protein, Ubiquinol-cytochrome c reductase iron-sulfur subunit	Tetrahymena thermophila SB210	966	376	80.1887	1e-103	90.1989					electron transport;		binding;	Rieske [2Fe-2S] iron-sulphur domain & Rieske iron-sulphur protein & Rieske iron-sulphur protein, C-terminal
CiTo11A01	783	1	nuclear pre-mRNA splicing factor, component of splicing factor 3b	Chlamydomonas reinhardtii	735	287	71.2821	4e-76	74.2018					nucleobase, nucleoside, nucleotide and nucleic acid metabolic process;	nucleus;	RNA binding; protein binding; nucleotide binding;	Nucleotide-binding, alpha-beta plait & RNA recognition motif, RNP-1
CiTo40A09	663	1	No Significant hits
CiTo17D02	749	1	Dynein heavy chain family protein	Tetrahymena thermophila SB210	897	350	71.8876	7e-95	99.5995					transport; cytoskeleton organization and biogenesis; metabolic process;	cilium; cytoskeleton;	catalytic activity; hydrolase activity; calcium ion binding; nucleotide binding; motor activity;
CiTo56B02	554	1	collagenase	Oryzias latipes	744	291	73.224	2e-77	98.917				SP	protein metabolic process;	proteinaceous extracellular matrix;	peptidase activity; calcium ion binding; binding;	Peptidase M10A/M12B, matrixin/adamalysin & Peptidase, metallopeptidases & Peptidoglycan binding-like
CiTo16C02	647	1	Sodium/potassium-transporting ATPase subunit beta-1 (Sodium/potassium-dependent ATPase subunit beta-1) emb|CAA53715.1| sodium /potassium-transporting ATPase, beta subunit	Anguilla anguilla	827	323	68.8372	6e-87	99.5363				SA	ion transport;	plasma membrane;	hydrolase activity; transporter activity; binding;	ATPase, P-type cation exchange, beta subunit & ATPase, P-type, sodium/potassium-dependent, beta-1 subunit
CiTo33F06	588	1	ribonucleotide reductase M2 polypeptide	Danio rerio	944	368	90.7692	1e-100	99.3197				TM 2				Uncharacterised F-ORF-B protein, 8.3kDa
CiTo37D08	652	1	hypothetical protein TTHERM_00529760	Tetrahymena thermophila SB210	622	244	58.9744	4e-63	89.5706		PFP		TM 1
CiTo42C10	649	1	No Significant hits										TM 5
CiTo14B02	817	1	RhoGEF domain containing protein	Tetrahymena thermophila SB210	140	58.5	23.5772	5e-07	77.3562
CiTo56H10	569	1	No Significant hits										SA
CiTo23A03	637	1	No significant hits
CiTo7A04	755	1	No Significant hits								PFP
CiTo34H07	643	1	DEAD/DEAH box helicase, putative	Arabidopsis thaliana	757	296	69.0141	8e-79	99.2224					response to biotic stimulus; nucleobase, nucleoside, nucleotide and nucleic acid metabolic process; transport; cellular component organization and biogenesis;	nucleus; plasma membrane;	RNA binding; hydrolase activity; protein binding; nucleotide binding;	DNA/RNA helicase, C-terminal
CiTo32A01	442	1	zinc finger protein	Tetrahymena thermophila SB210	235	95.1	50.6173	1e-18	54.7511								Zinc finger, CCCH-type
CiTo46F06	684	1	zinc finger protein	Tetrahymena thermophila SB210	257	103	32.4742	9e-21	80.5556
CiTo27D11	634	1	hypothetical protein TTHERM_00770760	Tetrahymena thermophila SB210	334	133	38.9535	9e-30	76.4984								Armadillo-type fold & Importin-beta, N-terminal
CiTo32G02	416	1	No Significant hits
CiTo19F12	700	1	No Significant hits										TM 2
CiTo28G06	324	1	Cap1 CAP, adenylate cyclase-associated protein 1	Danio rerio	405	160	88.0952	3e-38	77.4691					behavior; anatomical structure morphogenesis; embryonic development; cellular component organization and biogenesis; cytoskeleton organization and biogenesis; signal transduction; transport;	cytoskeleton; cytoplasm; cell;	actin binding; protein binding;	Adenylate cyclase-associated CAP & Adenylate cyclase-associated CAP, C-terminal & CARP motif & C-CAP/cofactor C-like domain & Cyclase-associated protein CAP/septum formation inhibitor MinC, C-terminal
CiTo59B11	615	1	No Significant hits
CiTo11F09	763	1	peptidyl-prolyl cis-trans isomerase, cyclophilin-type family protein	Tetrahymena thermophila SB210	229	92.8	32.5359	2e-17	77.7195
CiTo33D12	510	1	Copine, putative	Paramecium tetraurelia strain d4-2	279	112	38.9831	1e-23	99.8039								C2 calcium-dependent membrane targeting & C2 calcium/lipid-binding region, CaLB & C2 membrane targeting protein
CiTo21A07	539	1	No Significant hits
CiTo30D06	538	1	DHHC zinc finger domain containing protein	Tetrahymena thermophila SB210	395	156	44.4444	5e-37	95.7249								Ankyrin
CiTo37C08	640	1	hypothetical protein GSPATT00026089001	Paramecium tetraurelia strain d4-2	880	343	72.1698	5e-93	99.2188								Peroxidase, active site & Tetratricopeptide-like helical
CiTo25E12	561	1	No Significant hits										TM 1
CiTo58A06	522	1	Bifunctional endo-1,4-beta-xylanase xylA precursor, putative	Tetrahymena thermophila SB210	131	55.1	27.5862	2e-06	65.9004
CiTo40C09	600	1	BUB family protein kinase	Dictyostelium discoideum AX4	229	92.8	32.8767	1e-17	71.8333								Mad3/BUB1 homology region 1 & Mitotic checkpoint serine/threonine protein kinase, Bub1
CiTo55C07	573	1	No significant hits
CiTo57G06	702	1	No Significant hits
CiTo19D08	744	1	hypothetical protein LOC553529	Danio rerio	524	206	60.2041	1e-51	76.0753					multicellular organismal development;		protein binding;
CiTo35B02	711	1	Kelch motif family protein	Tetrahymena thermophila SB210	205	83.6	24.8276	1e-14	99.4374								Galactose oxidase/kelch, beta-propeller & Kelch repeat type 1 & Kelch-type beta propeller
CiTo51C01	671	1	No Significant hits										TM 3
CiTo14A03	715	1	Pristanoyl-CoA/acyl-CoA oxidase (ISS)	Ostreococcus tauri	329	131	35.9184	4e-29	96.7832								Acyl-CoA dehydrogenase/oxidase & Acyl-CoA oxidase/dehydrogenase, central region
CiTo56E08	567	1	hypothetical protein TTHERM_01193630	Tetrahymena thermophila SB210	272	109	42.1875	1e-22	67.5485
CiTo48G05	720	1	No Significant hits
CiTo20A05	659	1	No Significant hits
CiTo50G09	672	1	sestrin 1 (predicted), isoform CRA_b	Rattus norvegicus	156	64.7	38.8889	4e-09	31.994
CiTo37C11	649	1	mitochondrial aldehyde dehydrogenase	Bombyx mori	617	242	56.7442	1e-62	98.7673					biosynthetic process; generation of precursor metabolites and energy; carbohydrate metabolic process; catabolic process; amino acid and derivative metabolic process; lipid metabolic process; response to abiotic stimulus; metabolic process;	mitochondrion; lipid particle;	catalytic activity;	Aldehyde dehydrogenase & Aldehyde dehydrogenase, N-terminal & Aldehyde/histidinol dehydrogenase
CiTo39H07	369	1	No Significant hits										TM 2
CiTo60B02	661	1	hypothetical protein TTHERM_00140960	Tetrahymena thermophila SB210	233	94.4	29.3578	5e-18	92.4357				TM 1
CiTo28H07	503	1	Saccharopine dehydrogenase (NAD(+), L-glutamate-forming)	Psychrobacter sp. PRwf-1	185	75.9	41.3793	9e-13	51.6899				TM 3
CiTo45F11	632	1	No Significant hits									M-s	TM 2
CiTo43F08	619	1	ZPR1 zinc-finger domain containing protein	Tetrahymena thermophila SB210	550	216	51.4563	8e-55	99.1922		PFP						Zinc finger, ZPR1-type
CiTo53D12	514	1	zinc finger domain, LSD1 subclass family protein	Tetrahymena thermophila SB210	325	129	39.6552	6e-29	98.4436		PFP						Furin-like repeat & Growth factor, receptor
CiTo45H11	632	1	No Significant hits
CiTo11D11	778	1	ATPase, H+ transporting, lysosomal accessory protein 1	Danio rerio	452	178	55.2147	3e-43	60.7969		HP		TM 1	biological_process; ion transport;	cell; extracellular space;	transporter activity; binding; hydrolase activity;	ATPase, V1 complex, subunit S1
CiTo57H02	639	1	Male sterility protein	Tetrahymena thermophila SB210	435	172	47.7833	2e-41	94.6792								Male sterility, NAD-binding & NAD(P)-binding domain
CiTo28G01	677	1	Oxidoreductase, putative	Paramecium tetraurelia strain d4-2	575	226	50.6849	1e-57	96.8981					behavior;			Aldo/keto reductase & Aldo/keto reductase subgroup
CiTo27G02	485	1	Spc97 / Spc98 family protein	Tetrahymena thermophila SB210	220	89.4	32.9787	7e-17	98.1443
CiTo31H04	587	1	No Significant hits
CiTo55A10	540	1	No Significant hits
CiTo31G02	629	1	AMP-binding enzyme family protein	Tetrahymena thermophila SB210	347	138	31.25	3e-31	99.0461								AMP-dependent synthetase/ligase
CiTo11F12	662	1	hypothetical protein TTHERM_00522740	Tetrahymena thermophila SB210	249	100	28.0543	7e-20	99.5468
CiTo32G11	572	1	Eukaryotic initiation factor 4E family protein	Tetrahymena thermophila SB210	446	176	47.6744	7e-43	89.5105					translation; organelle organization and biogenesis; cell growth; cell cycle; nucleobase, nucleoside, nucleotide and nucleic acid metabolic process; cell death; metabolic process;		RNA binding; protein binding;	Eukaryotic translation initiation factor 4E (eIF-4E)
CiTo30H04	603	1	Ubiquitin carboxyl-terminal hydrolase family protein	Tetrahymena thermophila SB210	267	107	31.9797	5e-22	92.869
CiTo4H01	425	1	PREDICTED: similar to protein phosphatase X	Strongylocentrotus purpuratus	617	242	87.6923	7e-63	91.5294		PFP			cytoskeleton organization and biogenesis; signal transduction; amino acid and derivative metabolic process; metabolic process; protein modification process;	cytoskeleton; microtubule organizing center; nucleus; unlocalized protein complex;	binding; protein kinase activity; signal transducer activity; phosphoprotein phosphatase activity; protein binding;	Metallophosphoesterase & Serine/threonine-specific protein phosphatase/bis(5-nucleosyl)-tetraphosphatase
CiTo12E05	674	1	PREDICTED: similar to Activating signal cointegrator 1 complex subunit 3-like 1 isoform 2	Equus caballus	565	222	50.2242	2e-56	99.1098								DNA/RNA helicase, DEAD/DEAH box type, N-terminal & Helicase, superfamily 1/2, ATP-binding domain & Sec63 domain
CiTo33H08	646	1	interleukin-16	Tetraodon nigroviridis	222	90.1	34.3434	9e-17	89.0093							nucleotide binding;
CiTo46D09	619	1	No Significant hits										TM 3
CiTo24C04	622	1	No Significant hits
CiTo42B04	650	1	zinc finger protein	Ciona intestinalis	608	238	51.7857	2e-61	99.5385							nucleic acid binding;	Zinc finger, CCCH-type
CiTo3A03	599	1	TBC domain containing protein	Tetrahymena thermophila SB210	233	94.4	27.3684	4e-18	94.9917
CiTo15H06	727	1	No Significant hits								P		SP
CiTo44A03	668	1	No Significant hits										SP				Proteinase inhibitor I25, cystatin
CiTo51H07	672	1	No Significant hits
CiTo32B07	464	1	EF hand family protein	Tetrahymena thermophila SB210	542	213	64.6259	3e-54	94.8276								WD40 repeat & WD40 repeat-like-containing domain & WD40/YVTN repeat-like-containing domain
CiTo60C08	627	1	Protein kinase domain containing protein	Tetrahymena thermophila SB210	351	139	36.0976	9e-32	96.4912								Protein kinase, core & Protein kinase-like & Serine/threonine protein kinase, active site & Serine/threonine protein kinase-related
CiTo53A08	495	1	glucosamine-6-phosphate deaminase	Robiginitalea biformata HTCC2501	356	141	46.6667	1e-32	90.7071								N-acetylglucosaminyl phosphatidylinositol deacetylase
CiTo44G05	684	1	PREDICTED: diacylglycerol kinase, gamma 90kDa isoform 2	Macaca mulatta	337	134	72.043	5e-30	40.6433
CiTo46D08	647	1	PREDICTED: similar to NFKBIE protein	Monodelphis domestica	475	187	50.2347	4e-46	96.2906					transcription; cellular component organization and biogenesis; protein transport; transport;	cell; Golgi apparatus; nucleoplasm;	transcription regulator activity; protein binding; transcription factor activity; transporter activity;	Ankyrin
CiTo10G08	708	1	SH3 domain binding glutamic acid-rich protein like	Gallus gallus	457	180	82.5243	6e-44	43.5028
CiTo4F11	606	1	TPR Domain containing protein	Tetrahymena thermophila SB210	520	204	48.6239	2e-51	98.3498							binding;	Tetratricopeptide-like helical & Tetratricopeptide region & Tetratricopeptide repeat & Tetratricopeptide TPR-1
CiTo58G12	646	1	Sodium/hydrogen exchanger family protein	Tetrahymena thermophila SB210	404	160	41.9048	7e-38	89.9381				TM 5		plasma membrane;		Cation/H+ exchanger, conserved region & Na+/H+ exchanger, isoforms 7/8, conserved region
CiTo28H10	568	1	Protein kinase domain containing protein	Tetrahymena thermophila SB210	257	103	28.8136	6e-21	90.1408								Pleckstrin homology & Pleckstrin homology-type
CiTo25C10	636	1	No Significant hits
CiTo2E04	646	1	TATA-box-binding protein (TATA-box factor) (TATA-binding factor) (TATA sequence-binding protein) (TBP) (Transcription initiation factor TFIID TBP subunit) emb|CAA82267.1| TATA box binding protein	Acetabularia peniculus	462	182	69.4215	2e-61	56.0372					transcription; organelle organization and biogenesis;	nucleoplasm; chromosome; plastid;	DNA binding; transcription regulator activity;	Beta2-adaptin/TATA-box binding, C-terminal & TATA-box binding & Transcription factor TFIID, C-terminal/DNA glycosylase, N-terminal
CiTo22C03	652	1	Nucleoside transporter family protein	Tetrahymena thermophila SB210	168	69.3	28.481	2e-10	70.7055		PFP		TM 6				Delayed-early response protein/equilibrative nucleoside transporter
CiTo27B05	662	1	HMGL-like family protein	Tetrahymena thermophila SB210	720	281	73.4043	2e-74	85.0453					metabolic process; catabolic process; amino acid and derivative metabolic process;		catalytic activity;	Aldolase-type TIM barrel & Pyruvate carboxyltransferase
CiTo58B07	660	1	hypothetical protein GSPATT00029647001	Paramecium tetraurelia strain d4-2	207	84.3	27.3973	5e-15	98.4848
CiTo51C10	727	1	hypothetical protein TTHERM_00268000	Tetrahymena thermophila SB210	165	68.2	27.2277	5e-10	74.1403
CiTo39B01	320	1	Solute carrier family 25 (mitochondrial carrier; adenine nucleotide translocator), member 6	Homo sapiens	207	84.3	60.6061	2e-15	59.6875
CiTo30F03	669	1	ATPase, AAA family protein	Tetrahymena thermophila SB210	755	295	72.5	2e-78	89.5366					DNA metabolic process; response to stress; response to endogenous stimulus;	chromosome; intracellular;	DNA binding; hydrolase activity; nucleotide binding;	ATPase, AAA-type, core & ATPase, AAA+ type, core
CiTo13E08	690	1	metallopeptidase family M24 containing protein	Tetrahymena thermophila SB210	637	249	55.8559	8e-65	91.5942	GPI						peptidase activity;	Peptidase M24, methionine aminopeptidase & Peptidase M24, structural domain
CiTo2F03	586	1	possibile polyglycylated protein 1	Tetrahymena thermophila	249	100	35.6061	5e-20	67.4061								Heat shock protein Hsp70
CiTo24A02	657	1	HEAT repeat family protein, expressed	Oryza sativa (japonica cultivar-group)	452	178	42.3963	2e-43	98.9346	GPI							Armadillo-like helical & Armadillo-type fold & HEAT
CiTo49D02	680	1	No Significant hits														Plexin/semaphorin/integrin
CiTo52B09	663	1	No Significant hits
CiTo6B05	743	1	probable RNA-binding protein	Tetrahymena thermophila SB210	358	142	39.4191	2e-32	93.5397
CiTo20A03	703	1	No Significant hits
CiTo18A09	698	1	hypothetical protein GSPATT00016906001	Paramecium tetraurelia strain d4-2	439	173	41.0256	7e-42	99.5702						cell;
CiTo12C03	679	1	No Significant hits										TM 3
CiTo15G08	584	1	Major Facilitator Superfamily protein	Tetrahymena thermophila SB210	277	111	31.0345	3e-23	88.1849				TM 4
CiTo48A01	630	1	No Significant hits
CiTo57B12	663	1	ERO1-like	Danio rerio	837	327	72.3502	5e-88	97.5867					signal transduction; response to stress; response to abiotic stimulus; protein metabolic process; protein modification process; electron transport; transport;	endoplasmic reticulum; cell;	catalytic activity;	Endoplasmic reticulum oxidoreductin 1
CiTo14H09	699	1	No Significant hits										TM 1
CiTo59A10	652	1	ADP-ribosylation factor 5	Danio rerio	716	280	88.8158	5e-74	69.7853				SP
CiTo60C01	583	1	Calpain family cysteine protease containing protein	Tetrahymena thermophila SB210	142	59.3	35.4545	2e-14	46.1407
CiTo27F06	710	1	No significant hits
CiTo20A10	488	1	histone, identical	Tetrahymena thermophila SB210	658	258	96.3235	1e-67	83.4016					protein metabolic process; organelle organization and biogenesis; DNA metabolic process;	chromosome; plastid; nucleus; mitochondrion;	DNA binding;	Histone core & Histone-fold & Histone H3
CiTo55B06	559	1	aspartic protease	Clonorchis sinensis	397	157	44.6809	3e-37	99.6422		HP		SP			peptidase activity;	Peptidase A1 & Peptidase aspartic, active site & Peptidase aspartic, catalytic
CiTo47C10	653	1	sorting nexin 9-like	Danio rerio	1061	413	89.9083	1e-114	99.5406					cell communication; cellular component organization and biogenesis; protein transport;	cytoplasm; cell; plasma membrane;	lipid binding; protein binding;	Phox-like & Sorting nexin protein, WASP-binding domain
CiTo12C05	668	1	hypothetical protein TTHERM_00371220	Tetrahymena thermophila SB210	405	160	38.5965	6e-38	99.1018
CiTo43B10	646	1	hypothetical protein TTHERM_00895610	Tetrahymena thermophila SB210	140	58.5	33.0097	3e-07	43.0341				TM 4				Reticulon
CiTo11G01	753	1	unnamed protein product	Tetraodon nigroviridis	131	55.1	66.6667	4e-06	15.405
CiTo22G05	602	1	nucleoside phosphorylase	Danio rerio	843	329	79.2553	8e-89	93.5216					nucleobase, nucleoside, nucleotide and nucleic acid metabolic process;		transferase activity;	Inosine guanosine/xanthosine phosphorylase & Nucleoside phosphorylase & Purine phosphorylase, family 2 & Purine phosphorylase, family 2, conserved site
CiTo49H10	697	1	tristetraproline, zinc finger protein	Tetrahymena thermophila SB210	193	79	43	2e-13	40.3156				TM 3
CiTo30B09	555	1	hypothetical protein GSPATT00014724001	Paramecium tetraurelia strain d4-2	283	113	47.5806	5e-24	66.3063								CHCH
CiTo43C12	632	1	hypothetical protein GSPATT00010907001	Paramecium tetraurelia strain d4-2	149	62	28.0702	3e-08	53.9557				TM 2
CiTo12E10	708	1	No Significant hits
CiTo18B05	747	1	No significant hits							GPI							Cyclin-like & Cyclin-related & Retinoblastoma-associated protein, A-box
CiTo8C05	759	1	No Significant hits
CiTo27C05	656	1	emp24/gp25L/p24 family protein	Tetrahymena thermophila SB210	308	123	30.3922	1e-26	91.311				TM 1				emp24/gp25L/p24 & GOLD
CiTo35A12	604	1	SJCHGC05776 protein	Schistosoma japonicum	611	239	56	6e-62	99.1722			M-s		signal transduction; multicellular organismal development; death; protein modification process; amino acid and derivative metabolic process;	cell; nucleus;	binding; protein kinase activity; nucleotide binding; protein binding;	Protein kinase, ATP binding site & Protein kinase, core & Protein kinase-like & Serine/threonine protein kinase, active site & Serine/threonine protein kinase-related & Snf1-like protein AMPK
Cito1F08	616	1	No Significant hits
CiTo35A03	632	1	No Significant hits										SP
CiTo20C03	689	1	hypothetical protein TTHERM_00039280	Tetrahymena thermophila SB210	245	99	34.2857	2e-19	58.2003				TM 2				Ankyrin
CiTo48F10	713	1	Protein kinase domain containing protein	Tetrahymena thermophila SB210	172	70.9	32.7869	7e-11	50.3506		PFP						Protein kinase-like & Serine/threonine protein kinase-related
CiTo59B08	612	1	hypothetical protein TTHERM_00378620	Tetrahymena thermophila SB210	719	281	72.1311	2e-74	89.0523		PFP						Cytochrome c oxidase, subunit Vb
CiTo58F02	646	1	No Significant hits										TM 1
CiTo51H03	677	1	hypothetical protein GSPATT00033281001	Paramecium tetraurelia strain d4-2	143	59.7	39.7059	1e-07	29.9852
CiTo39C03	689	1	No significant hits
CiTo48C09	631	1	hypothetical protein TTHERM_01016080	Tetrahymena thermophila SB210	236	95.5	35.1724	2e-18	68.7797
CiTo6E12	681	1	No significant hits														Zinc finger, RING-type
CiTo24C01	611	1	hypothetical protein	Tetrahymena thermophila SB210	276	110	40.8759	4e-23	65.6301					biological_process;			WD40 repeat & WD40 repeat 2 & WD40 repeat, conserved site & WD40-repeat-containing domain & WD40 repeat-like-containing domain & WD40 repeat, subgroup & WD40/YVTN repeat-like-containing domain
CiTo48B10	696	1	No Significant hits
Cito1C08	707	1	No Significant hits										TM 5
CiTo44C11	670	1	No significant hits														Protein of unknown function DUF179
CiTo58A04	599	1	elongation factor 2	Stylonychia mytilus	740	289	70.8543	7e-77	99.4992					translation;	ribosome;	translation factor activity, nucleic acid binding; nucleotide binding; hydrolase activity;	Elongation factor G/III/V & Hydroxymethylglutaryl-CoA reductase, class I/II, catalytic & Ribosomal protein S5 domain 2-type fold & Translation elongation factor EFG/EF2, domain IV
CiTo33E07	648	1	hypothetical protein GSPATT00008384001	Paramecium tetraurelia strain d4-2	234	94.7	35.3659	4e-18	70.216				TM 3
CiTo16H09	558	1	SERPINE1 mRNA binding protein 1	Danio rerio	181	74.3	82.0513	8e-24	20.7885
CiTo57C06	665	1	Viral A-type inclusion protein repeat containing protein	Tetrahymena thermophila SB210	133	55.8	30.1587	2e-06	78.797				SA
CiTo47H03	645	1	EF hand family protein	Tetrahymena thermophila SB210	190	77.8	24.2915	5e-13	99.3798								Calcium-binding EF-hand & EF hand & EF-HAND 2 & EF-Hand type
CiTo31B02	626	1	No Significant hits
CiTo21A08	553	1	No Significant hits
CiTo42B01	625	1	PREDICTED: similar to Valyl-tRNA synthetase CG4062-PA, isoform A isoform 1	Apis mellifera	383	152	51.6556	2e-35	70.4					nucleobase, nucleoside, nucleotide and nucleic acid metabolic process; translation; amino acid and derivative metabolic process;		catalytic activity; nucleotide binding;	Aminoacyl-tRNA synthetase, class Ia & Aminoacyl-tRNA synthetase, class I, conserved site & Rossmann-like alpha/beta/alpha sandwich fold & Valyl-tRNA synthetase, class Ia
CiTo6F05	764	1	Bifunctional endo-1,4-beta-xylanase xylA precursor, putative	Tetrahymena thermophila SB210	160	66.2	25.5411	2e-09	90.1832
CiTo19G12	715	1	Acyl-CoA dehydrogenase, middle domain containing protein	Tetrahymena thermophila SB210	853	333	67.2269	8e-90	99.3007					electron transport; catabolic process; amino acid and derivative metabolic process;		nucleotide binding; catalytic activity;	Acyl-CoA dehydrogenase, N-terminal & Acyl-CoA dehydrogenase/oxidase & Acyl-CoA dehydrogenase/oxidase, N-terminal & Acyl-CoA oxidase/dehydrogenase, central region
CiTo58E02	651	1	No Significant hits										TM 3
CiTo54F07	584	1	Prosaposin	Danio rerio	588	231	58.5106	3e-59	96.4041					lipid metabolic process; carbohydrate metabolic process;	intracellular;	hydrolase activity;	Saposin & Saposin B & Saposin-like & Saposin-like type B, 1 & Saposin-like type B, 2
CiTo30F04	652	1	No Significant hits
CiTo48D05	682	1	No Significant hits										TM 4
CiTo35H03	672	1	Kinesin motor domain containing protein	Tetrahymena thermophila SB210	147	61.2	29.1667	5e-08	70.3869
CiTo57B01	627	1	lysosomal-associated protein transmembrane 4 alpha	Danio rerio	762	298	75.1269	2e-79	94.0989
CiTo26A05	672	1	(s)-2-hydroxy-acid oxidase	Aedes aegypti	343	136	43.9759	4e-42	67.7083								Aldolase-type TIM barrel & FMN-dependent alpha-hydroxy acid dehydrogenase & FMN-dependent alpha-hydroxy acid dehydrogenase, active site & FMN-dependent dehydrogenase
CiTo12G05	689	1	hypothetical protein TTHERM_00113180	Tetrahymena thermophila SB210	197	80.5	26.8182	8e-14	95.6459	c-18	HP
CiTo41H04	645	1	Zinc knuckle family protein	Tetrahymena thermophila SB210	336	134	40.5405	6e-30	72.8682
CiTo27B10	599	1	Tudor domain containing protein	Tetrahymena thermophila SB210	302	120	37.0732	4e-26	93.99								Staphylococcal nuclease (SNase-like) & Staphylococcal nuclease (SNase-like), OB-fold
CiTo37B08	678	1	No Significant hits										TM 3
CiTo15F05	648	1	Eukaryotic aspartyl protease family protein	Tetrahymena thermophila SB210	184	75.5	33.3333	2e-12	58.179
CiTo12D07	704	1	FcRI	Ictalurus punctatus	361	143	38.835	8e-33	86.7898				SP				Immunoglobulin & Immunoglobulin-like & Immunoglobulin-like fold & Immunoglobulin subtype
CiTo45D04	608	1	Zgc:66447	Danio rerio	274	110	44.0252	7e-23	77.7961
CiTo60F04	626	1	Leishmanolysin family protein	Tetrahymena thermophila SB210	286	114	34.0102	3e-24	93.2907								Peptidase M8, leishmanolysin
CiTo52B03	436	1	phenylalanyl-tRNA synthetase alpha chain-like protein	Callithrix jacchus	458	181	69.5652	2e-44	78.8991				TM 1
CiTo12D09	695	1	14-3-3 protein	Tetrahymena thermophila SB210	928	362	76.1905	1e-98	99.5683		PFP					catalytic activity; protein binding;	14-3-3 protein
CiTo22D10	713	1	No Significant hits										SA
CiTo23F02	742	1	No Significant hits										SA
CiTo60E06	662	1	UBA/TS-N domain containing protein	Tetrahymena thermophila SB210	129	54.3	24.8826	6e-06	90.9366	GPI			TM 5
CiTo26C09	537	1	Protein kinase domain containing protein	Tetrahymena thermophila SB210	217	88.2	33.5404	2e-16	89.7579							kinase activity;	Protein kinase, core & Protein kinase-like & Serine/threonine protein kinase-related
CiTo47A04	649	1	ATP-binding cassette transporter	Tetrahymena thermophila SB210	589	231	59.2593	3e-59	85.8243							hydrolase activity; nucleotide binding;	ABC transporter, conserved site & ABC transporter-like
CiTo40H04	637	1	Serine carboxypeptidase S28 family protein	Tetrahymena thermophila SB210	347	138	36.9231	3e-31	90.2669				TM 1
CiTo54A08	611	1	helicase	Dictyostelium discoideum AX4	777	303	69.7561	4e-81	99.509		PFP			nucleobase, nucleoside, nucleotide and nucleic acid metabolic process;	nucleus;	hydrolase activity; RNA binding; nucleotide binding;	DNA/RNA helicase, C-terminal
CiTo37A12	644	1	No Significant hits
CiTo10F01	678	1	heat shock protein 90 beta	Pagrus major	961	374	98.4375	1e-102	84.8083					protein metabolic process; response to stress;		protein binding; nucleotide binding;	Chaperone protein htpG & Heat shock protein Hsp90, C-terminal & Ribosomal protein S5 domain 2-type fold
CiTo34D05	634	1	PREDICTED: similar to mob1	Equus caballus	607	238	97.4576	2e-61	55.6782				TM 2	protein modification process;	cytoplasm;	catalytic activity; kinase activity; enzyme regulator activity; binding; protein binding;	Mob1/phocein
CiTo35G08	689	1	hypothetical protein PFD1015w	Plasmodium falciparum 3D7	129	54.3	30.3279	6e-06	52.1045				SP
CiTo17B12	711	1	Region in Clathrin and VPS family protein	Tetrahymena thermophila SB210	749	293	60.1695	9e-78	98.1716		PFP				mitochondrion; cytoplasm;		Armadillo-type fold & Clathrin, heavy chain/VPS, 7-fold repeat
CiTo48B07	657	1	PREDICTED: similar to OTTHUMP00000028706	Danio rerio	617	242	69.1892	1e-62	84.3227					anatomical structure morphogenesis; cellular component organization and biogenesis; cytoskeleton organization and biogenesis; cell cycle; cell communication; protein transport; behavior; signal transduction; cell differentiation; protein metabolic process; response to external stimulus; response to stress; response to abiotic stimulus; response to biotic stimulus; embryonic development;	cytoskeleton; cytoplasm; proteinaceous extracellular matrix; plasma membrane; cytosol; cell; nucleus;	hydrolase activity; motor activity; protein binding; actin binding; nucleotide binding;	Myosin tail
CiTo43D11	666	1	Unknown (protein for MGC:174863)	Danio rerio	134	56.2	24.2038	2e-06	70.5706				SP				Immunoglobulin-like & Immunoglobulin-like fold & Immunoglobulin subtype & Immunoglobulin V-set
CiTo36F05	501	1	hypothetical protein TTHERM_00571650	Tetrahymena thermophila SB210	386	153	44.8485	5e-36	98.6028
CiTo43A02	656	1	No Significant hits														EGF-like region, conserved site
CiTo47D11	748	1	membrane protein-like protein	Gossypium arboreum	311	124	34.9462	6e-27	74.0642								CTLH, C-terminal to LisH motif
CiTo4D07	615	1	mitochondrial ATP synthase F0 complex subunit c isoform 1	Takifugu rubripes	529	208	82.4818	2e-52	66.6667
CiTo52A09	622	1	a disintegrin and metalloproteinase domain 8a	Danio rerio	661	259	57.8947	1e-67	91.4791					protein metabolic process; cell communication; anatomical structure morphogenesis;	plasma membrane;	binding; peptidase activity;	ADAM, cysteine-rich & Blood coagulation inhibitor, Disintegrin & Disintegrin, conserved site & Peptidase M12B, ADAM/reprolysin
CiTo35B07	710	1	ubiquitin specific protease 16 isoform b	Homo sapiens	170	70.1	25.3886	1e-10	78.0282								Peptidase C19, ubiquitin carboxyl-terminal hydrolase 2 & Peptidase C19, ubiquitin carboxyl-terminal hydrolase 2, conserved site & Zinc finger, UBP-type
CiTo51E08	634	1	40S ribosomal protein S4 (40S ribosomal protein S7) prf||2110340A ribosomal protein S7		735	287	62.8571	3e-76	99.2114						intracellular;	RNA binding;	Ribosomal protein S4e & Ribosomal protein S4e, central & Ribosomal protein S4e, N-terminal & RNA-binding S4
CiTo5E05	689	1	putative THO complex 2	Oryza sativa (japonica cultivar-group)	256	103	31.1111	1e-20	78.2293
CiTo14C09	665	1	PREDICTED: similar to Succinyl-CoA:3-ketoacid-coenzyme A transferase 1, mitochondrial precursor (Somatic-type succinyl CoA:3-oxoacid CoA-transferase) (Scot-S)	Apis mellifera	349	139	61.2069	2e-45	51.2782
CiTo15B08	603	1	PREDICTED: similar to poly(A)-specific ribonuclease (deadenylation nuclease) isoform 1	Canis familiaris	154	63.9	32.1101	6e-09	54.063							nucleic acid binding;
CiTo48C11	678	1	Copine family protein	Tetrahymena thermophila SB210	629	246	53.9474	7e-64	99.41								Copine
CiTo19H03	678	1	No Significant hits
CiTo35B06	662	1	phosphotyrosyl phosphatase activator protein, putative	Tetrahymena thermophila SB210	672	263	55.9091	6e-69	99.5468							enzyme regulator activity;	Phosphotyrosyl phosphatase activator, PTPA
CiTo5D06	609	1	hypothetical protein GSPATT00032911001	Paramecium tetraurelia strain d4-2	203	82.8	33.5443	1e-14	77.6683				SP				Cation-independent mannose-6-phosphate receptor & Mannose-6-phosphate receptor, binding
CiTo57F10	678	1	No Significant hits										TM 2
CiTo58E06	605	1	No significant hits
CiTo50E08	598	1	No Significant hits
CiTo38A05	421	1	No Significant hits							c-14	PFP
CiTo37E03	731	1	hypothetical protein TTHERM_01164150	Tetrahymena thermophila SB210	186	76.3	30.137	2e-12	59.7811		PFP		TM 2
CiTo36G11	705	1	No Significant hits
CiTo26A12	550	1	No Significant hits								PFP
CiTo9E08	753	1	ubiquitin-conjugating enzyme E2L 3, like	Danio rerio	626	245	77.9221	2e-63	61.2218
CiTo21H05	623	1	Coenzyme A transferase family protein	Tetrahymena thermophila SB210	545	214	55.914	3e-54	89.4061
CiTo17E10	699	1	14-3-3 protein	Tetrahymena thermophila SB210	862	336	70.2586	7e-91	99.4278							protein binding;	14-3-3 protein
CiTo56C07	605	1	protein disulfide-isomerase domain containing protein	Tetrahymena thermophila SB210	664	260	57.9208	4e-68	98.5124							catalytic activity;	Thioredoxin, conserved site & Thioredoxin domain & Thioredoxin fold & Thioredoxin-like & Thioredoxin-like fold & Thioredoxin-like subdomain
CiTo19E05	428	1	No Significant hits
CiTo13G11	528	1	unnamed protein product	Tetraodon nigroviridis	633	248	80.6897	1e-64	82.197				TM 3	response to external stimulus; response to stress; response to biotic stimulus; signal transduction;	cell;	receptor activity;	7TM GPCR, rhodopsin-like & GPCR, rhodopsin-like superfamily & Leukotriene B4 type 1 receptor
CiTo20C04	739	1	COG3325: Chitinase	Nostoc punctiforme PCC 73102	217	88.2	35.8491	5e-16	60.7578								Glycoside hydrolase, catalytic core & Glycoside hydrolase, chitinase active site & Glycoside hydrolase, family 18, catalytic domain & Glycoside hydrolase, subgroup, catalytic core
CiTo55D12	422	1	No Significant hits
CiTo9B06	736	1	Region in Clathrin and VPS family protein	Tetrahymena thermophila SB210	507	199	42.562	1e-49	98.5054					transport; cellular component organization and biogenesis;	cell;		Armadillo-type fold & Clathrin, heavy chain, linker and propeller domain & Clathrin, heavy chain, propeller, N-terminal & Coagulation factor 5/8 type, C-terminal
CiTo49B08	660	1	hypothetical protein GSPATT00005368001	Paramecium tetraurelia strain d4-2	295	118	32.5991	3e-25	98.0303								Vps54-like
CiTo53C05	314	1	No Significant hits										TM 2
CiTo55F10	571	1	SET domain containing protein	Tetrahymena thermophila SB210	260	104	32.7586	3e-21	88.6165
CiTo8D11	807	1	Cyclin-B2-1 (G2/mitotic-specific cyclin-B2-1) (CycB2;1) (CycOs1) emb|CAH66745.1| H0409D10.3	Oryza sativa (indica cultivar-group)	281	112	51.4563	2e-23	38.166					cell cycle;	mitochondrion;		Cyclin & Cyclin, A/B/D/E & Cyclin-like & Cyclin, N-terminal & Cyclin-related & G2/mitotic-specific cyclin B
CiTo25E11	659	1	Ubiquitin carboxyl-terminal hydrolase family protein	Tetrahymena thermophila SB210	186	76.3	28.2353	1e-12	72.6859								Peptidase C19, ubiquitin-specific peptidase, DUSP domain
CiTo22E07	632	1	hypothetical protein GSPATT00031985001	Paramecium tetraurelia strain d4-2	339	135	37.1179	2e-30	97.1519		PFP
CiTo17A05	714	1	cation diffusion facilitator family transporter containing protein	Tetrahymena thermophila SB210	226	91.7	30.2752	4e-17	86.4146				TM 4				Cation efflux protein
CiTo4E04	676	1	glyoxalase domain containing 4	Danio rerio	385	152	83.7209	1e-35	38.0178								Immunoglobulin/major histocompatibility complex, conserved site
CiTo43B04	682	1	No Significant hits
CiTo9A12	765	1	sarco/endoplasmic reticulum Ca2+ -ATPase	Paramecium tetraurelia	556	218	47.479	2e-55	92.8105				TM 2	ion transport;	endoplasmic reticulum;	hydrolase activity; transporter activity; binding; nucleotide binding;	ATPase, P-type, ATPase-associated region & ATPase, P-type cation-transporter, N-terminal & ATPase, P-type, K/Mg/Cd/Cu/Zn/Na/Ca/Na/H-transporter
CiTo44F05	692	1	No Significant hits
CiTo44A09	648	1	Dynein heavy chain family protein	Tetrahymena thermophila SB210	560	220	72.1088	6e-56	67.9012						intracellular;		Dynein heavy chain
CiTo19A02	444	1	ribosomal protein L35	Bos taurus	285	114	49.1667	2e-24	80.8559					cytoplasm organization and biogenesis; organelle organization and biogenesis; translation;	nucleolus; ribosome; cytosol;	RNA binding; structural molecule activity; protein binding;	Ribosomal protein L29
CiTo33A04	654	1	No Significant hits
CiTo44D08	681	1	No Significant hits
CiTo37E05	636	1	No Significant hits										SP
CiTo39E03	661	1	No Significant hits
CiTo18F05	690	1	No Significant hits										SP
CiTo13H04	664	1	ribosomal protein S6	Solea senegalensis	1096	426	100	1e-118	96.5361					cytoplasm organization and biogenesis; organelle organization and biogenesis; translation;	ribosome; cytosol; nucleus; cytoplasm;	structural molecule activity; RNA binding; protein binding;	Ribosomal protein S6e & Ribosomal protein S6e, conserved site & Ribosomal protein S6, eukaryotic
CiTo39C11	659	1	No significant hits										SP
CiTo2G05	569	1	No Significant hits										TM 2
CiTo28E03	559	1	XPG N-terminal domain containing protein	Tetrahymena thermophila SB210	328	130	52.8455	3e-29	64.7585		PFP			response to stress; DNA metabolic process; response to endogenous stimulus; catabolic process;		nuclease activity;	DNA repair protein (XPGC)/yeast Rad & Xeroderma pigmentosum group G protein & XPG N-terminal
CiTo13G02	713	1	hypothetical protein TTHERM_00312020	Tetrahymena thermophila SB210	339	135	38.9671	3e-30	88.2188
CiTo16G03	505	1	Ku70/Ku80 beta-barrel domain containing protein	Tetrahymena thermophila SB210	229	92.8	33.5135	7e-18	93.6634								Ku70/Ku80 C-terminal arm & Spen Paralogue and Orthologue SPOC, C-terminal-like
CiTo9A07	718	1	enolase, putative	Paramecium tetraurelia	734	287	67.3077	5e-76	86.7688		PFP			generation of precursor metabolites and energy; carbohydrate metabolic process; catabolic process; biosynthetic process; amino acid and derivative metabolic process; secondary metabolic process;	cytosol;	binding; catalytic activity;	Enolase
CiTo6F07	730	1	No significant hits
CiTo12C12	577	1	ribosomal ubiquitin fusion protein Ubi3	Schizosaccharomyces pombe 972h-	196	80.1	29.5302	7e-14	73.1369					protein metabolic process;	intracellular;	binding;	Ribosomal protein S27a & Ubiquitin supergroup & Zinc finger, C2H2-like & Zinc finger, C2H2-type
CiTo29D08	548	1	No Significant hits									M-p
CiTo37C03	645	1	cyclic nucleotide-binding domain containing protein	Tetrahymena thermophila SB210	320	127	29.4931	4e-28	99.3798								Cyclic nucleotide-binding & Cyclic nucleotide-binding-like & RmlC-like jelly roll fold
CiTo58B10	656	1	adenosylhomocysteinase family protein	Tetrahymena thermophila SB210	730	285	75	1e-75	83.5366					metabolic process; amino acid and derivative metabolic process;		hydrolase activity;	NAD(P)-binding domain & S-adenosyl-L-homocysteine hydrolase & S-adenosyl-L-homocysteine hydrolase, NAD binding
CiTo41G02	671	1	immunoglobulin mu heavy chain	Epinephelus coioides	794	310	67.8571	5e-83	98.2116								Immunoglobulin C1-set & Immunoglobulin-like & Immunoglobulin-like fold & Immunoglobulin V-set & Immunoglobulin V-set, subgroup
CiTo60H05	664	1	ribonuclease HII family protein	Tetrahymena thermophila SB210	422	167	50.5376	6e-40	82.5301		PFP			nucleobase, nucleoside, nucleotide and nucleic acid metabolic process; catabolic process; DNA metabolic process;		nuclease activity;	Polynucleotidyl transferase, ribonuclease H fold & Ribonuclease HII/HIII
CiTo6B07	776	1	No Significant hits														Xylose isomerase, active site
CiTo11C12	715	1	No Significant hits
CiTo9F02	651	1	glutathione S-transferase domain-containing protein	Dictyostelium discoideum AX4	304	121	35	3e-26	91.5515								Glutathione S-transferase/chloride channel, C-terminal & Glutathione S-transferase, C-terminal & Glutathione S-transferase, C-terminal-like & Glutathione S-transferase, N-terminal & Thioredoxin fold & Thioredoxin-like fold
CiTo35A06	670	1	IPT/TIG domain containing protein	Tetrahymena thermophila SB210	220	89.4	29.0323	2e-16	94.3284
CiTo13H06	723	1	No Significant hits
CiTo16B10	690	1	hypothetical protein TTHERM_00724750	Tetrahymena thermophila SB210	158	65.5	28.2895	3e-09	63.7681
CiTo17E01	569	1	PREDICTED: similar to Proprotein convertase subtilisin/kexin type 5 precursor (Proprotein convertase PC5)	Pan troglodytes	282	113	30.5164	7e-24	97.891								Epidermal growth factor receptor-related & Furin-like repeat & Growth factor, receptor
CiTo43E02	665	1	No Significant hits
CiTo32G07	439	1	No Significant hits										TM 2
CiTo5H08	670	1	hypothetical protein TTHERM_00762930	Tetrahymena thermophila SB210	904	352	77.7251	8e-96	94.3284				TM 3
CiTo59A04	682	1	No Significant hits										TM 1
CiTo47D01	668	1	signal transducer and activator of transcription 1	Channa argus	748	292	88.6076	1e-77	70.8084					signal transduction; response to external stimulus; response to stress; response to abiotic stimulus; response to biotic stimulus; transcription;	nucleoplasm;	signal transducer activity; protein binding; calcium ion binding; transcription factor activity;	SH2 motif & STAT transcription factor, core
CiTo29F03	652	1	hypothetical protein TTHERM_00091620	Tetrahymena thermophila SB210	181	74.3	25.7143	5e-12	96.0123	GPI
CiTo29A11	600	1	No Significant hits
CiTo55H11	634	1	No Significant hits
CiTo27G09	649	1	cytoplasmic FMR1 interacting protein 2	Danio rerio	1127	438	98.6111	1e-121	99.2296					cell death; cell communication;	cell; cytoplasm; plasma membrane; proteinaceous extracellular matrix;	protein binding;	Cytoplasmic FMR1-interacting
CiTo44D07	697	1	LMBR1-like conserved region family protein	Tetrahymena thermophila SB210	375	149	44.7368	3e-49	65.2798				TM 1
CiTo9C04	765	1	hypothetical protein TTHERM_00388500	Tetrahymena thermophila SB210	255	102	32.1608	2e-20	73.5948								YL1 nuclear & YL1 nuclear, C-terminal
CiTo52D11	670	1	No significant hits
CiTo14H05	733	1	No Significant hits
CiTo31E10	611	1	Brg1p	Tetrahymena thermophila	363	144	39.548	4e-33	85.761							binding;	Glutamine-Leucine-Glutamine, QLQ
CiTo2E11	604	1	von Willebrand factor type A domain containing protein	Tetrahymena thermophila SB210	179	73.6	24.3386	8e-12	93.2119
CiTo30A02	636	1	5-aminolevulinate synthase, nonspecific, mitochondrial precursor (5-aminolevulinic acid synthase) (Delta-aminolevulinate synthase)		533	209	75.8865	8e-53	65.8805					biosynthetic process; secondary metabolic process; amino acid and derivative metabolic process; translation;	mitochondrion;	transferase activity; binding;
CiTo28A06	640	1	similar to chitobiosyldiphosphodolichol beta-mannosyltransferase	Tetrahymena thermophila SB210	553	217	50.9709	4e-55	95.9375				TM 2	metabolic process; biosynthetic process;	intracellular;	transferase activity;
CiTo20A11	654	1	No Significant hits										TM 3
CiTo2H11	509	1	No Significant hits										SP
CiTo16B03	650	1	Phosphatidylinositol-4-phosphate-5-kinase, putative	Paramecium tetraurelia strain d4-2	359	142	54	1e-32
CiTo51A12	669	1	hypothetical protein GSPATT00003909001	Paramecium tetraurelia strain d4-2	220	89.4	26.601	2e-16	90.4335				TM 2
CiTo11F05	721	1	No Significant hits										TM 1
CiTo31F02	622	1	Calpain family cysteine protease containing protein	Tetrahymena thermophila SB210	158	65.5	29.2308	2e-09	62.5402					biological_process;			EGF-like region, conserved site & Peptidase C2, calpain & Peptidase, cysteine peptidase active site
CiTo10G01	730	1	Ubiquitin-conjugating enzyme family protein	Tetrahymena thermophila SB210	783	306	74.7368	1e-81	77.9452					protein modification process;		catalytic activity;	UBA-like & Ubiquitin-associated/translation elongation factor EF1B, N-terminal & Ubiquitin-associated/translation elongation factor EF1B, N-terminal, eukaryote & Ubiquitin-conjugating enzyme, E2 & Ubiquitin-conjugating enzyme/RWD-like
CiTo30B11	684	1	bromodomain protein, putative	Plasmodium falciparum 3D7	211	85.9	30.2632	2e-15	66.5205		PFP			transcription; translation;	chromosome; nucleoplasm;	transcription regulator activity; protein binding; DNA binding; transferase activity;	Bromodomain & Bromodomain, conserved site
CiTo43B03	118	1	No Significant hits										SA
CiTo43B07	710	1	IFT81/Intraflagellar transport protein 81	Tetrahymena thermophila SB210	412	163	39.3305	1e-38	99.1549
CiTo30H07	639	1	Sec1 family protein	Tetrahymena thermophila SB210	428	169	46.7033	1e-40	83.8811					organelle organization and biogenesis; cell differentiation; transport; multicellular organismal development;			Sec1-like protein
CiTo55C02	539	1	PREDICTED: similar to Coiled-coil domain containing 109B	Ornithorhynchus anatinus	391	155	44.4444	1e-36	99.4434				TM 1				Protein of unknown function DUF607
CiTo54E06	612	1	No Significant hits
CiTo58D10	695	1	C18E3.2	Caenorhabditis elegans	365	145	37.7778	3e-33	93.5252					reproduction; anatomical structure morphogenesis; growth; embryonic development; behavior; multicellular organismal development; transcription;	nucleoplasm;	transcription regulator activity; protein binding;	SWIB/MDM2 domain
CiTo41E02	720	1	calpain-like protein	Sterkiella histriomuscorum	217	88.2	33.7838	4e-16	57.7778								EGF-like region, conserved site & Peptidase C2, calpain & Peptidase, cysteine peptidase active site
CiTo2H06	634	1	Integral membrane protein	Tetrahymena thermophila SB210	304	121	45.6	3e-26	58.9905				TM 1
CiTo57A05	542	1	No Significant hits
CiTo41C07	697	1	PX domain containing protein	Tetrahymena thermophila SB210	548	215	44.7826	2e-54	97.9914								Phox-like
CiTo53G09	568	1	hypothetical protein TTHERM_00585020	Tetrahymena thermophila SB210	127	53.5	27.5862	7e-06	70.5986				TM 3
CiTo57B09	622	1	Sprouty2	Danio rerio	529	208	53.8889	2e-52	86.6559
CiTo27E02	640	1	TPR Domain containing protein	Tetrahymena thermophila SB210	424	167	43.0556	3e-40	99.2188								WD40 repeat & WD40 repeat 2 & WD40-repeat-containing domain & WD40 repeat-like-containing domain & WD40 repeat, subgroup & WD40/YVTN repeat-like-containing domain
CiTo28E06	675	1	SR2	Toxoplasma gondii	274	110	32.3077	1e-22	85.1852						cytoplasmic membrane-bound vesicle;		LCCL
CiTo13A12	719	1	probable tyrosine-tRNA ligase (ISS)	Ostreococcus tauri	781	305	63.5556	2e-81	92.9068		PFP			nucleobase, nucleoside, nucleotide and nucleic acid metabolic process; translation; amino acid and derivative metabolic process; biosynthetic process; secondary metabolic process;	plastid;	catalytic activity; nucleotide binding;	Aminoacyl-tRNA synthetase, class Ib & Rossmann-like alpha/beta/alpha sandwich fold & Tyrosyl-tRNA synthetase, class Ib, archaeal/eukaryotic cytosolic
CiTo59C12	256	1	No Significant hits										TM 2
CiTo40F09	592	1	hypothetical protein TTHERM_00449670	Tetrahymena thermophila SB210	170	70.1	28.4916	8e-11	74.8311		PFP
CiTo21A05	346	1	RAB8B, member RAS oncogene family, isoform CRA_b	Rattus norvegicus	559	219	94.6903	4e-56	97.6879				SP	signal transduction; transcription; cell-cell signaling; cellular component organization and biogenesis; protein transport; cell cycle;	cytoplasmic membrane-bound vesicle; cell; Golgi apparatus; nucleoplasm;	transporter activity; DNA binding; nucleotide binding; hydrolase activity; protein binding;	Ras & Ras GTPase & Ras small GTPase, Rab type & RNA polymerase sigma factor 54, interaction
CiTo53F12	399	1	poly A binding protein, cytoplasmic 1 a	Danio rerio	651	255	93.9394	8e-67	98.9975					nucleobase, nucleoside, nucleotide and nucleic acid metabolic process; translation;	nucleus; ribosome;	protein binding; translation factor activity, nucleic acid binding; RNA binding;	Nucleotide-binding, alpha-beta plait & RNA recognition motif, RNP-1
CiTo57E11	652	1	hypothetical protein GSPATT00010864001	Paramecium tetraurelia strain d4-2	134	56.2	23.3831	1e-06	90.4908	GPI
CiTo23F03	651	1	eukaryotic translation initiation factor 5A	Danio rerio	646	253	80.6667	6e-66	68.9708				TM 1	viral reproduction; cell death; translation;	nucleus; ribosome;	translation factor activity, nucleic acid binding;	Nucleic acid-binding, OB-fold & Nucleic acid-binding, OB-fold-like & Translation elongation factor, IF5A & Translation elongation factor, IF5A C-terminal & Translation elongation factor, IF5A, hypusine site & Translation protein SH3-like & Translation protein SH3-like, subgroup
CiTo28B04	666	1	No Significant hits
CiTo54E08	614	1	No Significant hits										SP
CiTo3A01	580	1	PREDICTED: similar to poly(A) binding protein	Ornithorhynchus anatinus	746	291	98.6014	1e-77	73.7931							binding;	Nucleotide-binding, alpha-beta plait & RNA recognition motif, RNP-1
CiTo53H09	548	1	GSK-3	Caenorhabditis elegans	518	204	60.2649	3e-51	82.4818				TM 1
CiTo53C08	574	1	No Significant hits
CiTo4F04	671	1	No Significant hits										SA
CiTo12A06	695	1	dnaK protein	Tetrahymena thermophila SB210	792	309	67.3913	9e-83	99.1367					protein metabolic process; response to abiotic stimulus; metabolic process; response to stress; response to external stimulus; response to biotic stimulus;	cytosol;	nucleotide binding;	Heat shock protein 70 & Heat shock protein 70, conserved site & Heat shock protein Hsp70
CiTo26E05	698	1	alcohol dehydrogenase family protein	Tetrahymena thermophila SB210	720	281	56.3025	2e-74	99.1404					metabolic process;	cytoplasm;	binding; catalytic activity;	GroES-like & NAD(P)-binding domain & Putative esterase & S-formylglutathione hydrolase
CiTo8F10	789	1	No Significant hits										SP
CiTo25C07	644	1	Protein kinase domain containing protein	Tetrahymena thermophila SB210	351	139	52.8455	1e-31	57.1429				TM 2
CiTo5C11	389	1	PREDICTED: similar to FAM49B protein	Gallus gallus	396	157	79.5699	3e-37	71.4653
CiTo55H09	522	1	unnamed protein product	Tetraodon nigroviridis	447	176	73.4513	4e-43	64.751
CiTo57F11	620	1	Kinesin motor domain containing protein	Tetrahymena thermophila SB210	285	114	81	4e-24						transport; cytoskeleton organization and biogenesis;	cytoskeleton;	nucleotide binding; motor activity;	Kinesin, motor region
CiTo47G06	720	1	Glutathione S-transferase, N-terminal domain containing protein	Tetrahymena thermophila SB210	207	84.3	28.9017	6e-15	69.4444		PFP		SA
CiTo32F10	581	1	leukotriene A4 hydrolase	Danio rerio	972	379	83.6449	1e-103
CiTo51C02	649	1	leukotriene A4 hydrolase	Danio rerio	972	379	83.6449	1e-103	98.7673					response to external stimulus; response to stress; response to biotic stimulus; biosynthetic process; lipid metabolic process; protein metabolic process; metabolic process; response to abiotic stimulus;	cytoplasm; cell;	peptidase activity; binding; hydrolase activity;	Peptidase M1, membrane alanine aminopeptidase & Peptidase M1, membrane alanine aminopeptidase, N-terminal
CiTo43H03	674	1	Ubiquitin carboxyl-terminal hydrolase family protein	Tetrahymena thermophila SB210	263	105	39.7436	2e-21	66.1721
Cito1A06	714	1	hypothetical protein TTHERM_00410150	Tetrahymena thermophila SB210	186	76.3	24.5059	2e-12	99.8599
CiTo44F07	701	1	Dual specificity phosphatase, catalytic domain containing protein	Tetrahymena thermophila SB210	172	70.9	27.1084	7e-11	70.8987
CiTo15F06	665	1	cAMP-dependent protein kinase	Paramecium primaurelia	458	181	48	4e-44									Protein kinase, ATP binding site & Protein kinase, core & Protein kinase-like & Serine/threonine protein kinase, active site & Serine/threonine protein kinase-related
CiTo30G02	647	1	thioredoxin and glutathione reductase family protein	Tetrahymena thermophila SB210	663	259	57.4074	7e-68	99.5363					multicellular organismal development; metabolic process; response to stress; response to abiotic stimulus; electron transport; anatomical structure morphogenesis; nucleobase, nucleoside, nucleotide and nucleic acid metabolic process;	mitochondrion;	catalytic activity; electron transporter activity; antioxidant activity; protein binding; binding;	FAD-dependent pyridine nucleotide-disulphide oxidoreductase & Mercuric reductase & Pyridine nucleotide-disulphide oxidoreductase, class I, active site & Thioredoxin/glutathione reductase selenoprotein
CiTo50D03	679	1	protein kinase domain	Tetrahymena thermophila SB210	290	116	27.9412	1e-24	89.9853								Protein kinase, core & Protein kinase-like
CiTo53A11	301	1	PREDICTED: similar to aftiphilin protein	Ornithorhynchus anatinus	438	173	82.8283	4e-42	98.3389
CiTo49E02	737	1	ubiquitin-transferase, HECT-domain	Tetrahymena thermophila SB210	302	120	28.8321	6e-26	93.8942
CiTo16F10	703	1	DNA primase (p58 subunit)	Homo sapiens	164	67.8	28.2609	1e-14	77.5249		PFP			metabolic process;			DNA primase, large subunit, eukaryotic/archaeal
CiTo46B08	690	1	Adaptor complexes medium subunit family protein	Tetrahymena thermophila SB210	678	265	58.5153	1e-69	98.5507		PFP			cellular component organization and biogenesis; protein transport;	cytoplasmic membrane-bound vesicle; plastid;		Clathrin adaptor, mu subunit & Clathrin adaptor, mu subunit, C-terminal & Longin-like
CiTo58F06	644	1	No Significant hits										SA
CiTo34B02	656	1	aminotransferase, classes I and II family protein	Tetrahymena thermophila SB210	588	231	51.4286	3e-59	95.8841					death; multicellular organismal development; amino acid and derivative metabolic process; generation of precursor metabolites and energy; carbohydrate metabolic process; catabolic process; biosynthetic process; secondary metabolic process; metabolic process;	plastid;	transferase activity;	Aminotransferase, class I/II & Aspartate/other aminotransferase & Pyridoxal phosphate-dependent transferase, major region & Pyridoxal phosphate-dependent transferase, major region, subdomain 1
CiTo35B04	695	1	ABC transporter transmembrane region family protein	Tetrahymena thermophila SB210	162	67	24.0909	1e-09	88.777				TM 2				ABC transporter integral membrane type 1 & ABC transporter, transmembrane region & ABC transporter, transmembrane region, type 1
CiTo28D11	685	1	PREDICTED: similar to eomesodermin homolog (Xenopus laevis), isoform 2	Equus caballus	138	57.8	50.7042	6e-07	30.073				TM 1
CiTo3H03	398	1	nucleosome binding protein (Nhp6a), putative	Aspergillus clavatus NRRL 1	181	74.3	41.9753	2e-12	60.804				TM 4
CiTo58B08	677	1	No Significant hits
CiTo59E02	656	1	hypothetical protein TTHERM_00444130	Tetrahymena thermophila SB210	196	80.1	35.2941	1e-13	62.5		PFP		TM 3
CiTo35F03	728	1	hypothetical protein TTHERM_00013120	Tetrahymena thermophila SB210	144	60.1	26.5152	1e-07	53.8462
CiTo32D03	595	1	ATP-dependent DNA helicase, RecQ family protein	Trichomonas vaginalis G3	129	54.3	24.6914	5e-06	81.5126	GPI
CiTo16H01	738	1	STIP1 homology and U-box containing protein 1	Danio rerio	187	76.6	34.5794	1e-12	43.3604								Tetratricopeptide-like helical & Tetratricopeptide region & Tetratricopeptide repeat & Tetratricopeptide TPR-1
CiTo7F07	802	1	No Significant hits
CiTo52E05	645	1	hypothetical protein TTHERM_00530680	Tetrahymena thermophila SB210	204	83.2	26.4151	1e-14	97.9845
CiTo58B03	649	1	No significant hits										TM 2
CiTo53G12	540	1	D-amino-acid dehydrogenase	Acinetobacter baumannii ATCC 17978	169	69.7	31.3869	8e-11	75.9259								FAD dependent oxidoreductase
CiTo24G11	559	1	IL-15-like	Takifugu rubripes	325	129	51.2195	7e-29	65.8318				SP				Interleukin-15, fish
CiTo23B07	674	1	D123 family protein	Tetrahymena thermophila SB210	282	113	30.4147	1e-23	91.0979								D123
CiTo7G04	768	1	No Significant hits								PFP
CiTo49G01	683	1	MGC82793 protein	Xenopus laevis	859	335	89.7727	1e-90	77.1596				SP	signal transduction; protein modification process; metabolic process; response to stress; response to abiotic stimulus;	extracellular space; endoplasmic reticulum; mitochondrion;	catalytic activity; antioxidant activity;	Alkyl hydroperoxide reductase/ Thiol specific antioxidant/ Mal allergen & Thioredoxin fold & Thioredoxin-like & Thioredoxin-like fold
CiTo10E06	730	1	acyl-CoA synthetase short-chain family member 2	Danio rerio	140	58.5	78.7879	4e-07	13.4247				TM 1
CiTo49A07	702	1	MCM2/3/5 family protein	Tetrahymena thermophila SB210	707	276	60.1732	6e-73	98.1481				SP
CiTo52F11	609	1	PREDICTED: similar to cylindromatosis (turban tumor syndrome),	Danio rerio	557	219	55.3398	1e-55	98.8506					response to external stimulus; response to abiotic stimulus; protein metabolic process; catabolic process; protein modification process;	cytoskeleton; cell; cilium;	peptidase activity;	Peptidase C19, ubiquitin carboxyl-terminal hydrolase 2, conserved site & Ribosomal protein S3Ae
CiTo46D07	401	1	No Significant hits										TM 1
CiTo43G01	660	1	No Significant hits
CiTo42E03	369	1	No Significant hits
CiTo13A04	603	1	myb domain-containing protein	Dictyostelium discoideum AX4	139	58.2	24.581	3e-07	87.3964
CiTo45E02	641	1	novel protein similar to bloodthirsty (bty)	Danio rerio	253	102	29.0179	2e-20	99.064					cell differentiation;			B302 (SPRY)-like & Butyrophylin-like & SPRY-associated
CiTo2A03	618	1	PREDICTED: similar to PR domain containing 1, with ZNF domain	Ornithorhynchus anatinus	718	281	71.7391	3e-74	89.1586					ion transport; cell differentiation; anatomical structure morphogenesis; embryonic development; transcription; nucleobase, nucleoside, nucleotide and nucleic acid metabolic process; translation; amino acid and derivative metabolic process;	nucleoplasm;	binding; nucleotide binding; transcription factor activity; catalytic activity;	Zinc finger, C2H2-like & Zinc finger, C2H2-type & Zinc finger, C2H2-type/integrase, DNA-binding
CiTo28A04	629	1	hypothetical protein GSPATT00037859001	Paramecium tetraurelia strain d4-2	127	53.5	27.4194	9e-06	53.7361								EGF-like region, conserved site & Peptidase C2, calpain
CiTo45F04	603	1	No Significant hits														Nucleotide-binding, alpha-beta plait & RNA recognition motif, RNP-1
CiTo33E11	591	1	ribosomal protein L3 containing protein	Tetrahymena thermophila SB210	652	255	64.7959	1e-66	99.3232					translation; cytoplasm organization and biogenesis; organelle organization and biogenesis;	ribosome;	structural molecule activity;	Ribosomal protein L3 & Translation elongation and initiation factor/Ribosomal, beta-barrel
CiTo31H10	621	1	No Significant hits										TM 1
CiTo12B11	602	1	Dek1-calpain-like protein	Oryza sativa	160	66.2	34.9057	1e-09	49.6678					cell differentiation; reproduction; anatomical structure morphogenesis;			EGF-like region, conserved site & Peptidase C2, calpain
CiTo29G05	625	1	No Significant hits										TM 2
CiTo2A06	611	1	Ser/Thr protein phosphatase family protein	Tetrahymena thermophila SB210	658	258	76.7296	2e-67	77.4141				TM 1
CiTo49H04	606	1	calpain 7	Rattus norvegicus	212	86.3	30.9942	1e-15	81.5182							hydrolase activity;	Peptidase C2, calpain
CiTo48H09	677	1	No Significant hits														Pleckstrin homology
CiTo52H08	703	1	No Significant hits														Toll-like receptor, leucine rich repeat
CiTo14E08	702	1	er lumen protein retaining receptor 1	Plasmodium falciparum 3D7	395	156	41.573	9e-37	75.9259				TM 5		cell;		ER lumen protein retaining receptor
CiTo41F05	619	1	hypothetical protein TTHERM_00624630	Tetrahymena thermophila SB210	247	99.8	32.7044	1e-19	74.475
CiTo45B04	669	1	PREDICTED: similar to TATA box binding protein like 2	Equus caballus	671	263	69.8864	9e-69	78.7743					transcription;	nucleoplasm;	DNA binding; transcription regulator activity;	Beta2-adaptin/TATA-box binding, C-terminal & TATA-box binding & Transcription factor TFIID, C-terminal/DNA glycosylase, N-terminal
CiTo26B06	642	1	No Significant hits										SP
CiTo16D03	737	1	heat shock cognate 70	Fundulus heteroclitus macrolepidotus	1155	449	94.2857	1e-125	99.5929					response to stress;		nucleotide binding;	Heat shock protein 70 & Heat shock protein 70, conserved site & Heat shock protein Hsp70
CiTo31B09	572	1	No Significant hits
CiTo25G09	659	1	Zinc knuckle family protein	Tetrahymena thermophila SB210	279	112	32.0197	2e-23	92.261								Cyclic nucleotide-binding & Cyclic nucleotide-binding-like & RmlC-like jelly roll fold
CiTo26A06	647	1	No Significant hits
CiTo59F06	654	1	No Significant hits										TM 3
CiTo39F03	655	1	Unknown (protein for MGC:175248)	Danio rerio	977	380	84.3318	1e-104	99.2366					signal transduction; cell proliferation; protein modification process; amino acid and derivative metabolic process;	cytosol; extracellular space; plasma membrane;	binding; nucleotide binding; receptor activity; protein kinase activity; protein binding; lipid binding;	Protein kinase C mu-related & Protein kinase, core & Protein kinase-like & Serine/threonine protein kinase, active site & Serine/threonine protein kinase-related
CiTo19F03	701	1	PA domain containing protein	Tetrahymena thermophila SB210	274	110	29.4118	1e-22	95.2924						cell part;		Peptidase S8/S53, subtilisin/kexin/sedolisin & Protease-associated PA
CiTo12G08	668	1	No Significant hits
CiTo22A04	643	1	Acyltransferase family protein	Brugia malayi	237	95.9	29.9401	2e-18	74.4946				TM 4
CiTo24H05	582	1	heat shock protein 92	Paramecium caudatum	697	273	71.3542	6e-72	98.7973							binding;	ATP-binding region, ATPase-like & Chaperone protein htpG & Heat shock protein Hsp90, conserved site & Heat shock protein Hsp90, N-terminal
CiTo37H12	689	1	DIRP family protein	Tetrahymena thermophila SB210	379	150	36.4372	7e-35	99.5646
CiTo3E05	600	1	l-isoaspartyl protein carboxyl methyltransferase	Danio rerio	316	126	98.3607	1e-27	30.3333
CiTo41C03	703	1	PMCA14	Paramecium tetraurelia	913	356	75.6522	8e-97	98.0085				TM 2	ion transport; metabolic process;	cell; endoplasmic reticulum;	calcium ion binding; nucleotide binding; hydrolase activity; transporter activity;	ATPase, P-type cation-transporter, C-terminal & ATPase, P-type, H+ transporting proton pump & ATPase, P-type, K/Mg/Cd/Cu/Zn/Na/Ca/Na/H-transporter & Haloacid dehalogenase-like hydrolase
CiTo50A04	712	1	Steroid 5-alpha reductase, C-terminal domain	Prochlorococcus marinus str. MIT 9215	329	131	42.5	4e-29	66.4326				TM 4				3-oxo-5-alpha-steroid 4-dehydrogenase, C-terminal
CiTo12B12	668	1	No Significant hits
CiTo52D08	647	1	No significant hits
CiTo36B04	304	1	60S ribosomal protein L21, putative	Tetrahymena thermophila SB210	217	88.2	46.3158	2e-16	93.4211		PFP				intracellular;		Ribosomal protein L21e
CiTo25E02	597	1	Kinase, CAMK CAMKL	Giardia lamblia ATCC 50803	142	59.3	25.1366	1e-07	86.2647		PFP
CiTo59C01	616	1	PREDICTED: similar to small optic lobes isoform 1	Canis familiaris	409	162	44.3243	2e-38	89.9351					protein metabolic process;		binding; peptidase activity;	Peptidase C2, calpain & Peptidase, cysteine peptidase active site
CiTo13A01	665	1	No Significant hits														UBA-like & Ubiquitin system component Cue
CiTo60H07	597	1	hypothetical protein TTHERM_00446570	Tetrahymena thermophila SB210	215	87.4	41.8182	5e-16	54.1039								High mobility group, HMG1/HMG2 & High mobility group, superfamily
CiTo5D11	688	1	SRF-type transcription factor (DNA-binding and dimerisation domain)	Tetrahymena thermophila SB210	149	62	29.1045	1e-11	57.4128								Transcription factor, MADS-box
CiTo16C10	713	1	Glutathione S-transferase, N-terminal domain containing protein	Tetrahymena thermophila SB210	358	142	39.5833	2e-32	78.5414								Glutathione S-transferase/chloride channel, C-terminal & Glutathione S-transferase, C-terminal-like & Glutathione S-transferase, N-terminal & Thioredoxin fold & Thioredoxin-like fold
CiTo36G05	588	1	No Significant hits
CiTo20B02	656	1	isocitrate lyase family protein	Tetrahymena thermophila SB210	654	256	55.814	8e-67	98.1707					metabolic process;		catalytic activity;	Isocitrate lyase & Isocitrate lyase/phosphorylmutase & Pyruvate/Phosphoenolpyruvate kinase, catalytic core
CiTo27G01	638	1	No Significant hits														DNA-binding SAP & Ku70/Ku80 C-terminal arm
CiTo32B09	605	1	hypothetical protein TTHERM_00117590	Tetrahymena thermophila SB210	262	105	32.5	2e-21	98.0165
CiTo17G03	490	1	zinc finger protein	Tetrahymena thermophila SB210	403	159	47.205	5e-38	97.1429								Forkhead-associated & SMAD/FHA domain & Zinc finger, C3HC4 RING-type & Zinc finger, RING-CH-type
CiTo39B02	665	1	hypothetical protein TTHERM_00557760	Tetrahymena thermophila SB210	646	253	59.7015	7e-66	90.5263					electron transport;	mitochondrion;	catalytic activity; electron transporter activity;	NAD(P)-binding domain
CiTo36D07	624	1	No Significant hits
CiTo45C06	613	1	unnamed protein product	Tetraodon nigroviridis	385	152	59.4771	1e-35	73.2463				SA
CiTo10D08	808	1	No Significant hits
CiTo13A06	662	1	Ku70/Ku80 beta-barrel domain containing protein	Tetrahymena thermophila SB210	260	104	28.5714	4e-21	99.5468								Ku70/Ku80, N-terminal alpha/beta & Ribosomal protein S7 & von Willebrand factor, type A
CiTo12B06	690	1	class I helical cytokine receptor number 21	Tetraodon nigroviridis	534	210	48	7e-53	96.3768				TM 1	response to abiotic stimulus; response to endogenous stimulus; signal transduction;	cell; extracellular region;	receptor activity; protein binding;	Fibronectin, type III & Fibronectin, type III-like fold & Interleukin-6 receptor alpha chain, binding
CiTo53F01	490	1	Bifunctional endo-1,4-beta-xylanase xylA precursor, putative	Tetrahymena thermophila SB210	149	62	27.044	1e-08	97.1429
CiTo27B01	585	1	zinc finger protein	Tetrahymena thermophila SB210	220	89.4	44.7917	1e-16	49.0598								Zinc finger, CCCH-type
CiTo43F04	670	1	tenascin C	Danio rerio	400	158	34.7418	2e-37	95.2239					multicellular organismal development; cellular component organization and biogenesis; cell differentiation;			EGF, extracellular & EGF-like & EGF-like region, conserved site
CiTo55C09	587	1	A135 protein	Cryptosporidium hominis TU502	151	62.8	32.4503	1e-08	75.9796								LCCL
CiTo45B08	692	1	unnamed protein product	Tetraodon nigroviridis	157	65.1	63.2653	4e-09	21.0983
CiTo35D07	671	1	NADH dehydrogenase subunit 5	Lates calcarifer	894	348	81.1659	1e-94	99.5529
CiTo48G02	694	1	Ubiquitin carboxyl-terminal hydrolase family protein	Tetrahymena thermophila SB210	203	82.8	23.5023	2e-14	87.6081
CiTo13B02	570	1	GTP-binding nuclear protein Ran (GTPase Ran) (Ras-like protein TC4) dbj|BAA04849.1| Ran/TC4	Tetrahymena pyriformis	713	279	71.123	8e-74	98.2456					embryonic development; signal transduction; nucleobase, nucleoside, nucleotide and nucleic acid metabolic process; organelle organization and biogenesis; cytoplasm organization and biogenesis; growth; cytoskeleton organization and biogenesis; reproduction; transport; cellular component organization and biogenesis; behavior; multicellular organismal development; protein transport;	cytoplasm; nucleus;	protein binding; hydrolase activity; nucleotide binding;	GTP-binding nuclear protein, Ran, conserved site & Ran GTPase & Ras & Small GTP-binding protein
CiTo31C08	439	1	cyclic nucleotide-binding domain containing protein	Tetrahymena thermophila SB210	547	215	69.9301	8e-55	97.4943								cAMP/cGMP-dependent protein kinase & Cyclic nucleotide-binding & Cyclic nucleotide-binding, conserved site & Cyclic nucleotide-binding-like & RmlC-like jelly roll fold
CiTo11A08	748	1	PREDICTED: similar to Nicotinamide nucleotide transhydrogenase	Strongylocentrotus purpuratus	906	353	73.2794	6e-96	98.9305					electron transport; ion transport; nucleobase, nucleoside, nucleotide and nucleic acid metabolic process; generation of precursor metabolites and energy; carbohydrate metabolic process; catabolic process;	cell envelope; cell wall; cell;	catalytic activity; binding;	Alanine dehydrogenase/PNT, C-terminal & Alanine dehydrogenase/PNT, N-terminal & Alanine dehydrogenase/pyridine nucleotide transhydrogenase, conserved site-2 & NAD(P)-binding domain
CiTo39B11	663	1	PDZ and LIM domain 5	Gallus gallus	253	102	51.5789	2e-20	42.8356				TM 1
CiTo13D03	773	1	hypothetical protein TTHERM_00028770	Tetrahymena thermophila SB210	390	154	37.2385	4e-36	91.4618				TM 3
CiTo39C08	664	1	sestrin 1,nuclear factor XPA26-T2	Xenopus laevis	222	90.1	32.6923	1e-16	70.3313								PA26 p53-induced protein (sestrin)
CiTo21A06	422	1	No Significant hits
CiTo26F07	624	1	saccharopine dehydrogenase family protein	Tetrahymena thermophila SB210	300	120	36.0577	8e-26	98.8782								Saccharopine dehydrogenase
CiTo23E08	620	1	translation initiation factor eIF3	Candida albicans SC5314	270	108	27.6699	2e-22	99.5161
CiTo24A10	525	1	PREDICTED: hypothetical protein, partial	Danio rerio	254	102	66.25	1e-20	45.5238
CiTo48D12	664	1	PH domain containing protein	Tetrahymena thermophila SB210	135	56.6	29.8013	1e-06	59.0361
CiTo30D12	667	1	hypothetical protein TTHERM_00804710	Tetrahymena thermophila SB210	307	122	30.0448	1e-26	98.8006
CiTo38A07	603	1	BNR/Asp-box repeat family protein	Tetrahymena thermophila SB210	459	181	46.1538	3e-44	93.864
CiTo56G10	610	1	ubiquitin-activating enzyme E1 family protein	Tetrahymena thermophila SB210	338	134	45.0704	3e-30	69.1803				TM 1
CiTo35F12	570	1	U1 small nuclear ribonucleoprotein A	Tetrahymena thermophila SB210	336	134	42.623	4e-30	92.4561					nucleobase, nucleoside, nucleotide and nucleic acid metabolic process; multicellular organismal development;	nucleus;	RNA binding;	Nucleotide-binding, alpha-beta plait & RNA recognition motif, RNP-1
CiTo12H01	733	1	Protein kinase domain containing protein	Tetrahymena thermophila SB210	638	250	65.5738	7e-65	74.7613							protein kinase activity; nucleotide binding;	Protein kinase, ATP binding site & Protein kinase, core & Protein kinase-like & Serine/threonine protein kinase, active site & Serine/threonine protein kinase-related
CiTo34G04	736	1	Chitin synthase family protein	Tetrahymena thermophila SB210	551	216	46.748	8e-55	99.3207				TM 1
CiTo42G01	144	1	No Significant hits										TM 1
CiTo44G03	551	1	Appr-1-p processing enzyme family protein	Cytophaga hutchinsonii ATCC 33406	169	69.7	32.7381	9e-11	90.7441								Appr-1-p processing
CiTo2G03	549	1	calpain-like protein	Sterkiella histriomuscorum	134	56.2	47.541	1e-06	32.0583								EGF-like region, conserved site & Peptidase C2, calpain & Peptidase, cysteine peptidase active site
CiTo2F02	495	1	No Significant hits
CiTo46B02	622	1	LCCL-related protein CCp5B	Toxoplasma gondii	146	60.8	28.5714	5e-16	52.4116
CiTo12A03	638	1	PREDICTED: similar to MGC83793 protein	Strongylocentrotus purpuratus	188	77	47.4359	8e-13	36.5204
CiTo40G08	53	1	No Significant hits
CiTo39G08	690	1	AT5g65760/MPA24_11	Arabidopsis thaliana	443	175	47.7778	2e-42	77.2464				SP	protein metabolic process;			Peptidase S28
CiTo56A10	538	1	No Significant hits										SP
CiTo33A01	717	1	major facilitator superfamily protein	Tetrahymena thermophila SB210	381	151	35.865	4e-35	97.3501				TM 5				Major facilitator superfamily, general substrate transporter & Major facilitator superfamily MFS-1
CiTo59D07	430	1	histone H4		405	160	93.0233	2e-38	59.7674				TM 1
CiTo26E07	590	1	No Significant hits														Collagen triple helix repeat
CiTo24G06	578	1	LCCL domain-containing protein	Plasmodium berghei strain ANKA	190	77.8	26.3158	4e-13	95.8478								Fibrinogen, alpha/beta/gamma chain, C-terminal globular
CiTo34D12	649	1	DnaJ domain containing protein	Tetrahymena thermophila SB210	424	167	44.7619	3e-40	96.4561				TM 2
CiTo55D09	525	1	protein kinase, cAMP dependent regulatory, type I beta	Xenopus tropicalis	711	278	94.3262	1e-73	80.381					protein modification process; anatomical structure morphogenesis; cell proliferation; behavior; signal transduction; biological_process;	cytoplasm; unlocalized protein complex;	protein kinase activity; nucleotide binding; enzyme regulator activity;	cAMP-dependent protein kinase, regulatory subunit, type I/II alpha/beta
CiTo15E09	642	1	transcriptional regulator, DeoR family	Escherichia coli E24377A	534	210	100	6e-53	51.2461
CiTo50C06	635	1	fission 1 (mitochondrial outer membrane) homolog (yeast), isoform CRA_a	Homo sapiens	438	173	68.6441	8e-42	55.5906				TM 1	cell death; organelle organization and biogenesis; mitochondrion organization and biogenesis;	peroxisome; mitochondrion;	protein binding;	Tetratricopeptide-like helical & Tetratricopeptide region & Tetratricopeptide repeat & Tetratricopeptide TPR2
CiTo36B10	629	1	No Significant hits
CiTo2C12	544	1	No Significant hits
CiTo34H08	627	1	PX domain containing protein	Tetrahymena thermophila SB210	183	75.1	26.9406	3e-12	95.5343								Phox-like
CiTo7A11	760	1	No Significant hits
CiTo52E03	638	1	granulin 1	Danio rerio	220	89.4	43.0233	2e-16	38.8715								Granulin
CiTo8C07	716	1	NLI interacting factor-like phosphatase family protein	Tetrahymena thermophila SB210	419	166	45.1087	2e-39	74.8603								NLI interacting factor
CiTo12A02	666	1	LCCL domain-containing protein CCP2	Plasmodium berghei	156	64.7	28.4211	4e-09	80.4805
CiTo24G09	552	1	rCG26274, isoform CRA_a	Rattus norvegicus	789	308	84.2391	1e-82	99.8188					nucleobase, nucleoside, nucleotide and nucleic acid metabolic process;	nucleus;	RNA binding; protein binding;	Armadillo-type fold & MIF4G-like, type 3 & MIF4-like, type 1/2/3
CiTo27A11	638	1	No Significant hits										TM 1
CiTo13D10	609	1	No Significant hits
CiTo54F09	598	1	pyruvate-flavodoxin oxidoreductase	Clostridium tetani E88	467	184	49.4444	3e-45	89.6321					metabolic process;		catalytic activity; binding;
CiTo32C09	623	1	hypothetical protein TTHERM_00760490	Tetrahymena thermophila SB210	211	85.9	27.7512	2e-15	99.0369
CiTo48B04	741	1	No Significant hits														ABC transporter, conserved site
CiTo58B04	691	1	No Significant hits
CiTo37F11	666	1	pyridine nucleotide-disulphide oxidoreductase, putative	Neosartorya fischeri NRRL 181	130	54.7	24.8366	5e-06	68.3183								Sulphide quinone-reductase
CiTo25C12	694	1	lupus la ribonucleoprotein	Aedes aegypti	141	58.9	26.3889	3e-07	61.6715								Phosphopantetheine attachment site
CiTo10C12	167	1	No Significant hits										TM 1
CiTo37F03	513	1	Amylo-alpha-1,6-glucosidase family protein	Tetrahymena thermophila SB210	203	82.8	30.0578	8e-15	98.0507							catalytic activity;	Amylo-alpha-1,6-glucosidase
CiTo23D03	583	1	NADH-ubiquinone oxidoreductase 75 kDa subunit, mitochondrial precursor, putative	Tetrahymena thermophila SB210	643	252	65.285	1e-65	98.6278					nucleobase, nucleoside, nucleotide and nucleic acid metabolic process; metabolic process; cell death; generation of precursor metabolites and energy; electron transport; biosynthetic process; ion transport;	mitochondrion;	binding; catalytic activity; electron transporter activity; protein binding;	Molybdopterin oxidoreductase
CiTo58D11	679	1	Phosphofructokinase family protein	Tetrahymena thermophila SB210	498	196	48.3871	1e-48	95.729								Phosphofructokinase
CiTo49H09	692	1	No Significant hits								PFP
CiTo32C12	669	1	No Significant hits
CiTo15E05	681	1	No Significant hits
CiTo31B12	677	1	No Significant hits
CiTo58B05	661	1	Ubiquitin carboxyl-terminal hydrolase, family 1 protein	Tetrahymena thermophila SB210	299	119	42.4419	1e-25	77.0045								Peptidase C12, ubiquitin carboxyl-terminal hydrolase 1
CiTo20G05	601	1	Protein kinase domain containing protein	Tetrahymena thermophila SB210	896	349	83.4171	5e-95	99.1681					protein modification process; amino acid and derivative metabolic process;		nucleotide binding; protein kinase activity;	Protein kinase, core & Protein kinase-like & Serine/threonine protein kinase, active site & Serine/threonine protein kinase-related
CiTo30E09	678	1	No Significant hits
CiTo40D10	665	1	No Significant hits
CiTo11D03	758	1	No Significant hits										TM 1
CiTo29F12	622	1	nucleolar phosphoprotein, putative	Tetrahymena thermophila SB210	358	142	43.5294	1e-32	81.8328							nucleic acid binding;	Nucleotide-binding, alpha-beta plait & RNA recognition motif, RNP-1
CiTo50B08	648	1	type II transmembrane protein	Drosophila melanogaster	210	85.5	34.1667	2e-15	54.9383				TM 3
CiTo29G08	566	1	No Significant hits										TM 1
CiTo56H02	618	1	No Significant hits										TM 2
CiTo39H08	670	1	conserved hypothetical protein	Tetrahymena thermophila SB210	240	97.1	32.5581	8e-19	71.4925								Zinc finger, RING-type, conserved site
CiTo16B02	673	1	zinc finger protein	Tetrahymena thermophila SB210	278	111	52.0408	3e-23	43.5364
CiTo17C09	676	1	scavenger receptor protein TgSR1 precursor	Cryptosporidium hominis TU502	219	89	28.877	2e-16	81.5089								Concanavalin A-like lectin/glucanase
CiTo27H12	689	1	CCAAT-box transcription factor complex WHAP5, putative, expressed	Oryza sativa (japonica cultivar-group)	159	65.9	44.2105	2e-09	41.2192	GPI				transcription;	nucleoplasm;	protein binding; transcription regulator activity; transcription factor activity;	CCAAT-binding transcription factor, subunit B
CiTo35H11	729	1	macronuclear development protein 1	Stylonychia lemnae	269	108	33.1551	1e-28	75.583					reproduction; cell differentiation; regulation of gene expression, epigenetic; organelle organization and biogenesis; DNA metabolic process; transcription; translation; nucleobase, nucleoside, nucleotide and nucleic acid metabolic process;	cytoplasm;		Argonaute/Dicer protein, PAZ
CiTo53F10	314	1	No Significant hits
CiTo59C05	615	1	protein kinase C substrate 80K-H	Danio rerio	792	309	80.3468	7e-83	84.2276					signal transduction; protein modification process; translation; carbohydrate metabolic process;	extracellular space; endoplasmic reticulum;	kinase activity; protein binding; calcium ion binding; hydrolase activity;	Glucosidase II beta subunit-like & Mannose-6-phosphate receptor, binding
CiTo41B09	673	1	No Significant hits
CiTo34B09	524	1	No Significant hits										TM 1
CiTo49A03	654	1	V-type ATPase 116kDa subunit family protein	Tetrahymena thermophila SB210	238	96.3	62.5	1e-33	32.8746				TM 1				ATPase, V0/A0 complex, 116kDa subunit
CiTo38A06	650	1	No Significant hits										TM 3
CiTo16B11	615	1	TM2 domain containing 1	Danio rerio	753	294	82.716	2e-78	78.8618				TM 2	cell death; signal transduction;	plasma membrane;	receptor activity; protein binding;	TM2
CiTo14G09	687	1	calpain-like protein	Zea mays	184	75.5	31.0127	3e-12	65.7933				TM 3
CiTo20B12	638	1	Tesmin/TSO1-like CXC domain containing protein	Tetrahymena thermophila SB210	241	97.4	35.5072	6e-19	57.6803				TM 3
CiTo12H06	704	1	hypothetical protein A1I_01205	Rickettsia bellii OSU 85-389	289	115	31.7597	2e-24	94.4602
CiTo54F10	673	1	putative calreticulin interacted protein	Oryza sativa (japonica cultivar-group)	150	62.4	42.2535	2e-08	31.5007								Ubiquitin & Ubiquitin supergroup
CiTo41A07	643	1	cytidine deaminase	Danio rerio	568	223	76.4286	7e-57	65.1633
CiTo31D12	623	1	WGR domain containing protein	Tetrahymena thermophila SB210	238	96.3	41.791	1e-18	63.4029								Ankyrin
CiTo38E05	639	1	WW domain binding protein-2	Homo sapiens	481	189	69.8413	7e-50	58.9984							protein binding;	GRAM & WW-domain-binding protein
CiTo49C12	224	1	No Significant hits
CiTo7D05	767	1	unnamed protein product	Tetraodon nigroviridis	871	340	69.685	7e-92	99.2177				SA
CiTo44A05	610	1	cation diffusion facilitator family transporter containing protein	Tetrahymena thermophila SB210	321	128	46.7626	3e-28	68.1967				TM 4	ion transport;	cell;		Cation efflux protein
CiTo36D10	649	1	No Significant hits										TM 1
CiTo47C11	623	1	No Significant hits										TM 2
CiTo57G12	619	1	RIO kinase 3	Danio rerio	388	154	70.5882	5e-36	56.5428							protein binding; protein kinase activity; nucleotide binding;
CiTo44B04	651	1	TRNA-splicing endonuclease positive effector, putative	Paramecium tetraurelia strain d4-2	454	179	47.8469	1e-43	96.1598					nucleobase, nucleoside, nucleotide and nucleic acid metabolic process; organelle organization and biogenesis; cytoplasm organization and biogenesis; transcription;	nucleus;	hydrolase activity;
CiTo30F06	520	1	Ribosomal protein L14p/L23e containing protein	Tetrahymena thermophila SB210	557	219	83.871	7e-56	71.3462				TM 1
CiTo29F07	621	1	endoglycoceramidase	Hydra magnipapillata	581	228	51.4286	2e-58	98.3897							hydrolase activity;	Glycoside hydrolase, catalytic core & Glycoside hydrolase, family 5 & Glycoside hydrolase, subgroup, catalytic core
CiTo34C03	638	1	No Significant hits
CiTo50A11	562	1	Beige/BEACH domain containing protein	Tetrahymena thermophila SB210	203	82.8	27.0833	1e-14	92.7046
CiTo59C10	682	1	Patched family protein	Tetrahymena thermophila SB210	206	84	33.3333	7e-15	68.0352
CiTo44E01	653	1	PREDICTED: similar to SIL1 homolog, endoplasmic reticulum chaperone (S. cerevisiae)	Danio rerio	650	254	62.1495	2e-66	98.1623					protein metabolic process; protein transport;	extracellular space; endoplasmic reticulum;	protein binding;	Armadillo-like helical & Armadillo-type fold
CiTo7H01	761	1	No Significant hits										TM 2				Immunoglobulin/major histocompatibility complex, conserved site
CiTo17F04	702	1	Zinc knuckle family protein	Tetrahymena thermophila SB210	218	88.6	29.5082	3e-16	75.4986					nucleobase, nucleoside, nucleotide and nucleic acid metabolic process;	intracellular;
CiTo38F05	598	1	PREDICTED: similar to Cartilage intermediate layer protein, nucleotide pyrophosphohydrolase	Bos taurus	822	321	82.4121	2e-86	99.6656		PFP			protein metabolic process; protein transport;	mitochondrion;	peptidase activity; protein binding; nucleotide binding; hydrolase activity; binding;	ATPase associated with various cellular activities, AAA-2 & Clp protease, ATP-binding subunit ClpX
CiTo44B07	681	1	Uncharacterized protein family UPF0005 containing protein	Tetrahymena thermophila SB210	469	185	41.2017	2e-45	98.9721				TM 6				Uncharacterised protein family UPF0005
CiTo22A03	675	1	ABC transporter family protein	Tetrahymena thermophila SB210	330	131	36.9792	3e-29	85.1852
CiTo23D11	626	1	TAF3 RNA polymerase II, TATA box binding protein-associated factor	Danio rerio	150	62.4	65.3061	2e-08	23.3227						nucleoplasm;
CiTo39G12	604	1	hypothetical protein TTHERM_00122270	Tetrahymena thermophila SB210	565	222	49.3274	1e-56	97.6821
CiTo40D04	650	1	No Significant hits
CiTo3G07	583	1	No significant hits
CiTo54G04	690	1	TPR Domain containing protein	Tetrahymena thermophila SB210	449	177	35.3414	5e-43	98.9855
CiTo38H02	677	1	No Significant hits										SP
CiTo48C08	685	1	Leucine Rich Repeat family protein	Tetrahymena thermophila SB210	540	212	41.2281	1e-53	99.708								EF-HAND 1, calcium-binding site & EF-HAND 2
CiTo29A12	585	1	No Significant hits
CiTo33B09	670	1	mossy-fiber terminal-associated vertebrate-specific presynaptic protein	Rattus norvegicus	280	112	43.5484	2e-23	54.9254							protein binding;
CiTo40H01	495	1	hypothetical protein GSPATT00011615001	Paramecium tetraurelia strain d4-2	155	64.3	45.2055	3e-09	44.0404
CiTo35C08	653	1	hypothetical protein GSPATT00027783001	Paramecium tetraurelia strain d4-2	493	194	49.7512	4e-48	92.1899				TM 1				Protein of unknown function DUF1692
CiTo40G12	597	1	Pyridine nucleotide-disulphide oxidoreductase family protein	Tetrahymena thermophila SB210	500	197	49.4949	4e-49	99.33								FAD-dependent pyridine nucleotide-disulphide oxidoreductase
CiTo27C09	659	1	No Significant hits
CiTo24C02	557	1	glycosyl transferase, group 1 family protein	Tetrahymena thermophila SB210	358	142	40.2174	1e-32	98.9228								Glycoside hydrolase, catalytic core & Glycoside hydrolase, subgroup, catalytic core
CiTo21D03	683	1	dephospho-CoA kinase family protein	Tetrahymena thermophila SB210	385	152	41.4894	1e-35	81.9912				TM 3			transferase activity;	Dephospho-CoA kinase
CiTo53H07	555	1	ABC transporter family protein	Tetrahymena thermophila SB210	260	104	32.2581	2e-21	98.7387				TM 2
CiTo15D08	781	1	No Significant hits
CiTo12H10	578	1	ornithine carbamoyltransferase family protein	Trichomonas vaginalis G3	357	142	46.8531	2e-32	74.0484				SP	amino acid and derivative metabolic process;		transferase activity;	Aspartate/glutamate/uridylate kinase & Aspartate/ornithine carbamoyltransferase & Aspartate/ornithine carbamoyltransferase, Asp/Orn-binding region
CiTo40D11	639	1	No Significant hits							c-28	PFP
CiTo27G11	599	1	Partner of SLD five, PSF2 family protein	Tetrahymena thermophila SB210	311	124	39.8693	4e-27	76.4608					anatomical structure morphogenesis; multicellular organismal development; embryonic development; growth; behavior;			GINS complex, Psf2 component
CiTo3A05	637	1	hypothetical protein TTHERM_01014730	Tetrahymena thermophila SB210	359	142	36.0577	1e-32	97.3312								Ankyrin
CiTo53E09	579	1	Major Facilitator Superfamily protein	Tetrahymena thermophila SB210	302	120	36.2069	4e-26	86.8739				TM 5				Major facilitator superfamily, general substrate transporter
CiTo9A10	687	1	Xbp1 protein	Danio rerio	214	87	68.9655	9e-16	25.182				TM 1
CiTo31D07	544	1	PREDICTED: similar to vesicle associated protein, putative	Nasonia vitripennis	140	58.5	27.8481	2e-07	84.1912
Cito1E05	682	1	glutamate dehydrogenase	Croceibacter atlanticus HTCC2559	740	289	61.3333	9e-77	98.827								Glutamate/phenylalanine/leucine/valine dehydrogenase & Glutamate/phenylalanine/leucine/valine dehydrogenase, C-terminal & Glutamate/phenylalanine/leucine/valine dehydrogenase, dimerisation region & NAD(P)-binding domain
Cito1H12	511	1	N-acetylneuraminate pyruvate lyase (dihydrodipicolinate synthase)	Danio rerio	201	82	45.2381	1e-14	49.1194
CiTo18G05	744	1	hypothetical protein TTHERM_00013120	Tetrahymena thermophila SB210	130	54.7	29.9145	6e-06	43.8172
CiTo15A12	747	1	No Significant hits								PFP
CiTo3B05	637	1	No Significant hits
CiTo9A03	730	1	TCP-1/cpn60 chaperonin family protein	Tetrahymena thermophila SB210	744	291	62.7049	3e-77	99.726					protein metabolic process;	cytoplasm;	protein binding; nucleotide binding;	Chaperone, tailless complex polypeptide 1 & Chaperonin Cpn60/TCP-1 & Chaperonin TCP-1, conserved site & T-complex protein 1, beta subunit
CiTo47E08	678	1	ras homolog gene family, member F	Danio rerio	828	323	78.7565	5e-87	85.2507					cytoskeleton organization and biogenesis; signal transduction; cellular component organization and biogenesis; protein transport;	cytoplasm; cytoskeleton; proteinaceous extracellular matrix;	nucleotide binding; hydrolase activity;	Ras & Ras GTPase & Ras small GTPase, Rho type & Small GTP-binding protein
CiTo16D12	545	1	Tudor domain containing protein	Tetrahymena thermophila SB210	264	106	35	8e-22	96.1468					transcription;		binding;	Staphylococcal nuclease (SNase-like) & Staphylococcal nuclease (SNase-like), OB-fold
CiTo33A08	649	1	astrosclerin-3	Astrosclera willeyana	129	54.3	32.4074	6e-06	46.5331								Carbonic anhydrase, alpha-class, catalytic domain & Carbonic anhydrase, CA-VI
CiTo58G01	691	1	No Significant hits
CiTo6D02	784	1	LCCL domain-containing protein CCP2, putative	Plasmodium vivax SaI-1	139	58.2	46.2963	6e-07	20.1531				SP				Blue (type 1) copper domain
CiTo2D11	628	1	No Significant hits
CiTo34F05	690	1	methyl-CpG binding protein 3b; TfMbd3b	Tetraodon fluviatilis	820	320	81.407	5e-86	85.5072					transcription; regulation of gene expression, epigenetic; organelle organization and biogenesis; DNA metabolic process; protein modification process;	nucleoplasm; chromosome;	DNA binding; protein binding; chromatin binding;
CiTo40E11	606	1	Ubiquitin carboxyl-terminal hydrolase family protein	Tetrahymena thermophila SB210	417	165	43.75	2e-39	97.8548							hydrolase activity;	Peptidase C19, ubiquitin carboxyl-terminal hydrolase 2 & Peptidase C19, ubiquitin carboxyl-terminal hydrolase 2, conserved site
CiTo14D10	743	1	ATP synthase beta chain, mitochondrial precursor, putative	Tetrahymena thermophila SB210	1097	427	87.4494	1e-118	99.5962					cellular component organization and biogenesis; anatomical structure morphogenesis; embryonic development; multicellular organismal development; growth; ion transport; transcription; protein transport; generation of precursor metabolites and energy; nucleobase, nucleoside, nucleotide and nucleic acid metabolic process; biosynthetic process; behavior; reproduction;	cilium; cell; intracellular; mitochondrion;	hydrolase activity; transporter activity; transcription regulator activity; binding; protein binding; nucleotide binding;	ATPase, AAA+ type, core & ATPase, F1 complex, beta subunit & ATPase, F1/V1/A1 complex, alpha/beta subunit, nucleotide-binding domain
CiTo27A03	614	1	No Significant hits
CiTo9A09	731	1	PREDICTED: similar to N-acetylglucosaminyltransferase V	Gallus gallus	1123	437	86.25	1e-121	98.3584					protein modification process; translation;	Golgi apparatus; cell;	transferase activity;
CiTo23D06	533	1	glucan (1,4-alpha-), branching enzyme 1 (glycogen branching enzyme, Andersen disease, glycogen storage disease type IV)	Xenopus laevis	808	315	81.3559	6e-85	99.4371					generation of precursor metabolites and energy; biosynthetic process; carbohydrate metabolic process;		binding; hydrolase activity; transferase activity;	Alpha-amylase, C-terminal all beta & Glycoside hydrolase, catalytic core & Glycoside hydrolase, subgroup, catalytic core
CiTo29E06	464	1	No Significant hits
CiTo2A08	654	1	hydroxyproline-rich glycoprotein family protein	Arabidopsis thaliana	197	80.5	28.4672	7e-14	61.7737								RNA-processing protein, HAT helix
CiTo15D09	738	1	Eif4a1b protein	Danio rerio	1153	448	92.6531	1e-124	99.458					translation;	ribosome;	hydrolase activity; RNA binding; nucleotide binding; translation factor activity, nucleic acid binding;	DEAD-like helicase, N-terminal & DNA/RNA helicase, DEAD/DEAH box type, N-terminal & Helicase, superfamily 1/2, ATP-binding domain & RNA helicase, ATP-dependent, DEAD-box, conserved site & RNA helicase, DEAD-box type, Q motif
CiTo44C12	635	1	No Significant hits
CiTo29C10	585	1	isocitrate dehydrogenase 2 (NADP+), mitochondrial	Danio rerio	549	216	98.0952	9e-55	53.6752
CiTo33A06	519	1	No Significant hits
CiTo50E12	685	1	longevity assurance protein	Tetrahymena thermophila SB210	309	123	34.2857	8e-27	91.8248				TM 4	metabolic process;			TRAM/LAG1/CLN8 homology domain
CiTo4D10	665	1	hypothetical protein GSPATT00035072001	Paramecium tetraurelia strain d4-2	433	171	36.0731	3e-41	98.6466								Armadillo-like helical & Armadillo-type fold
CiTo9E06	721	1	ubiquitin-conjugating enzyme E2L 3, like	Danio rerio	424	167	82	4e-40	41.4702		P
CiTo12B03	483	1	NADH dehydrogenase (ubiquinone) 1 alpha subcomplex, 10	Danio rerio	389	154	70.4082	2e-36	60.6625
CiTo34B03	672	1	endozepine	Cyprinus carpio	347	138	77.6471	3e-31	37.7976				TM 1
CiTo3G03	471	1	hypothetical protein GSPATT00028380001	Paramecium tetraurelia strain d4-2	220	89.4	32.7044	7e-17	99.1507
CiTo27D02	679	1	Lecithin:cholesterol acyltransferase family protein	Tetrahymena thermophila SB210	132	55.5	26.4865	3e-06	78.056				TM 1
CiTo27D02	679	1	No Significant hits										TM 3
CiTo9B04	767	1	hypothetical protein TTHERM_00312020	Tetrahymena thermophila SB210	170	70.1	27.3632	1e-10	76.9231
CiTo56A03	614	1	No Significant hits
CiTo45F05	661	1	No Significant hits										TM 1
CiTo4A10	609	1	2-oxoglutarate dehydrogenase, E1 component family protein	Tetrahymena thermophila SB210	595	233	52.5253	4e-60	97.3727								2-oxoglutarate dehydrogenase, E1 component & Transketolase-like, pyrimidine-binding domain
CiTo11G12	618	1	hypothetical protein GSPATT00028001001	Paramecium tetraurelia strain d4-2	637	249	58.9189	6e-65	89.1586				TM 1
CiTo21C02	661	1	NADH dehydrogenase subunit 5	Romanomermis culicivorax	136	57	25.3807	9e-07	86.0817
CiTo6G01	747	1	splicing factor, putative	Theileria annulata strain Ankara	167	68.9	31.5789	3e-10	44.4444								Nucleotide-binding, alpha-beta plait
Cito1F09	648	1	ribosomal protein S3a	Crassostrea gigas	646	253	58.6854	6e-66	98.4568					translation; cell death; cytoplasm organization and biogenesis; organelle organization and biogenesis;	ribosome; cytosol; nucleus;	RNA binding; structural molecule activity; protein binding;	Ribosomal protein S3Ae & Ribosomal protein S3Ae, conserved site
CiTo48F01	717	1	No Significant hits
CiTo30C06	636	1	TROVE domain containing protein	Tetrahymena thermophila SB210	535	210	54.5455	5e-53	95.1258
CiTo22F07	662	1	unnamed protein product	Tetraodon nigroviridis	686	268	84.0491	2e-70	73.716
CiTo3G04	573	1	hypothetical protein GSPATT00036213001	Paramecium tetraurelia strain d4-2	131	55.1	27.2727	2e-06	69.9825								Zinc finger, PHD-type & Zinc finger, PHD-type, conserved site
CiTo19A03	648	1	peptidyl-prolyl cis-trans isomerase, cyclophilin-type family protein	Tetrahymena thermophila SB210	580	228	61.6667	3e-58	83.179					protein metabolic process;	cell; cytosol;	catalytic activity;	Cyclophilin-like & Peptidyl-prolyl cis-trans isomerase, cyclophilin-type
CiTo43E03	696	1	solute carrier family 25, member 29	Danio rerio	283	113	32.8947	9e-24	91.6667				TM 2				Mitochondrial carrier protein & Mitochondrial substrate carrier & Mitochondrial substrate/solute carrier
CiTo10B11	687	1	hypothetical protein TTHERM_00136390	Tetrahymena thermophila SB210	380	150	36.0731	5e-35	95.0509				TM 1
CiTo25A10	596	1	Replication factor C subunit, putative	Tetrahymena thermophila SB210	618	242	54.2289	9e-63	99.4966					DNA metabolic process;	chromosome; intracellular;	transferase activity; enzyme regulator activity; nucleotide binding;
CiTo39F11	612	1	No significant hits
CiTo24C06	624	1	TCP-1/cpn60 chaperonin family protein	Tetrahymena thermophila SB210	585	229	60.8911	7e-59	96.4744					protein metabolic process;	cytoplasm;	protein binding; nucleotide binding;	Chaperone, tailless complex polypeptide 1 & Chaperonin Cpn60/TCP-1 & Chaperonin TCP-1, conserved site & T-complex protein 1, eta subunit
CiTo39H11	595	1	No Significant hits														EGF-like region, conserved site
CiTo46G10	694	1	No Significant hits
CiTo40A03	661	1	hypothetical protein GSPATT00036081001	Paramecium tetraurelia strain d4-2	225	91.3	43.8462	3e-34	58.3964								CARP motif
CiTo35D06	648	1	No Significant hits
CiTo28C07	637	1	vacuolar ATPase subunit E	Tetrahymena thermophila SB210	363	144	45.8065	1e-46	71.4286		PFP			nucleobase, nucleoside, nucleotide and nucleic acid metabolic process; biosynthetic process; ion transport; generation of precursor metabolites and energy;	mitochondrion; lysosome; cell;	hydrolase activity; transporter activity;	ATPase, V1/A1 complex, subunit E
CiTo39B09	668	1	No significant hits
CiTo30E03	595	1	No Significant hits
CiTo32H09	445	1	CD45	Takifugu rubripes	494	194	60.6667	1e-48	98.8764					biological_process; cell proliferation; response to biotic stimulus; signal transduction; cell differentiation; protein modification process; amino acid and derivative metabolic process;		phosphoprotein phosphatase activity; protein binding; receptor activity;	Protein-tyrosine phosphatase, receptor/non-receptor type
CiTo8A05	785	1	Adenylate kinase, putative	Paramecium tetraurelia strain d4-2	648	254	50.4348	5e-66	87.7707					signal transduction; nucleobase, nucleoside, nucleotide and nucleic acid metabolic process;	cytosol;	kinase activity; nucleotide binding;	Adenylate kinase & Adenylate kinase, subfamily & Adenylate kinase, zinc-finger lid region
CiTo3E06	614	1	No Significant hits
CiTo5C09	600	1	YeeE/YedE family protein	Tetrahymena thermophila SB210	295	118	35.1852	3e-25	80.3333				TM 4				Protein of unknown function DUF395, YeeE/YedE
CiTo49D10	640	1	helicase	Xenopus laevis	219	89	34.8101	2e-16	70.625							catalytic activity;
CiTo35A05	645	1	40S ribosomal protein S7 (RPS7A)	Arabidopsis thaliana	287	115	44.2748	3e-24	59.845					translation; cytoplasm organization and biogenesis; organelle organization and biogenesis;	ribosome; cytosol;	structural molecule activity;	Ribosomal protein S7e
Cito1H02	683	1	No Significant hits										SP
CiTo27C02	648	1	hypothetical protein GSPATT00030325001	Paramecium tetraurelia strain d4-2	306	122	36.7442	2e-26	98.4568		PFP		SA
[truncated: 672 more rows]
