# Supplementary material for: Transcriptome analysis of the Cryptocaryon irritans tomont stage identifies potential genes for the detection and control of cryptocaryonosis
Source: BMC Genomics. 2010 Jan 29;11:76. doi: 10.1186/1471-2164-11-76 (PMC2828411; doi:10.1186/1471-2164-11-76)
Supplement: Additional file 2 — Comparison of BLASTX results against the non-redundant protein database of NCBI, T. thermophila and P. falciparum. The BLASTX results against the non-redundant protein database of NCBI, Tetrahymena thermophila and Plasmodium falciparum. [file 1471-2164-11-76-S2.XLS]

## Sheet: Sheet1
ID	NCBI nr protein database	E-value		Tetrahymena thermophila protein hits	E-value		Plasmodium falciparum protein hits	E-value	location	(Column K)	(Column L)	(Column M)	IDENTITY	FRAME	QUERY_LENGTH	MATCH_LENGTH	QUERY_START	QUERY_END	SUBJECT_START	SUBJECT_END	MTW Status
cn1	granule tip protein 2	7e-08		hypothetical protein TTHERM_00221130	2e-09																Non-updated
cn2	No Significant hits																				Non-updated
cn3	No Significant hits																				Non-updated
cn4	cytochrome c oxidase subunit I	0		cytochrome c oxidase subunit 1	2e-49																Non-updated
cn5	cytochrome c oxidase subunit I	0		cytochrome c oxidase subunit 1	1e-52																Non-updated
cn6	asparagine synthase	2e-66		asparagine synthase	6e-68		asparagine synthetase, putative	1e-40	MAL3:399607-402114(+) | length	610			96	3	766	756	3	758	2	256	Updated
cn7	No Significant hits																				Non-updated
cn8	V-type ATPase, A subunit family protein	0		V-type ATPase, A subunit family protein	0		vacuolar ATP synthase, catalytic subunit a	1e-167	MAL13:508102-509937(+) | length	611			282	3	1223	1206	18	1223	7	407	Updated
cn9	No Significant hits																				Non-updated
cn10	COG2931: RTX toxins and related Ca2+-binding proteins	3e-09																			Non-updated
cn11	Tubulin beta chain, putative	0		Tubulin beta chain, putative	0		tubulin beta chain, putative	0	MAL10:360625-362480(-) | length	445			393	1	1446	1290	10	1299	1	430	Updated
cn12	clotting factor G alpha subunit precursor	9e-10																			Non-updated
cn13	No Significant hits																				Non-updated
cn14	Beta-glucanase/Beta-glucan synthetase	5e-20																			Non-updated
cn15	No Significant hits																				Non-updated
cn16	TCP-1/cpn60 chaperonin family protein	1e-116		TCP-1/cpn60 chaperonin family protein	1e-118		TCP-1/cpn60 chaperonin family, putative	9e-90	MAL13:2288507-2290467(+) | length	528			171	3	947	855	93	947	15	299	Updated
cn17	No Significant hits																				Non-updated
cn18	No Significant hits																				Non-updated
cn19	NADH dehydrogenase subunit 7	1e-138		NADH dehydrogenase subunit 7	1e-140																Non-updated
cn20	NADH dehydrogenase subunit 7	6e-60		NADH dehydrogenase subunit 7	2e-61																Non-updated
cn21	No Significant hits																				Non-updated
cn22	Protein kinase domain containing protein	1e-43		Protein kinase domain containing protein	3e-45		calcium-dependent protein kinase 4	4e-36	MAL7:811139-813072(+) | length	528			82	2	965	594	329	922	74	279	Updated
cn23	Cold-shock' DNA-binding domain containing protein	1e-09		Cold-shock' DNA-binding domain containing protein	3e-11																Non-updated
cn24	Insect antifreeze protein	1e-38		Insect antifreeze protein	3e-40		cysteine repeat modular protein 2 homologue	3e-07	MAL7:867677-876011(-) | length	2543			58	1	2363	537	400	936	1367	1537	Updated
cn25	MCM2/3/5 family protein	0		MCM2/3/5 family protein	0		DNA replication licensing factor mcm7 homologue, putative	1e-127	MAL7:320354-322819(-) | length	821			291	3	2430	2211	81	2291	25	799	Updated
cn26	MCM2/3/5 family protein	1e-41		MCM2/3/5 family protein	3e-43		DNA replication licensing factor mcm7 homologue, putative	4e-14	MAL7:320354-322819(-) | length	821			54	1	669	531	121	651	60	266	Updated
cn27	Glutamine amidotransferases class-II family protein	4e-27		Glutamine amidotransferases class-II family protein	1e-28		glucosamine--fructose-6-phosphate aminotransferase, putative	5e-17	MAL10:1052842-1055331(+) | length	829			51	1	447	426	10	435	259	366	Updated
cn28	Glutamine amidotransferases class-II family protein	0		Glutamine amidotransferases class-II family protein	0		glucosamine--fructose-6-phosphate aminotransferase, putative	1e-124	MAL10:1052842-1055331(+) | length	829			248	2	2017	1893	89	1981	212	828	Updated
cn29	metallopeptidase family M24 containing protein	2e-56		metallopeptidase family M24 containing protein	7e-58		proliferation-associated protein 2g4, putative	2e-36	MAL14:1105142-1106456(-) | length	377			70	1	617	528	85	612	14	195	Updated
cn30	unnamed protein product	3e-06																			Non-updated
cn31	unnamed protein product	3e-06																			Non-updated
cn32	Myb-like DNA-binding domain containing protein	9e-45		Myb-like DNA-binding domain containing protein	2e-46		Myb2 protein	3e-11	MAL10:1344148-1346895(-) | length	915			35	1	768	348	208	555	6	120	Updated
cn33	Class-II DAHP synthetase family protein	4e-79		Class-II DAHP synthetase family protein	1e-80																Non-updated
cn34	Fructuronate reductase	2e-32																			Non-updated
cn35	acyl carrier protein reductase	1e-101		acyl carrier protein reductase	1e-103		3-oxoacyl-(acyl-carrier protein) reductase, putative	8e-27	MAL9:936858-938335(-) | length	301			87	2	747	690	8	697	64	298	Updated
cn36	NADH dehydrogenase subunit 4	1e-168		NADH dehydrogenase subunit 4	4e-10																Non-updated
cn37	6-phosphofructo-2-kinase/fructose-2,6-biphosphatase 4	6e-91																			Non-updated
cn38	Tubulin beta chain, putative	1e-146		Tubulin beta chain, putative	1e-147		tubulin beta chain, putative	1e-141	MAL10:360625-362480(-) | length	445			240	1	809	807	1	807	5	273	Updated
cn39	agglutination/immobilization antigen isoform 1	2e-92																			Non-updated
cn40	agglutination/immobilization antigen isoform 1	1e-121																			Non-updated
cn41	agglutination/immobilization antigen isoform 1	1e-119																			Non-updated
cn42	agglutination/immobilization antigen isoform 1	1e-118																			Non-updated
cn43	LCCL-related protein CCp5B	5e-26					hypothetical protein, conserved	2e-25	MAL1:366763-369948(+) | length	1029			88	2	1733	900	197	1096	529	826	Updated
cn44	polypyrimidine tract-binding protein	4e-11		hypothetical protein TTHERM_00456820	2e-17		hypothetical protein	2e-07	MAL6:107034-111661(-) | length	1297			50	2	1058	507	260	766	488	687	Updated
cn45	hv1 histone (AA 8-145)	3e-46		Core histone H2A/H2B/H3/H4 family protein	1e-47		histone H2A variant, putative	2e-43	MAL3:871883-872965(+) | length	158			84	1	526	315	52	366	40	144	Updated
cn46	hv1 histone (AA 8-145)	2e-43		Core histone H2A/H2B/H3/H4 family protein	6e-45		histone H2A variant, putative	2e-40	MAL3:871883-872965(+) | length	158			79	3	524	285	120	404	50	144	Updated
cn47	Chitinase	7e-06																			Non-updated
cn48	putative outer membrane adhesin like protein	4e-09																			Non-updated
cn49	gelatinase	0		hypothetical protein TTHERM_02141640	2e-54		putative senescence-associated protein	2e-16	MAL8:1289259-1289658(-) | length	99			50	-1	1930	261	248	508	1	94	Updated
cn50	putative senescence-associated protein	2e-10		hypothetical protein TTHERM_02141640	1e-10																Non-updated
cn51	rRNA promoter binding protein	2e-50					hypothetical protein, pseudogene	2e-14	MAL13:2800477-2801371(-) | length	193			63	-2	1268	462	155	616	67	193	Updated
cn52	putative senescence-associated protein	9e-58		hypothetical protein TTHERM_02141640	8e-47		putative senescence-associated protein	2e-23	MAL8:1289259-1289658(-) | length	99			35	-2	2681	150	1943	2092	46	95	Updated
cn53	Receptor of activated protein kinase C 1 CG7111-PA, isoform A	1e-79		hypothetical protein TTHERM_01113100	1e-120		receptor for activated C kinase homolog, PfRACK	5e-73	MAL8:1161236-1162780(-) | length	323			144	2	1070	981	29	1009	8	318	Updated
cn54	methylmalonate-semialdehyde dehydrogenase family protein	1e-62		methylmalonate-semialdehyde dehydrogenase family protein	4e-64																Non-updated
cn55	No Significant hits																				Non-updated
cn56	agglutination/immobilization antigen isoform 4	4e-65																			Non-updated
cn57	agglutination/immobilization antigen isoform 1	7e-58																			Non-updated
cn58	DnaJ domain containing protein	2e-45		DnaJ domain containing protein	5e-47		hypothetical protein, conserved	8e-36	MAL14:1533272-1534890(+) | length	424			80	1	651	582	70	651	24	211	Updated
cn59	baculoviral IAP repeat-containing 3	1e-110																			Non-updated
cn60	ribosomal protein L9	3e-31		ribosomal protein L6 containing protein	3e-27		heat shock protein 86	3e-24	MAL7:436970-439992(+) | length	745			45	2	640	180	461	640	304	363	Updated
cn61	ribosomal protein L9	8e-55		ribosomal protein L6 containing protein	1e-54		ribosomal protein L6 homologue, putative	7e-44	MAL13:965687-966481(-) | length	190			85	1	640	558	31	588	1	182	Updated
cn62	molecular chaperone Hsp90-2	2e-29		Hsp90 protein	6e-29		heat shock protein 86	1e-29	MAL7:436970-439992(+) | length	745			53	1	665	207	457	663	304	372	Updated
cn63	enolase, putative	1e-107		enolase family protein	1e-106		enolase	1e-101	MAL10:637137-639010(+) | length	446			175	3	748	741	6	746	10	256	Updated
cn64	CEll Death abnormality family member (ced-1)	2e-07		Insect antifreeze protein	6e-09																Non-updated
cn65	Insect antifreeze protein	1e-15		Insect antifreeze protein	2e-17																Non-updated
cn66	PREDICTED: similar to ENSANGP00000005397	6e-25		Insect antifreeze protein	2e-24		hypothetical protein	1e-05	MAL11:1548183-1553558(+) | length	1791			53	-3	3271	495	825	1319	826	994	Updated
cn67	RNA binding motif protein	1e-26		RNA binding motif protein	3e-28		Ran-binding protein, putative	2e-06	MAL13:2136061-2139555(+) | length	1164			27	1	727	252	388	639	399	484	Updated
cn68	Eukaryotic translation initiation factor 3 subunit, putative	2e-20		Eukaryotic translation initiation factor 3 subunit, putative	6e-22																Non-updated
cn69	Calpain family cysteine protease containing protein	1e-10		Calpain family cysteine protease containing protein	3e-12																Non-updated
cn70	cytochrome c oxidase subunit II	1e-103		enolase family protein	8e-66		enolase	4e-67	MAL10:637137-639010(+) | length	446			130	-2	1346	570	2	571	5	200	Updated
cn71	Protein kinase domain containing protein	1e-71		Protein kinase domain containing protein	4e-73		Pf Calcium-dependent protein kinase 1	2e-30	MAL2:720436-722660(+) | length	524			83	1	679	648	7	654	56	274	Updated
cn72	Leishmanolysin family protein	1e-08		Leishmanolysin family protein	3e-10																Non-updated
cn73	cytochrome b	2e-97		cytochrome b	2e-81																Non-updated
cn74	cytochrome b	1e-152		cytochrome b	1e-129																Non-updated
cn75	cytochrome b	1e-159		cytochrome b	1e-135																Non-updated
cn76	cyclic nucleotide-binding domain containing protein	3e-53		cyclic nucleotide-binding domain containing protein	9e-55		cAMP-dependent protein kinase regulatory subunit, putative	2e-25	MAL12:927817-929983(-) | length	441			63	1	712	450	262	711	127	283	Updated
cn77	oxalate/formate antiporter protein	2e-37		oxalate/formate antiporter protein	5e-39		monocarboxylate transporter, putative	2e-13	MAL2:423063-424654(-) | length	457			63	3	824	756	60	815	73	341	Updated
cn78	hypothetical protein GSPATT00028326001	2e-09		hypothetical protein TTHERM_00149540	1e-10																Non-updated
cn79	PREDICTED: similar to nonmuscle myosin heavy chain (NMHC), partial	1e-17																			Non-updated
cn80	Tubulin/FtsZ family, GTPase domain containing protein	0		Tubulin/FtsZ family, GTPase domain containing protein	0		alpha-tubulin ii	0	MAL4:1026927-1028606(+) | length	450			381	1	1473	1284	10	1293	5	432	Updated
cn81	chitinase	3e-47																			Non-updated
cn82	TCP-1/cpn60 chaperonin family protein	1e-105		TCP-1/cpn60 chaperonin family protein	1e-106		T-complex protein 1 epsilon subunit, putative	2e-84	MAL3:842383-843990(+) | length	535			155	3	800	789	12	800	1	262	Updated
cn83	RnlB RNA ligase 2	6e-19																			Non-updated
cn84	ATP-binding cassette transporter	8e-50		ATP-binding cassette transporter	2e-51																Non-updated
cn85	predicted protein	2e-28		QXW lectin repeat family protein	4e-07																Non-updated
cn86	hypothetical protein TTHERM_00105150	1e-22		hypothetical protein TTHERM_00105150	4e-24																Non-updated
cn87	lyase	8e-63		hypothetical protein TTHERM_00105150	0		karyopherin beta	1e-36	MAL5:998748-1002119(+) | length	1123			136	2	3477	1782	518	2299	187	776	Updated
cn88	protein phosphatase-2A catalytic subunit-like	1e-143		Ser/Thr protein phosphatase family protein	1e-105		serine/threonine protein phosphatase, putative	7e-88	MAL9:1126980-1127918(-) | length	312			136	1	1025	741	283	1023	4	250	Updated
cn89	LCCL domain-containing protein	2e-08					hypothetical protein	9e-10	MAL14:2285049-2290163(+) | length	1617			30	2	1001	285	713	997	83	162	Updated
cn90	conserved protein, Glycoside Hydrolase Family 18	1e-49																			Non-updated
cn91	1/,nmju	8e-55		zinc finger domain, LSD1 subclass family protein	2e-56		hypothetical protein, conserved	8e-06	MAL12:1489307-1497053(-) | length	2026			73	-1	2723	822	183	1004	1409	1711	Updated
cn92	protein of unknown function DUF541	3e-31		hypothetical protein TTHERM_00957620	3e-30																Non-updated
cn93	protein of unknown function DUF541	3e-28		hypothetical protein TTHERM_00957620	5e-28																Non-updated
cn94	No Significant hits																				Non-updated
cn95	hypothetical protein TTHERM_00335700	4e-07		hypothetical protein TTHERM_00335700	1e-08		importin alpha, putative	1e-06	MAL8:622925-624562(-) | length	545			49	3	782	666	81	746	4	216	Updated
cn96	hypothetical protein TTHERM_00522550	9e-12		hypothetical protein TTHERM_00522550	3e-13																Non-updated
cn97	No Significant hits																				Non-updated
cn98	zinc finger domain, LSD1 subclass family protein	5e-56		zinc finger domain, LSD1 subclass family protein	1e-57		hypothetical protein, conserved	2e-11	MAL3:977376-980636(-) | length	1086			85	1	1479	981	7	987	630	984	Updated
cn99	CBL-interacting protein kinase 11	7e-22		Protein kinase domain containing protein	8e-22		serine/threonine protein kinase, putative	5e-21	MAL13:638488-639591(+) | length	367			79	2	713	687	8	694	97	309	Updated
cn100	agglutination/immobilization antigen isoform 4	5e-49																			Non-updated
cn101	agglutination/immobilization antigen isoform 1	3e-76																			Non-updated
cn102	agglutination/immobilization antigen isoform 4	1e-70																			Non-updated
cn103	No Significant hits																				Non-updated
cn104	TATA box-binding protein	1e-103		TATA box-binding protein	1e-104		ATP-dependent DNA helicase, putative	3e-90	MAL13:2486719-2488170(-) | length	483			167	2	754	729	26	754	2	249	Updated
cn105	No Significant hits																				Non-updated
cn106	Bifunctional endo-1,4-beta-xylanase xylA precursor, putative	9e-17		Bifunctional endo-1,4-beta-xylanase xylA precursor, putative	2e-18		hypothetical protein, conserved	4e-09	MAL5:269319-278345(+) | length	3008			79	3	1458	1197	213	1409	2229	2560	Updated
cn107	PfpUB Plasmodium falciparum polyubiquitin	0		Ubiquitin family protein	0		PfpUB Plasmodium falciparum polyubiquitin	0	MAL12:526103-527774(+) | length	381			349	3	1207	1077	3	1079	12	370	Updated
cn108	calpain-like protein	1e-09		Calpain family cysteine protease containing protein	3e-10																Non-updated
cn109	calpain-like protein	4e-07		Calpain family cysteine protease containing protein	4e-07																Non-updated
cn110	calpain-like protein	8e-29		Calpain family cysteine protease containing protein	5e-30																Non-updated
cn111	invariant chain-like protein 14-1	1e-44																			Non-updated
cn112	MGC80804 protein	7e-99		ribosomal protein S4 containing protein	1e-65		40S ribosomal subunit protein S9, putative	9e-69	MAL5:828950-829880(+) | length	189			125	1	566	510	46	555	10	179	Updated
cn113	ribosomal protein S9, isoform CRA_e	1e-70		ribosomal protein S4 containing protein	2e-47		40S ribosomal subunit protein S9, putative	4e-49	MAL5:828950-829880(+) | length	189			94	3	741	378	48	425	10	135	Updated
cn114	No Significant hits																				Non-updated
cn115	No Significant hits																				Non-updated
cn116	No Significant hits																				Non-updated
cn117	ATP synthase beta chain, mitochondrial precursor, putative	5e-76		ATP synthase beta chain, mitochondrial precursor, putative	1e-77		ATP synthase beta chain, mitochondrial precursor, putative	6e-69	MAL12:1487072-1488679(+) | length	535			132	2	724	522	203	724	60	233	Updated
cn118	MCM2/3/5 family protein	1e-100		MCM2/3/5 family protein	1e-102		DNA replication licensing factor mcm5, putative	6e-63	MAL12:521681-524464(+) | length	758			139	-2	1199	912	284	1195	449	749	Updated
cn119	No Significant hits																				Non-updated
cn120	Actin, cytoplasmic 1 (Beta-actin A) sp|P68143|ACTB_OREMO Actin, cytoplasmic 1 (Beta-actin) gb|AAC59889.1| beta actin1 dbj|BAA90688.1| beta-actin	0		actin, identical	1e-174		actin	0	MAL12:1920771-1921901(+) | length	376			308	3	1860	1122	87	1208	3	376	Updated
cn121	No Significant hits																				Non-updated
cn122	No Significant hits																				Non-updated
cn123	hypothetical 18K protein - goldfish mitochondrion	3e-15																			Non-updated
cn124	Cytosol aminopeptidase family, catalytic domain containing protein	9e-32		Cytosol aminopeptidase family, catalytic domain containing protein	2e-33		leucine aminopeptidase, putative	1e-11	MAL14:1893143-1894960(-) | length	605			53	2	919	663	251	913	203	421	Updated
cn125	Myb-like DNA-binding domain containing protein	6e-58		Myb-like DNA-binding domain containing protein	2e-59		transcriptional activator ADA2, putative	1e-38	MAL10:581353-589089(-) | length	2578			95	-2	810	714	9	722	1523	1744	Updated
cn126	Zgc:111961	1e-112		ATP synthase beta chain, mitochondrial precursor, putative	6e-87		ATP synthase beta chain, mitochondrial precursor, putative	5e-93	MAL12:1487072-1488679(+) | length	535			170	2	628	624	2	625	316	523	Updated
cn127	tenascin-X	1e-19		Kelch motif family protein	2e-11																Non-updated
cn128	Sterol desaturase family protein	2e-69		Sterol desaturase family protein	6e-71																Non-updated
cn129	Bifunctional endo-1,4-beta-xylanase xylA precursor, putative	5e-08		Bifunctional endo-1,4-beta-xylanase xylA precursor, putative	2e-09		hypothetical protein, conserved	4e-08	MAL12:1233686-1241277(+) | length	2013			41	1	613	456	118	573	1180	1313	Updated
cn130	MGC64293 protein	2e-17																			Non-updated
cn131	protein disulfide-isomerase domain containing protein	1e-106		protein disulfide-isomerase domain containing protein	1e-108		disulfide isomerase precursor, putative	9e-54	MAL8:1207860-1209466(-) | length	483			146	1	1614	1293	127	1419	45	464	Updated
cn132	Thioredoxin family protein	9e-43		Thioredoxin family protein	3e-44		disulfide isomerase precursor, putative	2e-19	MAL8:1207860-1209466(-) | length	483			52	1	618	456	37	492	45	175	Updated
cn133	PREDICTED: similar to lysyl-tRNA synthetase isoform 1	3e-43		lysyl-tRNA synthetase family protein	1e-40		lysine--tRNA ligase	1e-37	MAL13:2002293-2004281(-) | length	583			85	2	639	504	134	637	67	234	Updated
cn134	chitin deacetylase 5B	1e-16																			Non-updated
cn135	No Significant hits																				Non-updated
cn136	No Significant hits																				Non-updated
cn137	actin related protein 2/3 complex, subunit 1B	0		hypothetical protein TTHERM_00354830	8e-22		hypothetical protein	2e-08	MAL11:714116-716286(-) | length	391			39	3	1527	465	213	677	20	173	Updated
cn138	chitinase	2e-40																			Non-updated
cn139	No Significant hits																				Non-updated
cn140	hypothetical protein TTHERM_00675650	2e-73		hypothetical protein TTHERM_00675650	5e-75																Non-updated
cn141	UDP-glucose/GDP-mannose dehydrogenase family, NAD binding domain containing protein	3e-12		hypothetical protein TTHERM_00649310	5e-20																Non-updated
cn142	leucyl-tRNA synthetase family protein	3e-66		leucyl-tRNA synthetase family protein	8e-68		leucyl-tRNA synthetase, cytoplasmic, putative	4e-40	MAL6:919683-924026(+) | length	1447			92	2	626	591	23	613	3	253	Updated
cn143	adenosylhomocysteinase family protein	9e-80		adenosylhomocysteinase family protein	3e-81		adenosylhomocysteinase(S-adenosyl-L-homocystein e hydrolase)	1e-73	MAL5:857035-858474(+) | length	479			127	3	706	702	3	704	11	246	Updated
cn144	phosphoenolpyruvate carboxykinase	4e-48		phosphoenolpyruvate carboxykinase	1e-49		phosphoenolpyruvate carboxykinase	1e-40	MAL13:1679724-1681475(+) | length	583			92	2	838	723	116	838	56	271	Updated
cn145	VAMP (vesicle-associated membrane protein)-associated protein A, like	1e-14																			Non-updated
cn146	No Significant hits			hypothetical protein TTHERM_00049470	8e-11																Non-updated
cn147	TPR Domain containing protein	6e-58		TPR Domain containing protein	2e-59		hypothetical protein, conserved	6e-39	MAL14:1372846-1374540(+) | length	564			102	3	843	840	3	842	16	296	Updated
cn148	Calpain family cysteine protease containing protein	2e-37		Calpain family cysteine protease containing protein	4e-39																Non-updated
cn149	hypothetical protein TTHERM_00276060	5e-37		hypothetical protein TTHERM_00276060	2e-38																Non-updated
cn150	No Significant hits																				Non-updated
cn151	ATP synthase F0 subunit 6	1e-75																			Non-updated
cn152	ATP synthase F0 subunit 6	7e-68																			Non-updated
cn153	Mov34/MPN/PAD-1 family protein	1e-32		Mov34/MPN/PAD-1 family protein	3e-34		Mov34 domain-containing protein	2e-17	MAL9:751348-752412(-) | length	320			61	2	728	690	38	727	35	271	Updated
cn154	60s Acidic ribosomal protein	6e-66		60s Acidic ribosomal protein	2e-67		ribosomal phosphoprotein P0	3e-53	MAL11:1165219-1166169(+) | length	316			110	3	809	786	24	809	1	244	Updated
cn155	dnaK protein	1e-116		dnaK protein	1e-118		heat shock 70 kDa protein	1e-111	MAL8:861481-863514(+) | length	677			194	1	728	723	4	726	17	257	Updated
cn156	malate synthase A family protein	0		malate synthase A family protein	0																Non-updated
cn157	Papain family cysteine protease containing protein	1e-61		Papain family cysteine protease containing protein	3e-63		falcipain 2 precursor	4e-44	MAL11:592129-593583(-) | length	484			104	1	854	702	142	843	174	424	Updated
cn158	Leishmanolysin family protein	8e-13		hypothetical protein TTHERM_00655630	5e-17																Non-updated
cn159	zinc finger domain, LSD1 subclass family protein	4e-51		Bowman-Birk serine protease inhibitor family protein	9e-53		hypothetical protein, conserved	3e-06	MAL12:376547-387478(+) | length	3525			53	3	2590	504	162	665	828	1012	Updated
cn160	frRunx3/p41	9e-64																			Non-updated
cn161	14-3-3 protein	1e-102		14-3-3 protein	1e-103		14-3-3 protein homologue, putative	6e-75	MAL8:831139-832346(+) | length	256			135	1	784	711	10	720	11	254	Updated
cn162	hypothetical protein TTHERM_01193630	7e-26		hypothetical protein TTHERM_01193630	2e-27																Non-updated
cn163	No Significant hits																				Non-updated
cn164	D-isomer specific 2-hydroxyacid dehydrogenase, NAD-binding	1e-93		D-isomer specific 2-hydroxyacid dehydrogenase, NAD binding domain containing protein	6e-87																Non-updated
cn165	BNR/Asp-box repeat family protein	1e-121		BNR/Asp-box repeat family protein	1e-122		sortilin, putative	2e-86	MAL14:2123397-2126535(+) | length	895			210	2	2216	2082	110	2191	75	761	Updated
cn166	Elongation factor G, domain IV family protein	1e-102		Elongation factor G, domain IV family protein	1e-103		elongation factor 2	1e-86	MAL14:2090839-2093337(+) | length	832			157	2	674	669	2	670	1	223	Updated
cn167	hypothetical protein TTHERM_00046360	9e-63		hypothetical protein TTHERM_00046360	2e-64																Non-updated
cn168	protein disulfide-isomerase domain containing protein	1e-109		protein disulfide-isomerase domain containing protein	1e-111		disulfide isomerase precursor, putative	5e-58	MAL8:1207860-1209466(-) | length	483			142	2	1538	1293	110	1402	45	463	Updated
cn169	acetyl-CoA acyltransferases family protein	7e-82		acetyl-CoA acyltransferases family protein	2e-83		acetyl-CoA acetyltransferase, putative	6e-06	MAL14:2083168-2084602(+) | length	398			41	2	786	585	155	739	39	242	Updated
cn170	novel protein similar to mouse and human membrane bound C2 domain containing protein (MBC2)	1e-62																			Non-updated
cn171	No Significant hits																				Non-updated
cn172	ribosomal protein S2	1e-132		ribosomal protein S5 containing protein	3e-73		ribosomal protein S2, putative	9e-89	MAL14:1929874-1931322(+) | length	272			159	1	883	648	112	759	39	259	Updated
cn173	putative signal peptide	5e-09		TPR repeat protein, sel--1 fsubfamily	4e-08																Non-updated
cn174	ER-type hsp70	0		dnak protein BiP	0		Heat shock protein	0	MAL9:737975-740266(+) | length	652			388	-1	2091	1893	121	2013	24	650	Updated
cn175	No Significant hits																				Non-updated
cn176	No Significant hits																				Non-updated
cn177	actin related protein 2/3 complex, subunit 2	1e-101		hypothetical protein TTHERM_00053820	5e-06																Non-updated
cn178	TROVE domain containing protein	2e-82		TROVE domain containing protein	4e-84																Non-updated
cn179	fumarate hydratase (EC 4.2.1.2) precursor -	2e-36		fumarate hydratase, class II family protein	3e-30																Non-updated
cn180	Histone H2A.1	2e-36		Core histone H2A/H2B/H3/H4 family protein	5e-38		histone h2a	5e-31	MAL6:748413-748811(-) | length	132			64	1	499	345	55	399	16	130	Updated
cn181	phosphoglycerate kinase family protein	4e-86		phosphoglycerate kinase family protein	9e-88		Phosphoglycerate kinase	2e-84	MAL9:913220-914470(+) | length	416			150	3	778	759	18	776	11	265	Updated
cn182	proliferating cell nuclear antigen (pcna)	1e-75		proliferating cell nuclear antigen (pcna)	3e-77		proliferating cell nuclear antigen	2e-42	MAL13:2478805-2479629(-) | length	274			84	3	684	672	6	677	11	237	Updated
cn183	Beta-glucanase/Beta-glucan synthetase	1e-09																			Non-updated
cn184	No Significant hits																				Non-updated
cn185	TPR Domain containing protein	1e-18		TPR Domain containing protein	3e-20																Non-updated
cn186	hypothetical protein TTHERM_00456820	5e-12		hypothetical protein TTHERM_00456820	1e-13		polypyrimidine tract binding protein, putative	1e-08	MAL6:265835-268395(-) | length	663			30	1	688	237	172	408	332	411	Updated
cn187	Hsp90 protein	8e-91		Hsp90 protein	2e-92		heat shock protein 86	6e-84	MAL7:436970-439992(+) | length	745			158	1	775	657	34	690	3	218	Updated
cn188	Protein kinase domain containing protein	3e-70		Protein kinase domain containing protein	7e-72		rac-beta serine/threonine protein kinase, PfPKB	3e-27	MAL12:1943345-1945790(-) | length	735			74	2	753	654	11	664	401	605	Updated
cn189	Chitinase	3e-08																			Non-updated
cn190	ribosomal protein Sa	1e-152		ribosomal protein S2 containing protein	3e-54		40S ribosomal protein, putative	8e-66	MAL10:1122960-1124035(+) | length	263			120	1	993	591	85	675	10	206	Updated
cn191	zinc finger domain, LSD1 subclass family protein	2e-30		hypothetical protein TTHERM_00116547	3e-33		hypothetical protein, conserved	8e-06	MAL6:825154-827769(+) | length	871			69	-1	2827	810	467	1276	437	691	Updated
cn192	ATP synthase beta chain, mitochondrial precursor, putative	1e-130		ATP synthase beta chain, mitochondrial precursor, putative	1e-131		ATP synthase beta chain, mitochondrial precursor, putative	1e-119	MAL12:1487072-1488679(+) | length	535			222	3	954	843	111	953	53	341	Updated
cn193	hypothetical protein TTHERM_00312800	5e-08		hypothetical protein TTHERM_00312800	1e-09																Non-updated
cn194	No Significant hits																				Non-updated
cn195	PREDICTED: similar to zinc finger protein	5e-07																			Non-updated
cn196	calpain-like protein	2e-34		Calpain family cysteine protease containing protein	5e-29																Non-updated
cn197	hypothetical protein GSPATT00030971001	2e-31		Protein kinase domain containing protein	3e-29		Pf Calcium-dependent protein kinase 1	3e-23	MAL2:720436-722660(+) | length	524			52	-1	928	474	455	928	175	331	Updated
cn198	peptidase M16 inactive domain	1e-67		peptidase M16 inactive domain	3e-69		organelle processing peptidase, putative	2e-30	MAL9:1331339-1332793(-) | length	484			62	1	804	573	232	804	43	233	Updated
cn199	Ribophorin I family protein	2e-41		Ribophorin I family protein	5e-43																Non-updated
cn200	Calpain family cysteine protease containing protein	1e-19		Calpain family cysteine protease containing protein	3e-21		cysteine protease, calpain family	1e-08	MAL13:2492257-2498403(+) | length	2048			34	2	813	369	326	694	1021	1158	Updated
cn201	WH1 domain containing protein	1e-16		WH1 domain containing protein	3e-18																Non-updated
cn202	Protein kinase domain containing protein	4e-50		Protein kinase domain containing protein	1e-51		calcium-dependent protein kinase	9e-32	MAL6:449286-451193(+) | length	509			76	3	677	618	3	620	72	271	Updated
cn203	CDH1-D	3e-25					hypothetical protein	2e-17	MAL11:1926842-1927328(+) | length	92			48	3	2762	219	1584	1802	18	92	Updated
cn204	CHK1 checkpoint homolog (S. pombe)	2e-17																			Non-updated
cn205	basic leucine zipper and W2 domains 1	7e-96																			Non-updated
cn206	MCM2/3/5 family protein	0		MCM2/3/5 family protein	0		minichromosome maintenance protein 3, putative	1e-110	MAL5:1125094-1128141(-) | length	962			253	1	2515	1701	319	2019	182	814	Updated
cn207	hypothetical protein LOC336303	8e-26																			Non-updated
cn208	No Significant hits																				Non-updated
cn209	Tubulin-tyrosine ligase family protein	4e-50		Tubulin-tyrosine ligase family protein	1e-51																Non-updated
cn210	cytochrome c oxidase subunit III	1e-119																			Non-updated
cn211	cytochrome c oxidase subunit III	1e-118																			Non-updated
cn212	ribosomal protein LP0	1e-125		60s Acidic ribosomal protein	8e-37		ribosomal phosphoprotein P0	3e-58	MAL11:1165219-1166169(+) | length	316			115	3	797	723	60	782	2	239	Updated
cn213	Elongation factor G, domain IV family protein	1e-104		Elongation factor G, domain IV family protein	1e-106		elongation factor 2	2e-89	MAL14:2090839-2093337(+) | length	832			162	1	703	681	16	696	1	227	Updated
cn214	Ribonucleotide reductase, barrel domain containing protein	4e-79		Ribonucleotide reductase, barrel domain containing protein	1e-80		ribonucleoside-diphosphate reductase, large subunit	6e-67	MAL14:1507302-1510032(-) | length	847			120	3	715	669	45	713	40	261	Updated
cn215	AGAP010421-PA	2e-72		Transketolase, C-terminal domain containing protein	5e-71		pyruvate dehydrogenase E1 beta subunit, putative	4e-37	MAL14:1902859-1904034(-) | length	391			76	1	681	579	25	603	45	241	Updated
cn216	PREDICTED: similar to keratin associated protein 9.3	4e-08																			Non-updated
cn217	predicted protein	3e-35																			Non-updated
cn218	Insect antifreeze protein	6e-14		hypothetical protein TTHERM_00115510	8e-17																Non-updated
cn219	Insect antifreeze protein	6e-13		Insect antifreeze protein	2e-14																Non-updated
cn220	TNFR/NGFR cysteine-rich region family protein	1e-08		hypothetical protein TTHERM_00309920	7e-11																Non-updated
cn221	zinc finger domain, LSD1 subclass family protein	1e-14		hypothetical protein TTHERM_00309920	2e-17																Non-updated
cn222	No Significant hits																				Non-updated
cn223	No Significant hits																				Non-updated
cn224	BNR/Asp-box repeat family protein	1e-41		BNR/Asp-box repeat family protein	3e-43		sortilin, putative	2e-25	MAL14:2123397-2126535(+) | length	895			73	1	779	765	7	771	32	281	Updated
cn225	MCM2/3/5 family protein	0		MCM2/3/5 family protein	0		DNA replication licensing factor MCM2	1e-152	MAL14:753388-756439(+) | length	971			314	2	2829	2076	569	2644	227	965	Updated
cn226	putative 60S ribosomal protein L1	7e-34		ribosomal protein L4/L1 family protein	1e-34		60S ribosomal subunit protein L4/L1, putative	4e-24	MAL5:294668-295903(-) | length	411			59	-1	683	438	246	683	220	363	Updated
cn227	hypothetical protein CLB_3045	2e-19																			Non-updated
cn228	multidomain scavenger receptor, putative	2e-17					hypothetical protein	6e-20	MAL14:253542-257360(+) | length	1272			65	1	1133	714	166	879	788	1040	Updated
cn229	chitinase	1e-06																			Non-updated
cn230	ab-hydrolase associated lipase region family protein	1e-50		ab-hydrolase associated lipase region family protein	4e-52																Non-updated
cn231	NLI interacting factor-like phosphatase family protein	1e-27		NLI interacting factor-like phosphatase family protein	3e-29		nif-like protein, putative	4e-09	MAL5:660148-661134(-) | length	328			44	3	667	426	234	659	13	142	Updated
cn232	NLI interacting factor-like phosphatase family protein	3e-33		NLI interacting factor-like phosphatase family protein	8e-35		nif-like protein, putative	7e-11	MAL5:660148-661134(-) | length	328			38	2	1006	327	680	1006	99	205	Updated
cn233	Proteasome A-type and B-type family protein	6e-53		Proteasome A-type and B-type family protein	2e-54		proteasome subunit beta type 1	5e-30	MAL5:759829-760996(-) | length	260			76	1	760	627	109	735	32	260	Updated
cn234	alanine-glyoxylate transaminase	1e-54		aminotransferase, class III family protein	5e-09		ornithine aminotransferase	8e-09	MAL6:362631-363875(+) | length	414			48	1	662	546	64	609	7	191	Updated
cn235	Papain family cysteine protease containing protein	8e-19		Papain family cysteine protease containing protein	2e-20		preprocathepsin c precursor, putative	5e-08	MAL12:1968494-1971061(+) | length	504			34	3	660	285	324	608	74	166	Updated
cn236	NMD3 family protein	2e-80		NMD3 family protein	6e-82		NMD3 protein, putative	2e-43	MAL7:1304213-1306879(-) | length	888			84	3	747	720	18	737	312	551	Updated
cn237	Ubiquitin carboxyl-terminal hydrolase family protein	4e-17		Ubiquitin carboxyl-terminal hydrolase family protein	9e-19																Non-updated
cn238	hypothetical protein TTHERM_00558000	2e-09		hypothetical protein TTHERM_00558000	5e-11																Non-updated
cn239	asparagine-rich protein	9e-16		Protein kinase domain containing protein	7e-14		protein kinase	1e-16	MAL11:909365-916323(+) | length	2265			57	3	795	606	189	794	1735	1934	Updated
cn240	LOC553536 protein	8e-85		actin related protein	9e-10																Non-updated
cn241	No Significant hits																				Non-updated
cn242	hypothetical protein GSPATT00035072001	2e-36		hypothetical protein TTHERM_00550700	2e-33		karyopherin beta	7e-11	MAL5:998748-1002119(+) | length	1123			50	3	678	651	27	677	3	233	Updated
cn243	hypothetical protein GSPATT00036490001	2e-27		hypothetical protein TTHERM_00550700	3e-28																Non-updated
cn244	Tubulin alpha chain dbj|BAA03955.1| alpha-tubulin	1e-123		Tubulin/FtsZ family, GTPase domain containing protein	1e-123		alpha-tubulin ii	1e-119	MAL4:1026927-1028606(+) | length	450			203	3	738	723	15	737	1	241	Updated
cn245	translation elongation factor EF-1, subunit alpha	0		translation elongation factor EF-1, subunit alpha	0		elongation factor 1 alpha	0	MAL13:2262150-2263481(-) | length	443			307	3	1394	1293	3	1295	4	432	Updated
cn246	cathepsin B	3e-55		Papain family cysteine protease containing protein	1e-45		falcipain-2 precursor, putative	5e-21	MAL11:581249-582697(-) | length	482			83	1	1440	765	562	1326	219	481	Updated
cn247	glyceraldehyde-3-phosphate dehydrogenase	1e-162		glyceraldehyde-3-phosphate dehydrogenase, type I family protein	1e-95		glyceraldehyde-3-phosphate dehydrogenase	1e-102	MAL14:2559033-2560282(+) | length	337			188	3	939	882	57	938	6	302	Updated
cn248	Steroid dehydrogenase, putative	2e-21		oxidoreductase, short chain dehydrogenase/reductase family protein	1e-18		steroid dehydrogenase kik-i, putative	9e-07	MAL4:1003087-1004625(+) | length	328			37	2	518	375	143	517	51	177	Updated
cn249	ATP synthase F1, alpha subunit family protein	1e-100		ATP synthase F1, alpha subunit family protein	1e-102		ATP synthase F1, alpha subunit, putative	2e-67	MAL2:707737-709392(+) | length	551			134	1	814	717	97	813	31	276	Updated
cn250	Adaptin N terminal region family protein	1e-78		Adaptin N terminal region family protein	3e-80		adapter-related protein, putative	3e-70	MAL9:191016-195825(-) | length	1373			140	2	792	768	20	787	6	261	Updated
cn251	Trehalose 6-phosphate phosphorylase	1e-59																			Non-updated
cn252	solute carrier family 25 alpha, member 5	9e-99		Mitochondrial carrier protein	8e-52		ADP/ATP transporter on adenylate translocase	2e-58	MAL10:1477939-1478844(-) | length	301			115	1	641	588	52	639	3	198	Updated
cn253	No Significant hits																				Non-updated
cn254	ribosomal protein L4/L1 family protein	6e-71		ribosomal protein L4/L1 family protein	2e-72		60S ribosomal subunit protein L4/L1, putative	9e-65	MAL5:294668-295903(-) | length	411			118	3	713	636	57	692	6	215	Updated
cn255	MT-A70 family protein	9e-35		MT-A70 family protein	2e-36																Non-updated
cn256	putative Sec61; signal peptide plus 9 transmembrane domain-containing protein	0		preprotein translocase, SecY subunit containing protein	1e-168		Pfsec61	1e-173	MAL13:1839850-1841232(+) | length	461			297	3	1458	1380	51	1430	1	461	Updated
cn257	EGF-like domain containing protein	5e-12		hypothetical protein TTHERM_00093940	3e-15																Non-updated
cn258	DnaJ domain containing protein	2e-73		DnaJ domain containing protein	5e-75		hypothetical protein	4e-06	MAL14:1109087-1115412(-) | length	1883			34	1	776	294	421	714	2	104	Updated
cn259	No Significant hits																				Non-updated
cn260	No Significant hits																				Non-updated
cn261	HEAT repeat family protein	5e-29		HEAT repeat family protein	2e-30																Non-updated
cn262	HEAT repeat family protein	1e-26		HEAT repeat family protein	5e-28																Non-updated
cn263	Malate dehydrogenase, cytoplasmic, putative	1e-100		Malate dehydrogenase, cytoplasmic, putative	1e-101		malate dehydrogenase, putative	3e-13	MAL6:774526-775467(+) | length	313			64	1	1004	675	10	684	14	233	Updated
cn264	No Significant hits																				Non-updated
cn265	sarco/endoplasmic reticulum Ca2+-ATPase	7e-94		calcium-translocating P-type ATPase, SERCA-type family protein	2e-92		calcium-transporting ATPase	7e-57	MAL1:265447-269412(-) | length	1228			129	2	856	855	2	856	693	973	Updated
cn266	Elongation factor G, domain IV family protein	1e-143		Elongation factor G, domain IV family protein	1e-145		elongation factor 2	1e-114	MAL14:2090839-2093337(+) | length	832			207	3	980	978	3	980	3	324	Updated
cn267	zinc finger domain, LSD1 subclass family protein	4e-26		hypothetical protein TTHERM_01006530	3e-30		hypothetical protein	1e-06	MAL14:3086996-3105006(-) | length	5890			56	-3	1429	675	192	866	3257	3442	Updated
cn268	hypothetical protein TTHERM_00721790	1e-08		hypothetical protein TTHERM_00721790	3e-10																Non-updated
cn269	NADH dehydrogenase subunit 2	7e-72																			Non-updated
cn270	MHC class I	2e-64																			Non-updated
cn271	major histocompatibility class I receptor	1e-117																			Non-updated
cn272	major histocompatibility class I receptor	1e-116																			Non-updated
cn273	major histocompatibility class I receptor	4e-98																			Non-updated
cn274	PREDICTED: similar to CG2086-PB, isoform B	4e-07																			Non-updated
cn275	Os10g0507600	2e-13		MSP domain containing protein	1e-12		vesicle-associated membrane protein, putative	1e-13	MAL14:1618762-1619737(+) | length	241			53	1	654	507	34	540	1	179	Updated
cn276	heat shock protein 92	3e-89		Hsp90 protein	4e-73		endoplasmin homolog precursor, putative	2e-68	MAL12:883559-886024(-) | length	821			129	1	982	651	169	819	73	290	Updated
cn277	No Significant hits																				Non-updated
cn278	No Significant hits																				Non-updated
cn279	Tubulin beta chain, putative	0		Tubulin beta chain, putative	0		tubulin beta chain, putative	0	MAL10:360625-362480(-) | length	445			393	3	1443	1290	21	1310	1	430	Updated
cn280	No Significant hits																				Non-updated
cn281	No Significant hits																				Non-updated
cn282	No Significant hits																				Non-updated
cn283	Sec23/Sec24 trunk domain containing protein	1e-61		Sec23/Sec24 trunk domain containing protein	3e-63		Sec24 subunit, putative	7e-57	MAL13:2446794-2450093(+) | length	956			113	3	1041	834	144	977	158	459	Updated
cn284	Minichromosome maintenance 5 CG4082-PA, isoform A	4e-33		MCM2/3/5 family protein	2e-32		DNA replication licensing factor mcm5, putative	1e-15	MAL12:521681-524464(+) | length	758			61	2	688	591	98	688	35	274	Updated
cn285	Tnc protein	7e-20		Leishmanolysin family protein	8e-10																Non-updated
cn286	M18 protein	4e-07		TPR Domain containing protein	1e-08		hypothetical protein	6e-09	MAL14:2400451-2405347(+) | length	1469			61	3	1111	657	399	1055	682	908	Updated
cn287	No Significant hits																				Non-updated
cn288	No Significant hits																				Non-updated
cn289	No Significant hits																				Non-updated
cn290	Ser/Thr protein phosphatase family protein	3e-39		Ser/Thr protein phosphatase family protein	1e-40		serine/threonine protein phosphatase pfPp5	2e-16	MAL13:2195927-2197903(+) | length	658			74	1	725	636	40	675	129	394	Updated
cn291	branched-chain amino acid aminotransferase family protein	2e-53		branched-chain amino acid aminotransferase family protein	5e-55																Non-updated
cn292	Pyruvate dehydrogenase [NADP+] mitocondrial precursor (Pyruvate:NADP+ oxidoreductase) (EgPNOmt) (Aquacobalamin reductase	8e-67		flavodoxin family protein	3e-27		hypothetical protein	2e-14	MAL14:2056578-2059175(+) | length	865			47	3	1026	441	570	1010	3	145	Updated
cn293	No Significant hits			Protein kinase domain containing protein	5e-06																Non-updated
cn294	2-methylcitrate synthase/citrate synthase II family protein	4e-73		2-methylcitrate synthase/citrate synthase II family protein	1e-74		citrate synthase, mitochondrial precursor, putative	7e-09	MAL10:944396-946087(-) | length	563			60	2	728	573	149	721	202	406	Updated
cn295	Elongation factor G, domain IV family protein	1e-150		Elongation factor G, domain IV family protein	1e-151		elongation factor 2	1e-129	MAL14:2090839-2093337(+) | length	832			216	-3	1159	1107	48	1154	464	832	Updated
cn296	Transmembrane amino acid transporter protein	3e-16		Transmembrane amino acid transporter protein	8e-18																Non-updated
cn297	Transmembrane amino acid transporter protein	1e-11		Transmembrane amino acid transporter protein	4e-13																Non-updated
cn298	No Significant hits						hypothetical protein, conserved	7e-06	MAL13:1613392-1617000(-) | length	1202			39	1	721	390	109	498	533	653	Updated
cn299	hypothetical protein GSPATT00032536001	6e-39		hypothetical protein TTHERM_00013110	8e-14																Non-updated
cn300	PAS domain S-box family protein	1e-21		PAS domain S-box family protein	3e-23																Non-updated
cn301	metallo-beta-lactamase superfamily protein	9e-76		metallo-beta-lactamase superfamily protein	2e-77		hydroxyacyl glutathione hydrolase, putative	2e-09	MAL4:338602-340333(+) | length	272			41	2	863	432	161	592	50	192	Updated
cn302	PCI domain containing protein	1e-29		PCI domain containing protein	3e-31		proteasome regulatory component, putative	2e-19	MAL13:1542275-1544176(+) | length	503			45	3	672	375	297	671	108	233	Updated
cn303	hypothetical protein GSPATT00001064001	2e-25		hypothetical protein	3e-20		hypothetical protein, conserved	6e-10	MAL5:1220770-1221985(-) | length	284			25	2	966	243	602	844	203	280	Updated
cn304	No Significant hits																				Non-updated
cn305	No Significant hits																				Non-updated
cn306	14-3-3 protein	6e-85		14-3-3 protein	2e-86		14-3-3 protein homologue, putative	2e-62	MAL8:831139-832346(+) | length	256			117	1	640	624	13	636	11	224	Updated
cn307	Tubulin/FtsZ family, GTPase domain containing protein	9e-93		Tubulin/FtsZ family, GTPase domain containing protein	3e-94		alpha-tubulin ii	1e-91	MAL4:1026927-1028606(+) | length	450			158	-3	697	504	192	695	265	432	Updated
cn308	BNR/Asp-box repeat family protein	4e-31		BNR/Asp-box repeat family protein	9e-33		sortilin, putative	8e-22	MAL14:2123397-2126535(+) | length	895			77	2	954	951	2	952	97	393	Updated
cn309	40S ribosomal protein S7 (RPS7C)	2e-33		hypothetical protein TTHERM_00471090	7e-48		40S ribosomal protein S7 homologue, putative	5e-24	MAL13:150985-151837(-) | length	194			65	1	629	537	22	558	6	186	Updated
cn310	ATP-binding cassette transporter	5e-40		ATP-binding cassette transporter	1e-41																Non-updated
cn311	Protein phosphatase 2C (PP2C) emb|CAA85448.1| PP2C	3e-73		Protein phosphatase 2C containing protein	3e-62		Protein phosphatase 2C	9e-28	MAL11:1518305-1521235(+) | length	938			60	3	713	378	324	701	634	759	Updated
cn312	salt-inducible protein, putative, expressed	6e-14		hypothetical protein TTHERM_00837970	8e-12		hypothetical protein, conserved	3e-07	MAL12:1375335-1379576(+) | length	1413			47	2	758	492	176	667	784	933	Updated
cn313	formate/nitrite transporter	2e-50					formate-nitrate transporter, putative	7e-26	MAL3:665976-667547(-) | length	309			79	2	1126	855	23	877	22	305	Updated
cn314	AMP-binding enzyme family protein	2e-50		AMP-binding enzyme family protein	5e-52		acetyl-coenzyme a synthetase	2e-27	MAL6:1114545-1117538(-) | length	997			65	2	705	570	56	625	55	244	Updated
cn315	No Significant hits																				Non-updated
cn316	Insect antifreeze protein	7e-18		hypothetical protein TTHERM_00344130	1e-19																Non-updated
cn317	cyclic nucleotide-binding domain containing protein	2e-51		cyclic nucleotide-binding domain containing protein	4e-53		cAMP-dependent protein kinase regulatory subunit, putative	4e-28	MAL12:927817-929983(-) | length	441			65	2	668	408	254	661	136	271	Updated
cn318	TPR Domain containing protein	5e-39		TPR Domain containing protein	1e-40																Non-updated
cn319	ABC transporter N-terminus family protein	1e-69		ABC transporter N-terminus family protein	3e-71																Non-updated
cn320	acetyl-CoA acyltransferases family protein	5e-70		acetyl-CoA acyltransferases family protein	1e-71		acetyl-CoA acetyltransferase, putative	4e-18	MAL14:2083168-2084602(+) | length	398			58	2	675	645	20	664	10	230	Updated
cn321	NADPH-dependent mannose 6-phosphate reductase	2e-46		oxidoreductase, aldo/keto reductase family protein	1e-43																Non-updated
cn322	MCM2/3/5 family protein	4e-29		MCM2/3/5 family protein	9e-31		DNA replication licensing factor mcm4-related	2e-12	MAL13:712146-715163(+) | length	1005			43	2	852	318	503	820	213	331	Updated
cn323	PREDICTED: tenascin C (hexabrachion)	2e-18		Kelch motif family protein	1e-10		hypothetical protein, conserved	1e-07	MAL3:977376-980636(-) | length	1086			41	-3	769	414	267	680	685	843	Updated
cn324	Protein kinase domain containing protein	3e-40		Protein kinase domain containing protein	7e-42		serine/threonine-protein kinase, Pfnek-3	2e-09	MAL12:101581-102624(-) | length	347			38	2	722	402	299	700	149	267	Updated
cn325	glyceraldehyde-3-phosphate dehydrogenase	1e-137		glyceraldehyde-3-phosphate dehydrogenase, type I family protein	1e-135		glyceraldehyde-3-phosphate dehydrogenase	1e-125	MAL14:2559033-2560282(+) | length	337			211	2	1111	975	17	991	6	330	Updated
cn326	hypothetical protein TTHERM_01005010	2e-64		hypothetical protein TTHERM_01005010	7e-66		dynactin 4, putative	1e-07	MAL7:1040154-1040834(-) | length	226			38	3	710	381	267	647	66	211	Updated
cn327	No Significant hits																				Non-updated
cn328	14-3-3 protein	7e-95		14-3-3 protein	2e-96		14-3-3 protein homologue, putative	5e-72	MAL8:831139-832346(+) | length	256			128	3	679	675	3	677	20	250	Updated
cn329	Thioredoxin-dependent peroxide reductase, mitochondrial precursor, putative	8e-73		Thioredoxin-dependent peroxide reductase, mitochondrial precursor, putative	2e-74		thioredoxin peroxidase 2	7e-46	MAL12:621118-621768(+) | length	216			86	1	681	537	52	588	37	213	Updated
cn330	glutaredoxin-related protein	9e-42		glutaredoxin-related protein	2e-43		glutaredoxin-like protein, putative	2e-16	MAL6:290422-291081(-) | length	219			33	3	670	264	384	647	113	200	Updated
cn331	B2-microglobulin	3e-43																			Non-updated
cn332	Glutamine synthetase, catalytic domain containing protein	1e-107		Glutamine synthetase, catalytic domain containing protein	1e-109																Non-updated
cn333	protein disulfide-isomerase domain containing protein	1e-52		protein disulfide-isomerase domain containing protein	3e-54		disulfide isomerase precursor, putative	3e-30	MAL8:1207860-1209466(-) | length	483			68	3	739	633	96	728	36	234	Updated
cn334	GA21521-PA	1e-81		DEAD/DEAH box helicase family protein	9e-64		RNA helicase-1, putative	1e-77	MAL14:2825306-2826854(+) | length	398			145	1	731	720	10	729	1	240	Updated
cn335	Cystathionine beta-lyase	5e-61		Cystathionine beta-lyase	1e-62																Non-updated
cn336	Hsp90 protein	1e-92		Hsp90 protein	3e-94		heat shock protein 86	3e-84	MAL7:436970-439992(+) | length	745			157	1	770	657	7	663	3	218	Updated
cn337	hypothetical protein TTHERM_00138280	1e-23		hypothetical protein TTHERM_00138280	2e-25																Non-updated
cn338	Succinate dehydrogenase, putative	0		succinate dehydrogenase, flavoprotein subunit containing protein	0		flavoprotein subunit of succinate dehydrogenase	1e-167	MAL10:1367291-1369186(-) | length	631			284	2	1349	1239	110	1348	24	445	Updated
cn339	eukaryotic peptide chain release factor subunit 1	3e-55		eukaryotic peptide chain release factor subunit 1	7e-57		peptide chain release factor subunit 1, putative	3e-51	MAL2:492616-494306(+) | length	427			96	-3	699	549	146	694	237	417	Updated
cn340	Chitin synthase family protein	4e-11		Chitin synthase family protein	1e-12																Non-updated
cn341	G1 to S phase transition 1	0		Elongation factor Tu C-terminal domain containing protein	4e-72		translation elongation factor EF-1, subunit alpha, putative	8e-96	MAL11:925727-927523(+) | length	555			175	3	1100	1086	3	1088	139	514	Updated
cn342	No Significant hits																				Non-updated
cn343	Nuclear movement protein	5e-71		Nuclear movement protein	1e-72		nuclear movement protein, putative	3e-43	MAL13:1486652-1487812(+) | length	386			83	2	1061	516	428	943	205	372	Updated
cn344	No Significant hits																				Non-updated
cn345	Pyridoxal-dependent decarboxylase conserved domain containing protein	9e-41		Pyridoxal-dependent decarboxylase conserved domain containing protein	2e-42																Non-updated
cn346	predicted protein	5e-49																			Non-updated
cn347	D-mannose binding lectin family protein	3e-20		D-mannose binding lectin family protein	7e-22																Non-updated
cn348	ribosomal protein L3	0		ribosomal protein L3 containing protein	1e-133		ribosomal protein L3, putative	1e-138	MAL10:1153269-1154429(-) | length	386			240	3	1134	1131	3	1133	5	369	Updated
cn349	multicystatin	4e-10		hypothetical protein TTHERM_00444890	1e-06																Non-updated
cn350	ribosomal protein L21	3e-85		60S ribosomal protein L21, putative	1e-27		ribosomal protein L21e, putative	2e-32	MAL14:1016075-1016560(-) | length	161			65	1	566	459	37	495	5	157	Updated
cn351	No Significant hits																				Non-updated
cn352	No Significant hits																				Non-updated
cn353	No Significant hits																				Non-updated
cn354	WGR domain containing protein	4e-18		WGR domain containing protein	1e-19																Non-updated
cn355	signal peptide peptidase family protein	1e-43		signal peptide peptidase family protein	3e-45		signal peptide peptidase, mSPP	8e-24	MAL14:2336585-2339089(-) | length	406			60	1	726	636	43	678	28	219	Updated
cn356	gliotoxin biosynthesis protein GliK	1e-09																			Non-updated
cn357	carbonic anhydrase precursor	1e-17		Eukaryotic-type carbonic anhydrase family protein	4e-16																Non-updated
cn358	amino acid transporter aATP11	2e-09																			Non-updated
cn359	cytotactin precursor	2e-17		Bowman-Birk serine protease inhibitor family protein	6e-13		hypothetical protein, conserved	3e-09	MAL13:2522694-2527817(+) | length	1636			44	3	1130	561	192	752	555	740	Updated
cn360	Importin-beta N-terminal domain containing protein	2e-29		Importin-beta N-terminal domain containing protein	5e-31		hypothetical protein, conserved	7e-06	MAL7:348781-352470(+) | length	1229			51	2	699	678	17	694	20	240	Updated
cn361	von Willebrand factor type A domain containing protein	4e-39		von Willebrand factor type A domain containing protein	1e-40																Non-updated
cn362	zinc finger protein	6e-39		zinc finger protein	2e-40		FHA domain protein, putative	3e-11	MAL9:440906-444016(+) | length	1036			37	3	799	267	531	797	568	666	Updated
cn363	ligatin	5e-14					hypothetical protein, conserved	5e-17	MAL9:360528-363208(+) | length	818			51	1	934	522	28	549	12	188	Updated
cn364	TCP-1/cpn60 chaperonin family protein	7e-98		TCP-1/cpn60 chaperonin family protein	2e-99		T-complex protein 1, putative	2e-45	MAL2:566320-567894(+) | length	524			94	3	792	723	69	791	5	246	Updated
cn365	Hypothetical protein CBG07570	1e-14		Insect antifreeze protein	1e-08		hypothetical protein	9e-07	MAL10:1481762-1485352(-) | length	1196			50	-3	718	522	108	629	680	852	Updated
cn366	abnormal Germ Line Proliferation family member (glp-1)	1e-17		Kelch motif family protein	4e-11		hypothetical protein, conserved	9e-07	MAL6:925103-931277(-) | length	2027			58	-3	738	717	17	733	109	356	Updated
cn367	MCM2/3/5 family protein	1e-38		MCM2/3/5 family protein	4e-40		DNA replication licensing factor mcm4-related	9e-14	MAL13:712146-715163(+) | length	1005			45	3	822	375	441	815	213	362	Updated
cn368	Leucine Rich Repeat family protein	3e-23		Leucine Rich Repeat family protein	9e-25		hypothetical protein, conserved	3e-12	MAL14:1092878-1093723(+) | length	281			40	1	778	342	178	519	65	179	Updated
cn369	60S ribosomal protein L6 (RPL6A)	4e-43		hypothetical protein TTHERM_00136120	1e-43		60S ribosomal subunit protein L6e, putative	2e-18	MAL13:1545265-1545930(-) | length	221			59	1	606	555	10	564	26	221	Updated
cn370	Surface protein with EGF domains and furin-like repeats, putative	2e-15		Surface protein with EGF domains and furin-like repeats, putative	6e-17																Non-updated
cn371	aldehyde dehydrogenase (NAD) family protein	1e-59		aldehyde dehydrogenase (NAD) family protein	3e-61																Non-updated
cn372	aldehyde dehydrogenase (NAD) family protein	4e-38		aldehyde dehydrogenase (NAD) family protein	1e-39																Non-updated
cn373	No Significant hits																				Non-updated
cn374	Adaptin N terminal region family protein	7e-50		Adaptin N terminal region family protein	2e-51		coat protein, gamma subunit, putative	9e-41	MAL11:1783354-1786560(-) | length	1068			90	3	699	666	30	695	2	223	Updated
cn375	Adaptin N terminal region family protein	2e-75		Adaptin N terminal region family protein	4e-77		coat protein, gamma subunit, putative	1e-40	MAL11:1783354-1786560(-) | length	1068			87	2	1047	585	143	727	35	233	Updated
cn376	protein disulfide-isomerase domain containing protein	6e-82		protein disulfide-isomerase domain containing protein	2e-83		protein disulfide isomerase related protein	9e-31	MAL11:1323041-1324312(-) | length	423			77	3	724	705	18	722	11	247	Updated
cn377	conserved hypothetical protein	1e-110		conserved hypothetical protein	1e-112																Non-updated
cn378	No Significant hits																				Non-updated
cn379	target of myb1 (tom1)	2e-15		GAT domain containing protein	2e-16																Non-updated
cn380	Tubulin beta chain, putative	1e-121		Tubulin beta chain, putative	1e-122		tubulin beta chain, putative	1e-117	MAL10:360625-362480(-) | length	445			199	1	714	687	28	714	1	229	Updated
cn381	hypothetical protein GSPATT00028915001	3e-12		hypothetical protein TTHERM_00446000	6e-11																Non-updated
cn382	hypothetical protein GSPATT00028915001	4e-08																			Non-updated
cn383	hypothetical protein TTHERM_00895580	2e-09		hypothetical protein TTHERM_00895580	5e-11																Non-updated
cn384	No Significant hits																				Non-updated
cn385	No Significant hits																				Non-updated
cn386	No Significant hits																				Non-updated
cn387	No Significant hits																				Non-updated
cn388	No Significant hits																				Non-updated
cn389	aldolase a, fructose-bisphosphate, b	1e-105		Fructose-bisphosphate aldolase class-I family protein	1e-50		fructose-bisphosphate aldolase	2e-50	MAL14:1843984-1845560(-) | length	369			109	3	678	618	60	677	1	213	Updated
cn390	No Significant hits																				Non-updated
cn391	26S proteasome subunit P45 family protein	2e-61		26S proteasome subunit P45 family protein	7e-63		26S protease subunit regulatory subunit 6a, putative	8e-56	MAL11:1168877-1170196(+) | length	439			107	3	609	534	75	608	14	206	Updated
cn392	fumarate reductase (NADH)	1e-66																			Non-updated
cn393	Ribosomal protein L11, RNA binding domain containing protein	2e-53		Ribosomal protein L11, RNA binding domain containing protein	7e-55		60S ribosomal protein L12, putative	5e-50	MAL5:715763-716673(-) | length	165			88	3	598	486	36	521	1	162	Updated
cn394	No Significant hits																				Non-updated
cn395	hypothetical protein GSPATT00005159001	2e-58		conserved hypothetical protein	3e-59																Non-updated
cn396	cathepsin B preproprotein	2e-39		Papain family cysteine protease containing protein	2e-38																Non-updated
cn397	hypothetical protein TTHERM_00516300	2e-36		hypothetical protein TTHERM_00516300	5e-38																Non-updated
cn398	No Significant hits																				Non-updated
cn399	No Significant hits																				Non-updated
cn400	THO complex 1	7e-09		hypothetical protein TTHERM_00522420	7e-16																Non-updated
cn401	TCP-1/cpn60 chaperonin family protein	1e-150		TCP-1/cpn60 chaperonin family protein	1e-152		t-complex protein 1, gamma subunit, putative	1e-120	MAL12:1211778-1213553(+) | length	542			210	1	1052	1035	16	1050	8	352	Updated
cn402	antiquitin	1e-95		aldehyde dehydrogenase (NAD) family 7 protein	1e-89																Non-updated
cn403	nucleoporin 210kDa, isoform CRA_b	4e-06		hypothetical protein TTHERM_00101160	1e-16																Non-updated
cn404	protozoan/cyanobacterial globin family protein	3e-19		protozoan/cyanobacterial globin family protein	7e-21																Non-updated
cn405	protozoan/cyanobacterial globin family protein	3e-19		transcriptional regulator, Sir2 family protein	1e-53																Non-updated
cn406	GA14716-PA	1e-13		Neurohypophysial hormones, N-terminal Domain containing protein	6e-08																Non-updated
cn407	Eukaryotic translation initiation factor 3 subunit M (eIF3m) emb|CAK04951.1| novel protein (zgc:63996)	1e-122					hypothetical protein, conserved	2e-08	MAL4:824381-825670(+) | length	429			42	2	697	582	92	673	143	346	Updated
cn408	conserved hypothetical protein	7e-06		conserved hypothetical protein	2e-07																Non-updated
cn409	serine/threonine kinase-1, putative	8e-12		Protein kinase domain containing protein	7e-13		serine/threonine kinase-1, PfLammer	2e-12	MAL14:1862718-1865363(-) | length	881			32	1	611	246	361	606	522	605	Updated
cn410	serine/threonine kinase-1	2e-08		Protein kinase domain containing protein	1e-08		serine/threonine kinase-1, PfLammer	3e-10	MAL14:1862718-1865363(-) | length	881			26	1	640	162	478	639	554	607	Updated
cn411	Heh1p	4e-46		hypothetical protein TTHERM_00221180	1e-47																Non-updated
cn412	Dek1-calpain-like protein	8e-16		Calpain family cysteine protease containing protein	2e-16																Non-updated
cn413	ribosomal protein L3 containing protein	6e-87		ribosomal protein L3 containing protein	2e-88		ribosomal protein L3, putative	6e-75	MAL10:1153269-1154429(-) | length	386			135	2	709	708	2	709	26	257	Updated
cn414	No Significant hits																				Non-updated
cn415	selT/selW/selH selenoprotein domain containing protein	1e-06		hypothetical protein TTHERM_00420630	2e-14		hypothetical protein, conserved	9e-06	MAL3:900433-906787(-) | length	1946			67	1	712	708	1	708	1086	1333	Updated
cn416	No Significant hits																				Non-updated
cn417	ER-type hsp70	1e-126		dnak protein BiP	1e-119		Heat shock protein	1e-107	MAL9:737975-740266(+) | length	652			189	1	862	810	52	861	24	292	Updated
cn418	Kazal-type serine protease inhibitor domain containing protein	1e-13		Kazal-type serine protease inhibitor domain containing protein	3e-15																Non-updated
cn419	DNA repair helicase (rad3)	6e-15		DNA repair helicase (rad3)	2e-16																Non-updated
cn420	cathepsin S precursor	4e-82		Papain family cysteine protease containing protein	4e-37		falcipain 2 precursor	7e-22	MAL11:592129-593583(-) | length	484			57	3	731	489	3	491	315	484	Updated
cn421	HEAT repeat family protein	6e-65		HEAT repeat family protein	2e-66		hypothetical protein, conserved	5e-06	MAL13:816023-818599(-) | length	858			40	3	665	516	45	560	13	189	Updated
cn422	hypothetical protein TTHERM_00149540	2e-21		hypothetical protein TTHERM_00149540	5e-23																Non-updated
cn423	No Significant hits																				Non-updated
cn424	No Significant hits																				Non-updated
cn425	No Significant hits																				Non-updated
cn426	CDP-alcohol phosphatidyltransferase family protein	7e-43		hypothetical protein TTHERM_00535750	3e-55		ethanolaminephosphotransferase, putative	3e-21	MAL6:1170473-1173697(-) | length	391			64	3	706	492	33	524	7	165	Updated
cn427	novel protein similar to vertebrate TBC1 domain family, member 15 (TBC1D15)	1e-90																			Non-updated
cn428	putative hydroxymethyltransferase	8e-50																			Non-updated
cn429	hypothetical protein TTHERM_00530680	1e-119		hypothetical protein TTHERM_00530680	1e-121																Non-updated
cn430	hypothetical protein GSPATT00037881001	1e-47		hypothetical protein TTHERM_00502170	6e-46		hypothetical protein, conserved	4e-18	MAL13:2735684-2737332(+) | length	450			53	2	713	513	8	520	1	174	Updated
cn431	hypothetical protein GSPATT00009229001	1e-25		hypothetical protein TTHERM_00046970	5e-27		hypothetical protein	3e-16	MAL14:2206963-2208256(+) | length	275			47	3	637	378	3	380	11	122	Updated
cn432	WD repeat domain 1	1e-142		hypothetical protein TTHERM_01084130	1e-46		receptor for activated C kinase homolog, PfRACK	6e-10	MAL8:1161236-1162780(-) | length	323			32	2	941	243	608	850	65	142	Updated
cn433	No Significant hits																				Non-updated
cn434	eukaryotic translation initiation factor 3 (eIF-3), putative	8e-29		hypothetical protein TTHERM_00284030	3e-41		eukaryotictranslation initiation factor 3 subunit 7, putative	7e-25	MAL10:316649-318280(+) | length	543			86	1	864	840	25	864	198	517	Updated
cn435	DEAD (Asp-Glu-Ala-Asp) box polypeptide 27	1e-118		DEAD/DEAH box helicase family protein	6e-49		DEAD/DEAH box helicase, putative	4e-35	MAL12:2099838-2102083(+) | length	717			87	2	751	744	2	745	111	412	Updated
cn436	PREDICTED: similar to histone acetyltransferase-1	4e-30		hypothetical protein TTHERM_00046760	5e-33																Non-updated
cn437	No Significant hits																				Non-updated
cn438	hypothetical protein GSPATT00015707001	6e-50		hypothetical protein TTHERM_00837970	9e-41		hypothetical protein, conserved	2e-08	MAL12:1375335-1379576(+) | length	1413			67	3	1179	951	87	1037	763	1054	Updated
cn439	No Significant hits																				Non-updated
cn440	No Significant hits																				Non-updated
cn441	unnamed protein product	5e-17																			Non-updated
cn442	No Significant hits			chromo domain protein	3e-07																Non-updated
cn443	SPla/RYanodine receptor (SPRY) domain-containing protein	6e-13		hypothetical protein TTHERM_00773140	1e-19		hypothetical protein, conserved	1e-10	MAL8:1147239-1148576(+) | length	445			50	3	726	561	165	725	219	411	Updated
cn444	No Significant hits																				Non-updated
cn445	ribosomal protein S2 containing protein	3e-53		ribosomal protein S2 containing protein	8e-55		40S ribosomal protein, putative	1e-48	MAL10:1122960-1124035(+) | length	263			98	-3	651	540	107	646	69	254	Updated
cn446	PREDICTED: similar to Chromatin assembly factor 1 subunit CG4236-PA	1e-124		hypothetical protein TTHERM_00688660	1e-154		chromatin assembly factor 1 p55 subunit, putative	5e-61	MAL14:1309983-1311776(+) | length	439			134	3	1311	1167	12	1178	30	420	Updated
cn447	Endonuclease/Exonuclease/phosphatase family protein	6e-17		Endonuclease/Exonuclease/phosphatase family protein	2e-18																Non-updated
cn448	UDP-glucose 4-epimerase family protein	6e-55		UDP-glucose 4-epimerase family protein	5e-57																Non-updated
cn449	protein disulfide-isomerase domain containing protein	2e-12		protein disulfide-isomerase domain containing protein	7e-14																Non-updated
cn450	flap endonuclease-1	2e-97		flap endonuclease-1	5e-99		flap exonuclease, putative	2e-69	MAL4:415576-417594(-) | length	672			137	3	1007	993	12	1004	6	334	Updated
cn451	MORN repeat protein, putative	2e-28		hypothetical protein TTHERM_01164130	4e-27		MORN repeat containing protein	4e-21	MAL10:1257382-1259309(+) | length	422			58	3	709	471	237	707	117	279	Updated
cn452	Pyridine nucleotide-disulphide oxidoreductase family protein	3e-85		Pyridine nucleotide-disulphide oxidoreductase family protein	8e-87		Thioredoxin reductase	2e-47	MAL9:961923-963548(-) | length	541			101	3	947	699	180	878	59	262	Updated
cn453	viral A-type inclusion protein, putative	2e-11		hypothetical protein TTHERM_00402150	3e-12		hypothetical protein, conserved	2e-10	MAL7:518483-527215(+) | length	2910			65	2	770	651	95	745	1230	1433	Updated
cn454	inositol hexaphosphate kinase 2	2e-21																			Non-updated
cn455	No Significant hits																				Non-updated
cn456	hypothetical protein TTHERM_01276340	2e-16		hypothetical protein TTHERM_01276340	5e-18		MAEBL, putative	3e-06	MAL11:1899178-1905939(+) | length	2055			49	3	607	594	9	602	1546	1747	Updated
cn457	Peptidase family M1 containing protein	2e-44		Peptidase family M1 containing protein	6e-46																Non-updated
cn458	phosphoglycerate kinase	1e-172		phosphoglycerate kinase family protein	1e-104		Phosphoglycerate kinase	1e-111	MAL9:913220-914470(+) | length	416			203	1	1017	1011	1	1011	42	377	Updated
cn459	PREDICTED: similar to Stress-70 protein, mitochondrial precursor (75 kDa glucose regulated protein) (GRP 75) (Peptide-binding protein 74) (PBP74) (Mortalin) (MOT) isoform 22	1e-151		dnaK protein	1e-138		heat shock protein hsp70 homologue	1e-149	MAL11:1320112-1322103(+) | length	663			257	3	1159	1119	39	1157	26	401	Updated
cn460	Cytochrome c	5e-51		Cytochrome c family protein	8e-18		cytochrome c, putative	4e-31	MAL14:145134-145649(-) | length	115			61	2	797	297	65	361	13	110	Updated
cn461	lectin repeat domain protein	2e-12																			Non-updated
cn462	No Significant hits																				Non-updated
cn463	No Significant hits																				Non-updated
cn464	cation diffusion facilitator family transporter containing protein	6e-36		cation diffusion facilitator family transporter containing protein	2e-37		zinc transporter, putative	1e-18	MAL7:754615-756285(+) | length	556			38	3	919	372	270	641	36	158	Updated
cn465	citrate synthase, mitochondrial, putative (ISS)	7e-58		Citrate synthase family protein	2e-54		citrate synthase, mitochondrial precursor, putative	1e-29	MAL10:944396-946087(-) | length	563			70	3	771	708	63	770	117	355	Updated
cn466	nucleosome assembly protein (NAP)	1e-27		nucleosome assembly protein (NAP)	3e-29		nucleosome assembly protein 1, putative	1e-10	MAL12:187143-188839(-) | length	359			39	1	1041	333	220	552	79	202	Updated
cn467	SERPINE1 mRNA binding protein 1	2e-47																			Non-updated
cn468	No Significant hits																				Non-updated
cn469	No Significant hits																				Non-updated
cn470	No Significant hits																				Non-updated
cn471	zinc finger domain, LSD1 subclass family protein	6e-24		hypothetical protein TTHERM_00014930	2e-28		hypothetical protein, conserved	3e-07	MAL5:187813-204732(-) | length	5639			50	-1	731	567	87	653	1672	1857	Updated
cn472	ABC transporter family protein	1e-113		ABC transporter family protein	1e-115		multidrug resistance protein	5e-51	MAL5:957885-962144(+) | length	1419			132	1	1532	1098	127	1224	235	646	Updated
cn473	No Significant hits																				Non-updated
cn474	MCM2/3/5 family protein	1e-95		MCM2/3/5 family protein	3e-97		replication licensing factor, putative	2e-56	MAL13:2183768-2186557(+) | length	929			131	2	1168	1128	38	1165	64	466	Updated
cn475	protein disulfide-isomerase domain containing protein	1e-59		protein disulfide-isomerase domain containing protein	3e-61		disulfide isomerase precursor, putative	2e-26	MAL8:1207860-1209466(-) | length	483			72	2	997	819	86	904	38	302	Updated
cn476	possibile polyglycylated protein 1	5e-41		dnaK protein	1e-42		putative hsp protein	1e-19	MAL13:1769159-1771954(+) | length	932			77	2	818	702	44	745	6	273	Updated
cn477	No Significant hits																				Non-updated
cn478	PREDICTED: similar to FOAP-2	2e-52																			Non-updated
cn479	AAA family ATPase, CDC48 subfamily protein	8e-94		AAA family ATPase, CDC48 subfamily protein	2e-95		cell division cycle protein 48 homologue, putative	9e-73	MAL6:815619-818244(-) | length	828			129	2	702	693	8	700	12	237	Updated
cn480	Ubiquitin-conjugating enzyme family protein	6e-42		Ubiquitin-conjugating enzyme family protein	2e-43		ubiquitin-conjugating enzyme, putative	3e-12	MAL13:1819528-1820364(+) | length	278			58	3	724	582	54	635	45	240	Updated
cn481	hypothetical protein TTHERM_00392760	4e-50		hypothetical protein TTHERM_00392760	9e-52																Non-updated
cn482	calpain-like protein	2e-17		Calpain family cysteine protease containing protein	1e-18																Non-updated
cn483	possible sulfide-quinone reductase	4e-38		hypothetical protein TTHERM_01513260	1e-51																Non-updated
cn484	hypothetical protein TTHERM_01108480	2e-23		hypothetical protein TTHERM_01108480	5e-25																Non-updated
cn485	RNB-like protein	3e-07		RNB-like protein	7e-09																Non-updated
cn486	hypothetical protein TTHERM_00649060	1e-84		hypothetical protein TTHERM_00649060	4e-86																Non-updated
cn487	No Significant hits																				Non-updated
cn488	hypothetical protein GSPATT00032141001	1e-139		hypothetical protein TTHERM_00550700	1e-131		karyopherin beta	9e-45	MAL5:998748-1002119(+) | length	1123			135	3	1716	1692	21	1712	3	593	Updated
cn489	No Significant hits																				Non-updated
cn490	hypothetical protein GSPATT00005249001	6e-39		hypothetical protein TTHERM_00444610	2e-23																Non-updated
cn491	Myo-inositol-1-phosphate synthase family protein	0		Myo-inositol-1-phosphate synthase family protein	0		myo-inositol 1-phosphate synthase, putative	1e-91	MAL5:520718-522691(-) | length	604			200	3	1603	1482	42	1523	34	602	Updated
cn492	collagenase	1e-135																			Non-updated
cn493	Synthetic lethal mutants of dpb11-1 five family protein	2e-28		Synthetic lethal mutants of dpb11-1 five family protein	6e-30																Non-updated
cn494	cathepsin D	9e-74		Eukaryotic aspartyl protease family protein	2e-21		aspartyl protease, putative	3e-18	MAL3:499373-502523(+) | length	432			53	2	605	411	29	439	287	424	Updated
cn495	No Significant hits																				Non-updated
cn496	hypothetical protein TTHERM_00070850	5e-35		hypothetical protein TTHERM_00070850	1e-36																Non-updated
cn497	RPA 70kDa subunit	4e-21		hypothetical protein TTHERM_00106890	4e-10		replication factor a protein, putative	7e-13	MAL4:459031-462468(-) | length	1145			44	3	779	435	345	779	624	776	Updated
cn498	Leishmanolysin family protein	9e-10		Leishmanolysin family protein	2e-11																Non-updated
cn499	SWIRM domain containing protein	4e-86		SWIRM domain containing protein	1e-87		hypothetical protein, conserved	1e-07	MAL12:1024447-1028010(-) | length	1187			44	2	1174	483	332	814	736	889	Updated
cn500	lymphocyte cytosolic plastin 1	1e-134		fimbrin-like 71 K protein	1e-29																Non-updated
cn501	Leishmanolysin family protein	9e-10		ATPase, AAA family protein	1e-57		ATPase, putative	4e-43	MAL14:2360810-2362069(-) | length	419			91	2	754	684	71	754	27	224	Updated
cn502	PREDICTED: similar to keratin associated protein 9.3	8e-09																			Non-updated
cn503	Leishmanolysin family protein	2e-25		Leishmanolysin family protein	5e-27																Non-updated
cn504	hypothetical protein GSPATT00003103001	3e-38		hypothetical protein TTHERM_00317390	6e-39		hypothetical protein, conserved	1e-23	MAL5:555262-556071(+) | length	269			56	2	635	549	74	622	33	218	Updated
cn505	BNR/Asp-box repeat family protein	1e-51		BNR/Asp-box repeat family protein	3e-53		sortilin, putative	6e-29	MAL14:2123397-2126535(+) | length	895			86	3	849	834	9	842	36	304	Updated
cn506	No Significant hits																				Non-updated
cn507	cyclophilin A	8e-80		peptidyl-prolyl cis-trans isomerase, cyclophilin-type family protein	2e-64		PFCYP19, cyclophilin, peptidyl-prolyl cis-trans isomerase	8e-57	MAL3:925315-925830(-) | length	171			100	3	582	486	63	548	4	171	Updated
cn508	No Significant hits																				Non-updated
cn509	Alternative oxidase family protein	8e-62		Alternative oxidase family protein	2e-63																Non-updated
cn510	No Significant hits																				Non-updated
cn511	ribosomal protein L15	3e-67		ribosomal protein L15	7e-69		ribosomal protein l15, putative	6e-60	MAL4:704901-705751(-) | length	220			115	3	654	525	3	527	9	199	Updated
cn512	hypothetical protein TTHERM_01156840	8e-13		hypothetical protein TTHERM_01156840	3e-14																Non-updated
cn513	No Significant hits			hypothetical protein TTHERM_01156840	3e-06																Non-updated
cn514	AGAP008512-PA	4e-31																			Non-updated
cn515	platelet-activating factor acetylhydrolase, isoform Ib, alpha subunit	5e-68		hypothetical protein TTHERM_00760520	6e-74		WD-repeat potein, putative	2e-19	MAL5:461579-464240(+) | length	513			46	1	758	384	334	717	293	420	Updated
cn516	polyadenylate-binding protein 1, putative	6e-38		Splicing factor 3B subunit 4	1e-23		polyadenylate-binding protein, putative	4e-37	MAL12:988620-991247(+) | length	875			87	2	848	750	86	835	17	262	Updated
cn517	H+-translocating pyrophosphatase	2e-26					V-type K+ - independent h+ -translocating inorganic pyrophosphatse	4e-16	MAL12:1464425-1467559(-) | length	1044			51	3	667	381	198	578	247	408	Updated
cn518	Fructose-bisphosphate aldolase class-I family protein	1e-85		Fructose-bisphosphate aldolase class-I family protein	3e-87		fructose-bisphosphate aldolase	6e-68	MAL14:1843984-1845560(-) | length	369			136	3	754	741	12	752	33	276	Updated
cn519	hypothetical protein TTHERM_00317090	9e-08		hypothetical protein TTHERM_00317090	3e-09																Non-updated
cn520	No Significant hits																				Non-updated
cn521	cation efflux protein/ zinc transporter	2e-42		cation diffusion facilitator family transporter containing protein	3e-36		zinc transporter, putative	4e-21	MAL7:754615-756285(+) | length	556			50	1	743	396	94	489	28	158	Updated
cn522	kinesin 6	2e-94		Kinesin motor domain containing protein	1e-112		kinesin-like protein, putative	2e-83	MAL12:1883458-1887670(+) | length	1351			160	1	982	957	25	981	67	384	Updated
cn523	3'-5' exonuclease family protein	3e-72		3'-5' exonuclease family protein	9e-74																Non-updated
cn524	hypothetical protein GSPATT00019303001	8e-74		Major Facilitator Superfamily protein	2e-43		monocarboxylase transporter	8e-19	MAL9:1070955-1072945(-) | length	450			53	3	731	642	87	728	13	231	Updated
cn525	zinc finger protein	8e-20		zinc finger protein	2e-21		hypothetical protein, conserved	2e-06	MAL12:458670-461672(-) | length	1000			50	2	783	534	80	613	5	181	Updated
cn526	IMP dehydrogenase / GMP reductase domain containing protein	2e-50		IMP dehydrogenase / GMP reductase domain containing protein	7e-52		Inosine-5'-monophosphate dehydrogenase	3e-18	MAL9:852515-854047(-) | length	510			69	3	694	669	9	677	18	210	Updated
cn527	PREDICTED: similar to Putative sestrin	1e-08		hypothetical protein TTHERM_00577360	3e-12																Non-updated
cn528	Protein phosphatase 2C containing protein	7e-12		Protein phosphatase 2C containing protein	2e-13																Non-updated
cn529	TCP-1/cpn60 chaperonin family protein	7e-97		TCP-1/cpn60 chaperonin family protein	2e-98		chaperone, putative	2e-63	MAL6:358387-360199(+) | length	543			113	1	739	714	25	738	2	243	Updated
cn530	No Significant hits																				Non-updated
cn531	SnoRNA binding domain containing protein	1e-111		SnoRNA binding domain containing protein	1e-113		nucleolar protein NOP5, putative	1e-83	MAL10:365737-367146(-) | length	469			157	1	957	912	46	957	26	329	Updated
cn532	ribosomal protein S8	1e-57		40S ribosomal protein S8	5e-59		ribosomal protein S8e, putative	1e-44	MAL14:323317-324172(+) | length	218			93	1	626	549	1	549	16	208	Updated
cn533	No Significant hits																				Non-updated
cn534	glutamate dehydrogenase	3e-71		Glutamate/Leucine/Phenylalanine/Valine dehydrogenase family protein	5e-12		glutamate dehydrogenase, putative	5e-68	MAL14:1210954-1212718(+) | length	510			120	1	627	624	1	624	86	288	Updated
cn535	Actin family protein	2e-53		Actin family protein	4e-55		actin	5e-28	MAL12:1920771-1921901(+) | length	376			93	1	1011	1011	1	1011	8	290	Updated
cn536	T-cell receptor alpha	2e-39																			Non-updated
cn537	dnaK protein	3e-70		dnaK protein	7e-72		Cg4 protein	5e-38	MAL7:451089-453710(+) | length	873			86	2	747	732	11	742	2	247	Updated
cn538	KH domain containing protein	5e-78		KH domain containing protein	1e-79		ribosomal protein S3, putative	6e-61	MAL14:2684077-2685470(+) | length	221			114	2	693	645	41	685	6	221	Updated
cn539	Proteasome/cyclosome repeat family protein	5e-37		Proteasome/cyclosome repeat family protein	1e-38		26S proteasome subunit, putative	3e-35	MAL14:2709354-2713128(+) | length	1172			82	3	770	663	39	701	25	288	Updated
cn540	membrane-spanning 4-domains, subfamily A, member 4	3e-12																			Non-updated
cn541	membrane-spanning 4-domains, subfamily A, member 4	3e-19																			Non-updated
cn542	Pyridoxal-dependent decarboxylase conserved domain containing protein	1e-23		Pyridoxal-dependent decarboxylase conserved domain containing protein	3e-25																Non-updated
cn543	No Significant hits			Acyltransferase family protein	3e-06																Non-updated
cn544	putative transferrin	2e-63		Tubulin beta chain, putative	7e-35		tubulin beta chain, putative	2e-34	MAL10:360625-362480(-) | length	445			65	3	672	213	6	218	350	420	Updated
cn545	Tubulin beta chain (Beta-tubulin) emb|CAA31257.1| unnamed protein product	3e-92		Tubulin beta chain, putative	1e-93		tubulin beta chain, putative	5e-92	MAL10:360625-362480(-) | length	445			159	2	596	501	2	502	264	430	Updated
cn546	PH domain containing protein	7e-06		PH domain containing protein	2e-07		chloroquine resistance marker protein	3e-06	MAL14:1984132-1995517(-) | length	3704			46	2	651	615	35	649	127	311	Updated
cn547	S-adenosylmethionine synthetase family protein	9e-62		S-adenosylmethionine synthetase family protein	3e-63		s-adenosylmethionine synthetase, putative	3e-59	MAL9:903352-904560(+) | length	402			112	1	628	579	49	627	9	202	Updated
cn548	Glycosyl hydrolases family 31 protein	7e-80		Glycosyl hydrolases family 31 protein	2e-81																Non-updated
cn549	putative chromosome associated protein (ISS)	6e-33		SMC family, C-terminal domain containing protein	5e-23		chromosome associated protein, putative	6e-21	MAL4:633874-640107(-) | length	1193			61	3	678	654	3	656	9	220	Updated
cn550	No Significant hits																				Non-updated
cn551	actin binding protein	2e-09		hypothetical protein TTHERM_01014770	7e-16		hypothetical protein	6e-07	MAL14:268108-268692(-) | length	194			29	1	641	333	274	606	75	183	Updated
cn552	Tubulin beta chain, putative	1e-121		Tubulin beta chain, putative	1e-122		tubulin beta chain, putative	1e-117	MAL10:360625-362480(-) | length	445			200	3	688	684	3	686	6	233	Updated
cn553	dehydrogenase, isocitrate/isopropylmalate family protein	1e-106		dehydrogenase, isocitrate/isopropylmalate family protein	1e-108		isocitrate dehydrogenase (NADP), mitochondrial precursor	7e-99	MAL13:1824621-1826027(-) | length	468			174	2	793	792	2	793	32	294	Updated
cn554	Importin-beta N-terminal domain containing protein	5e-31		Importin-beta N-terminal domain containing protein	1e-32																Non-updated
cn555	glutaminyl-tRNA synthetase family protein	1e-100		glutaminyl-tRNA synthetase family protein	1e-101		glutaminyl-tRNA synthetase, putative	2e-60	MAL13:1319287-1322043(-) | length	918			120	1	1348	735	613	1347	250	486	Updated
cn556	hypothetical protein GSPATT00016689001	3e-70		hypothetical protein TTHERM_00127260	1e-71																Non-updated
cn557	CG31716 CG31716-PA, isoform A	5e-33		hypothetical protein TTHERM_00444830	3e-40		hypothetical protein, conserved	5e-28	MAL12:1470700-1475688(+) | length	1662			56	3	677	378	300	677	332	457	Updated
cn558	heat shock protein 90	0		Hsp90 protein	0		heat shock protein 86	0	MAL7:436970-439992(+) | length	745			313	1	1547	1335	88	1422	304	745	Updated
cn559	PACRG protein	3e-60		hypothetical protein TTHERM_00499570	2e-75																Non-updated
cn560	No Significant hits																				Non-updated
cn561	No Significant hits																				Non-updated
cn562	No Significant hits																				Non-updated
cn563	hypothetical protein GSPATT00035667001	3e-81		hypothetical protein TTHERM_01367670	1e-63		hypothetical protein	3e-27	MAL11:196768-198356(+) | length	424			65	3	722	639	75	713	38	255	Updated
cn564	SR2	1e-28					hypothetical protein	2e-21	MAL14:253542-257360(+) | length	1272			81	3	993	942	27	968	847	1141	Updated
cn565	hypothetical protein GSPATT00023776001	5e-36		hypothetical protein TTHERM_00361490	7e-37																Non-updated
cn566	hypothetical protein GSPATT00003207001	2e-33		conserved hypothetical protein	9e-32		hypothetical protein	6e-07	MAL14:825607-828109(-) | length	583			44	1	756	507	226	732	333	503	Updated
cn567	No Significant hits																				Non-updated
cn568	zinc finger protein	3e-24		zinc finger protein	7e-26		hypothetical protein, conserved	3e-07	MAL5:948946-953604(+) | length	1552			29	1	716	312	16	327	339	423	Updated
cn569	NLI interacting factor-like phosphatase family protein	1e-18		NLI interacting factor-like phosphatase family protein	3e-20		NLI interacting factor-like phosphatase, putative	8e-09	MAL13:2202925-2206791(-) | length	1288			60	2	654	573	56	628	704	944	Updated
cn570	phosphoglycerate mutase 1	1e-123		phosphoglycerate mutase	5e-68		phosphoglycerate mutase, putative	4e-76	MAL11:761694-762817(+) | length	250			133	2	900	678	212	889	1	224	Updated
cn571	ab-hydrolase associated lipase region family protein	6e-21		ab-hydrolase associated lipase region family protein	2e-22																Non-updated
cn572	40S ribosomal protein S4	1e-100		RecName: Full=40S ribosomal protein S4; AltName: Full=40S ribosomal protein S7	4e-53		ribosomal protein S4, putative	1e-62	MAL11:235598-236536(-) | length	282			108	3	589	585	3	587	39	233	Updated
cn573	Mannitol dehydrogenase-like	9e-39																			Non-updated
cn574	TPR Domain containing protein	1e-46		TPR Domain containing protein	3e-48		hypothetical protein, conserved	2e-29	MAL14:1372846-1374540(+) | length	564			74	2	639	540	38	577	7	191	Updated
cn575	No Significant hits																				Non-updated
cn576	High choriolytic enzyme 1 precursor	2e-89																			Non-updated
cn577	hypothetical protein TTHERM_00516300	6e-15		hypothetical protein TTHERM_00516300	2e-16																Non-updated
cn578	DEAD BOX RNA helicase RH15-like protein	7e-72		DEAD/DEAH box helicase family protein	9e-54		helicase, putative	2e-57	MAL2:404281-406355(-) | length	457			124	2	684	681	2	682	7	263	Updated
cn579	PREDICTED: hypothetical protein	1e-17																			Non-updated
cn580	2-oxo acid dehydrogenases acyltransferase	1e-33		2-oxo acid dehydrogenases acyltransferase	3e-35		dihydrolipoamide acyltransferase, putative	2e-09	MAL3:187921-189267(-) | length	448			42	2	675	474	11	484	9	161	Updated
cn581	hypothetical protein TTHERM_00486390	3e-09		hypothetical protein TTHERM_00486390	8e-11																Non-updated
cn582	tectonin 2	1e-06																			Non-updated
cn583	T-complex protein 1 subunit alpha (TCP-1-alpha) (CCT-alpha) gb|AAC47799.1| CCTalpha chaperonin subunit	1e-129		TCP-1/cpn60 chaperonin family protein	1e-130		t-complex protein 1, alpha subunit, putative	1e-114	MAL11:1248308-1250230(-) | length	544			203	1	984	936	49	984	3	314	Updated
cn584	Rab7a protein	3e-81		Ras family protein	4e-70		PfRab7, GTPase	2e-63	MAL9:133761-135586(-) | length	206			110	-2	683	528	155	682	16	192	Updated
cn585	ribosomal protein S10	7e-70		Plectin/S10 domain containing protein	1e-11		40S ribosomal protein S10, putative	2e-28	MAL7:916959-917863(+) | length	137			55	1	559	288	4	291	14	106	Updated
cn586	calpain-like protein	5e-15		Calpain family cysteine protease containing protein	2e-15																Non-updated
cn587	LOC398474 protein	2e-14																			Non-updated
cn588	type II IL-1 receptor	1e-121																			Non-updated
cn589	peritrophic membrane chitin binding protein	3e-07																			Non-updated
cn590	probable acyl-CoA dehydrogenase	6e-40		Cytochrome b5-like Heme/Steroid binding domain containing protein	8e-12		heme binding protein, putative	1e-10	MAL9:747163-748189(+) | length	162			25	2	730	213	14	226	90	160	Updated
cn591	hypothetical protein TTHERM_00460540	8e-53		hypothetical protein TTHERM_00460540	2e-54																Non-updated
cn592	Homocysteine-responsive endoplasmic reticulum-resident ubiquitin-like domain member 2 protein gb|AAH66585.1| Zgc:56020	2e-22																			Non-updated
cn593	hypothetical protein TTHERM_00049470	3e-16		hypothetical protein TTHERM_00049470	8e-18																Non-updated
cn594	No Significant hits																				Non-updated
cn595	clathrin, heavy polypeptide (Hc)	1e-110		Region in Clathrin and VPS family protein	6e-49		clathrin heavy chain, putative	1e-47	MAL12:757642-763635(+) | length	1997			87	1	606	606	1	606	1702	1903	Updated
cn596	ras-related GTP-binding protein Rab18	8e-97		Ras family protein	1e-39		PfRab18, GTPase	4e-49	MAL8:382685-383968(+) | length	201			88	1	683	501	136	636	11	177	Updated
cn597	Peptidase M16 inactive domain containing protein	2e-96		Peptidase M16 inactive domain containing protein	4e-98		organelle processing peptidase, putative	8e-13	MAL9:1331339-1332793(-) | length	484			65	3	1017	789	225	1013	44	311	Updated
cn598	60s Acidic ribosomal protein	1e-73		60s Acidic ribosomal protein	3e-75		ribosomal phosphoprotein P0	3e-59	MAL11:1165219-1166169(+) | length	316			116	3	1045	834	9	842	6	265	Updated
cn599	Copine family protein	8e-44		Copine family protein	2e-45																Non-updated
cn600	No Significant hits																				Non-updated
cn601	No Significant hits			TPR Domain containing protein	5e-06																Non-updated
cn602	Protein kinase domain containing protein	1e-70		Protein kinase domain containing protein	1e-71		rac-beta serine/threonine protein kinase, PfPKB	3e-62	MAL12:1943345-1945790(-) | length	735			116	-1	884	663	222	884	460	683	Updated
cn603	No Significant hits																				Non-updated
cn604	No Significant hits																				Non-updated
cn605	polymerase (DNA directed), delta 2, regulatory subunit 50kDa	5e-15		hypothetical protein TTHERM_00691170	3e-21																Non-updated
cn606	alanyl-tRNA synthetase family protein	8e-94		alanyl-tRNA synthetase family protein	2e-95																Non-updated
cn607	DNA ligase I	2e-27		DNA ligase I	6e-29		DNA ligase 1	1e-17	MAL13:222018-224922(-) | length	912			58	1	767	540	187	726	81	276	Updated
cn608	No Significant hits																				Non-updated
cn609	CCAAT/enhancer binding protein beta2	1e-63																			Non-updated
cn610	26S proteasome subunit P45 family protein	9e-90		26S proteasome subunit P45 family protein	3e-91		tat-binding protein homolog	5e-86	MAL12:2002710-2004017(-) | length	435			156	2	599	594	5	598	57	254	Updated
cn611	WD-40 repeat protein	8e-34		hypothetical protein TTHERM_00688660	1e-44		chromatin assembly factor 1 protein WD40 domain, putative	7e-23	MAL1:414914-416254(-) | length	446			56	2	654	630	2	631	48	254	Updated
cn612	DEAD BOX RNA helicase RH15-like protein	3e-68		DEAD/DEAH box helicase family protein	2e-51		helicase, putative	3e-55	MAL2:404281-406355(-) | length	457			121	1	663	660	1	660	7	256	Updated
cn613	Core histone H2A/H2B/H3/H4 family protein	5e-36		Core histone H2A/H2B/H3/H4 family protein	2e-37		histone h2a	2e-31	MAL6:748413-748811(-) | length	132			64	3	503	345	57	401	16	130	Updated
cn614	Kazal-type serine protease inhibitor domain containing protein	2e-10		Kazal-type serine protease inhibitor domain containing protein	7e-12																Non-updated
cn615	No Significant hits			Protein kinase domain containing protein	2e-06																Non-updated
cn616	Ser/Thr protein phosphatase family protein	6e-87		Ser/Thr protein phosphatase family protein	2e-88		protein serine/threonine phosphatase	3e-42	MAL14:2690440-2693262(+) | length	889			85	3	1149	735	3	737	155	389	Updated
cn617	hypothetical protein GSPATT00003931001	7e-11																			Non-updated
cn618	oxidoreductase, zinc-binding dehydrogenase family protein	7e-26		oxidoreductase, zinc-binding dehydrogenase family protein	2e-27																Non-updated
cn619	hypothetical protein GSPATT00021460001	1e-58		hypothetical protein TTHERM_01091280	3e-36		hypothetical protein, conserved	7e-07	MAL12:1912357-1914582(+) | length	442			56	1	1141	624	505	1128	210	380	Updated
cn620	No Significant hits																				Non-updated
cn621	calpain-like protein	9e-09		Calpain family cysteine protease containing protein	1e-09																Non-updated
cn622	Actin-related protein 3 (Actin-like protein 3) gb|AAC18521.1| actin-related protein; ARP3	1e-178		Actin family protein	2e-82		actin	8e-50	MAL12:1920771-1921901(+) | length	376			112	1	1065	891	7	897	105	370	Updated
cn623	putative hydroxymethyltransferase	1e-16																			Non-updated
cn624	No Significant hits																				Non-updated
cn625	Spermine/spermidine synthase family protein	6e-77		Spermine/spermidine synthase family protein	1e-78		spermidine synthase	9e-21	MAL11:1121928-1123375(+) | length	321			66	-2	1136	630	92	721	62	264	Updated
cn626	Importin-beta N-terminal domain containing protein	1e-43		hypothetical protein TTHERM_00591660	1e-46																Non-updated
cn627	No Significant hits			Insect antifreeze protein	4e-06																Non-updated
cn628	aspartate aminotransferase	3e-69		aspartate aminotransferase	7e-71		aspartate aminotransferase, putative	9e-23	MAL2:198353-199570(-) | length	405			63	2	716	693	20	712	6	234	Updated
cn629	ATP synthase F1, alpha subunit family protein	1e-102		ATP synthase F1, alpha subunit family protein	1e-104		ATP synthase F1, alpha subunit, putative	2e-63	MAL2:707737-709392(+) | length	551			130	3	837	765	3	767	9	262	Updated
cn630	NADH-dependent fumarate reductase, putative	2e-24																			Non-updated
cn631	polymerase (RNA) III (DNA directed) polypeptide A, 155kDa	1e-124		RNA polymerase Rpb1, domain 2 family protein	2e-43		DNA-directed RNA polymerase 3 largest subunit	6e-30	MAL13:1218118-1225736(-) | length	2356			71	2	753	516	2	517	1802	1975	Updated
cn632	scinderin like b	1e-102																			Non-updated
cn633	No Significant hits																				Non-updated
cn634	PREDICTED: similar to very large inducible GTPase 1	5e-15		hypothetical protein TTHERM_00259660	3e-16																Non-updated
cn635	Plexin repeat family protein	2e-11		Plexin repeat family protein	5e-13																Non-updated
cn636	No Significant hits																				Non-updated
cn637	No Significant hits																				Non-updated
cn638	ABC transporter, putative	8e-36		ABC transporter family protein	2e-36		ABC transporter, (EPP family)	1e-11	MAL14:1027908-1029890(-) | length	660			40	2	677	333	335	667	37	143	Updated
cn639	gelatinase	1e-117																			Non-updated
cn640	cation diffusion facilitator family transporter containing protein	3e-27		cation diffusion facilitator family transporter containing protein	7e-29		zinc transporter, putative	3e-08	MAL7:754615-756285(+) | length	556			24	3	643	258	168	425	50	135	Updated
cn641	D-lactate dehydrogenase	4e-96		D-isomer specific 2-hydroxyacid dehydrogenase, NAD binding domain containing protein	6e-93																Non-updated
cn642	TIP49 C-terminus family protein	7e-89		TIP49 C-terminus family protein	2e-90		RuvB DNA helicase, putative	5e-46	MAL11:255714-257141(-) | length	475			96	2	641	618	23	640	12	233	Updated
cn643	No Significant hits																				Non-updated
cn644	No Significant hits																				Non-updated
cn645	Eukaryotic DNA topoisomerase I, catalytic core family protein	4e-38		Eukaryotic DNA topoisomerase I, catalytic core family protein	1e-39		topoisomerase I	3e-24	MAL5:445981-448500(-) | length	839			35	2	706	291	416	706	214	322	Updated
cn646	mCG9728	1e-08																			Non-updated
cn647	interferon-stimulated gene 15	3e-35		Ubiquitin family protein	1e-20		PfpUB Plasmodium falciparum polyubiquitin	2e-22	MAL12:526103-527774(+) | length	381			51	-3	791	393	319	711	255	381	Updated
cn648	Adaptin N terminal region family protein	9e-78		Adaptin N terminal region family protein	2e-79		adapter-related protein, putative	4e-56	MAL7:1341433-1344600(-) | length	857			102	2	706	645	62	706	6	220	Updated
cn649	No Significant hits																				Non-updated
cn650	No Significant hits			hypothetical protein TTHERM_00340070	6e-07																Non-updated
cn651	hypothetical protein GSPATT00012123001	2e-44		hypothetical protein TTHERM_01528520	2e-35																Non-updated
cn652	WW domain protein	4e-27		FF domain containing protein	1e-23		hypothetical protein, conserved	7e-14	MAL13:686153-688873(+) | length	906			35	2	675	234	29	262	257	336	Updated
cn653	PREDICTED: hypothetical protein	1e-35																			Non-updated
cn654	Gamma-glutamyl hydrolase,putative	3e-28		hypothetical protein TTHERM_00130000	9e-30																Non-updated
cn655	Ubiquitin carboxyl-terminal hydrolase family protein	2e-63		Ubiquitin carboxyl-terminal hydrolase family protein	6e-65		ubiquitin carboxyl-terminal hydrolase a, putative	4e-19	MAL4:630151-633209(-) | length	853			67	3	742	648	93	740	17	247	Updated
cn656	MIZ zinc finger family protein	4e-17		MIZ zinc finger family protein	1e-18		hypothetical protein, conserved	1e-07	MAL7:1361270-1369591(-) | length	2773			75	1	1248	948	4	951	544	857	Updated
cn657	No Significant hits																				Non-updated
cn658	hypothetical protein TTHERM_00444170	2e-35		hypothetical protein TTHERM_00444170	8e-37																Non-updated
cn659	26S proteasome subunit P45 family protein	1e-104		26S proteasome subunit P45 family protein	1e-105		26s proteasome aaa-ATPase subunit Rpt3, putative	2e-94	MAL4:623897-625333(-) | length	392			162	2	701	660	41	700	11	230	Updated
cn660	No Significant hits																				Non-updated
cn661	No Significant hits			hypothetical protein TTHERM_01424460	3e-07		hypothetical protein	1e-06	MAL11:531176-533284(-) | length	702			37	-2	780	426	171	596	458	612	Updated
cn662	hypothetical protein TTHERM_00131180	1e-25		hypothetical protein TTHERM_00131180	3e-27																Non-updated
cn663	hypothetical protein GSPATT00020699001	1e-19		hypothetical protein TTHERM_00455260	3e-18																Non-updated
cn664	No Significant hits																				Non-updated
cn665	No Significant hits																				Non-updated
cn666	NADH-quinone oxidoreductase, F subunit family protein	1e-101		NADH-quinone oxidoreductase, F subunit family protein	1e-103																Non-updated
cn667	No Significant hits																				Non-updated
cn668	No Significant hits																				Non-updated
cn669	No Significant hits																				Non-updated
cn670	Viral A-type inclusion protein repeat containing protein	6e-06		Viral A-type inclusion protein repeat containing protein	3e-10		hypothetical protein, conserved	1e-09	MAL3:696215-706399(-) | length	3394			78	2	1236	1113	23	1135	508	867	Updated
CiTo31H08	Autophagocytosis associated protein, C-terminal domain containing protein	5e-32		Autophagocytosis associated protein, C-terminal domain containing protein	1e-33		autophagocytosis associated protein, putative	4e-09	MAL9:284197-286637(-) | length	298			24	1	646	135	478	612	169	213	Updated
CiTo49G08	cell cycle switch protein CCS52A	1e-19		WD regulatory protein, putative	4e-20		WD repeat protein, putative	2e-14	MAL10:1109792-1111603(-) | length	603			47	1	711	498	166	663	134	278	Updated
CiTo40E10	Endomembrane protein 70 containing protein	7e-25		Endomembrane protein 70 containing protein	2e-26																Non-updated
CiTo31F10	NAD-dependent glycerol-3-phosphate dehydrogenase C-terminus family protein	8e-44		NAD-dependent glycerol-3-phosphate dehydrogenase C-terminus family protein	2e-45		glycerol-3-phosphate dehydrogenase, putative	8e-08	MAL11:558923-561031(-) | length	390			43	-3	629	426	142	567	210	359	Updated
CiTo51F04	No Significant hits																				Non-updated
CiTo15G01	No Significant hits																				Non-updated
CiTo7D11	growth arrest and DNA-damage-inducible, alpha	4e-72																			Non-updated
CiTo48A07	No Significant hits																				Non-updated
CiTo26D01	calcium-translocating P-type ATPase, PMCA-type family protein	5e-34		calcium-translocating P-type ATPase, PMCA-type family protein	1e-35		calcium-transporting ATPase	6e-06	MAL1:265447-269412(-) | length	1228			42	2	645	474	134	607	9	166	Updated
CiTo6F12	hypothetical protein TTHERM_00101160	4e-07		hypothetical protein TTHERM_00101160	1e-08																Non-updated
CiTo54B02	elongation factor Tu-like protein	7e-57		Elongation factor Tu, mitochondrial precursor, putative	7e-35		elongation factor tu, putative	2e-46	MAL13:1288089-1289606(-) | length	505			85	-2	635	495	140	634	341	505	Updated
CiTo10F05	NLI interacting factor-like phosphatase family protein	3e-22		NLI interacting factor-like phosphatase family protein	9e-24		hypothetical protein, conserved	3e-15	MAL12:739707-740248(-) | length	141			42	1	757	441	37	477	10	139	Updated
CiTo58H08	No significant hits																				Non-updated
CiTo46C02	hypothetical protein GSPATT00005899001	1e-19		hypothetical protein TTHERM_00696900	1e-08																Non-updated
CiTo11G06	Ubiquitin family protein	2e-10		Ubiquitin family protein	5e-12		hypothetical protein, conserved	3e-06	MAL11:521121-522823(-) | length	388			23	1	686	177	13	189	15	73	Updated
CiTo8H09	PREDICTED: similar to Proteasome (prosome, macropain) 26S subunit, non-ATPase, 6	1e-118		Probable 26S proteasome non-ATPase regulatory subunit 6, putative	3e-30		26S proteasome regulatory complex subunit, putative	2e-37	MAL11:1128772-1130558(+) | length	380			75	3	767	666	87	752	1	228	Updated
CiTo34G03	PREDICTED: similar to alpha-N-acetylgalactosaminidase	5e-78		Melibiase family protein	7e-35																Non-updated
CiTo3E08	hypothetical protein TTHERM_00877010	1e-36		hypothetical protein TTHERM_00877010	3e-38																Non-updated
CiTo47C12	Elongation factor G, domain IV family protein	2e-57		Elongation factor G, domain IV family protein	7e-59		elongation factor 2	2e-19	MAL14:2090839-2093337(+) | length	832			46	1	651	357	295	651	3	126	Updated
CiTo22G01	C2 domain containing protein	1e-28		C2 domain containing protein	3e-30																Non-updated
CiTo34G12	Myristoyl-CoA:protein N-myristoyltransferase, N-terminal domain containing protein	2e-40		Myristoyl-CoA:protein N-myristoyltransferase, N-terminal domain containing protein	6e-42		N-myristoyltransferase	2e-36	MAL14:516574-518193(-) | length	410			67	-1	636	417	76	492	273	410	Updated
CiTo6E08	PREDICTED: similar to conserved hypothetical protein	6e-07																			Non-updated
CiTo10G12	hypothetical protein TTHERM_00013110	2e-23		hypothetical protein TTHERM_00013110	5e-25																Non-updated
CiTo45D02	DNA primase small subunit	3e-45		DNA primase, eukaryotic-type, small subunit, putative family protein	3e-45		small subunit DNA primase	4e-41	MAL14:1564518-1567782(+) | length	452			86	2	721	651	68	718	19	240	Updated
CiTo42H11	hypothetical protein GSPATT00004757001	2e-14																			Non-updated
CiTo22D06	GTP-binding protein YchF containing protein	1e-77		GTP-binding protein YchF containing protein	3e-79		conserved GTP-binding protein, putative	6e-67	MAL7:1010160-1011719(+) | length	393			124	3	641	639	3	641	16	229	Updated
CiTo53B08	hypothetical protein TTHERM_00837970	3e-26		hypothetical protein TTHERM_00837970	9e-28																Non-updated
CiTo3H12	PREDICTED: similar to CG11001-PA	5e-42		FKBP12, putative	3e-38		FK506-binding protein (FKBP)-type peptidyl-propyl isomerase	8e-18	MAL12:1955111-1956025(-) | length	304			49	3	602	312	3	314	17	123	Updated
CiTo4E11	peptidyl-prolyl cis-trans isomerase, cyclophilin-type family protein	8e-56		peptidyl-prolyl cis-trans isomerase, cyclophilin-type family protein	2e-57		FK506-binding protein (FKBP)-type peptidyl-propyl isomerase	7e-48	MAL12:1955111-1956025(-) | length	304			103	1	654	636	7	642	20	241	Updated
CiTo29E11	selenocysteine lyase family protein	1e-46		selenocysteine lyase family protein	4e-48																Non-updated
CiTo57C10	kinesin	2e-42		Kinesin motor domain containing protein	1e-28		kinesin, putative	9e-21	MAL3:807240-810842(+) | length	1200			65	2	660	615	17	631	260	458	Updated
CiTo3D11	No Significant hits																				Non-updated
CiTo20G02	hypothetical protein TTHERM_00239090	6e-20		hypothetical protein TTHERM_00239090	2e-21																Non-updated
CiTo36F09	No Significant hits																				Non-updated
CiTo51B04	coatomer complex subunit	2e-78		Coatomer WD associated domain containing protein	4e-79		beta subunit of coatomer complex, putative	3e-70	MAL9:293582-296614(-) | length	1010			122	3	636	627	3	629	14	227	Updated
CiTo25H05	Papain family cysteine protease containing protein	6e-59		Papain family cysteine protease containing protein	2e-60		preprocathepsin c precursor, putative	6e-13	MAL12:1968494-1971061(+) | length	504			54	3	672	504	168	671	208	378	Updated
CiTo49A08	60S ribosomal protein L7A	2e-61		Ribosomal protein L7Ae containing protein	8e-55		ribosomal protein L7a, putative	3e-53	MAL14:977850-979108(+) | length	282			101	1	639	624	13	636	37	246	Updated
CiTo9B07	unnamed protein product	1e-17																			Non-updated
CiTo55A03	transglutaminase-like protein	8e-13																			Non-updated
CiTo55A06	No Significant hits																				Non-updated
CiTo57A07	transmembrane emp24 domain-containing protein 10	1e-100		emp24/gp25L/p24 family protein	4e-13		transmembrane protein Tmp21 homologue, putative	3e-12	MAL13:1368279-1368914(-) | length	211			47	2	672	528	104	631	33	211	Updated
CiTo29G02	PREDICTED: similar to leukocyte immune-type receptor 3	3e-08																			Non-updated
CiTo26H10	60S ribosomal protein L13E	1e-38		Ribosomal protein L13e containing protein	2e-39		60S ribosomal protein L13, putative	5e-24	MAL8:682078-682930(+) | length	215			67	3	572	570	3	572	9	199	Updated
CiTo15E10	hypothetical protein TTHERM_00678570	3e-17		hypothetical protein TTHERM_00678570	8e-19																Non-updated
CiTo13F02	DEK1 (DEFECTIVE KERNEL 1); calpain/ cysteine-type endopeptidase	8e-06		Calpain family cysteine protease containing protein	9e-06																Non-updated
CiTo44H08	No Significant hits																				Non-updated
CiTo44G10	No Significant hits			hypothetical protein TTHERM_01113060	6e-06																Non-updated
CiTo18F11	No Significant hits																				Non-updated
CiTo13A08	replication protein A2	4e-07																			Non-updated
CiTo54F05	hypothetical protein TTHERM_00530680	7e-36		hypothetical protein TTHERM_00530680	2e-37																Non-updated
CiTo40H06	protein of unknown function DUF541	1e-23		hypothetical protein TTHERM_00698630	6e-23																Non-updated
CiTo28G04	Capg protein	1e-100																			Non-updated
CiTo17G08	oxidoreductase, aldo/keto reductase family protein	4e-48		oxidoreductase, aldo/keto reductase family protein	1e-49		aldo-keto reductase, putative	4e-07	MAL13:2595092-2597734(+) | length	880			41	3	682	351	189	539	627	765	Updated
CiTo50C12	No Significant hits																				Non-updated
CiTo27C07	No significant hits			Kelch motif family protein	1e-06																Non-updated
CiTo26E11	PREDICTED: similar to keratin associated protein 9.3	2e-09																			Non-updated
CiTo2H12	No Significant hits																				Non-updated
CiTo16F08	No Significant hits																				Non-updated
CiTo21G06	actin-related protein 3 homolog	9e-31		Actin family protein	9e-10		actin II	4e-07	MAL14:507360-508868(+) | length	376			22	3	432	150	6	155	321	370	Updated
CiTo48D09	No Significant hits			hypothetical protein TTHERM_00161640	5e-07																Non-updated
CiTo20G01	Ras-related protein Rab-4A, putative	7e-58		Ras-related protein Rab-4A, putative	2e-59		Rab2, GTPase	3e-40	MAL12:1276247-1277724(+) | length	213			84	3	660	567	3	569	12	194	Updated
CiTo52B07	No Significant hits																				Non-updated
CiTo50A01	unnamed protein product	8e-74																			Non-updated
CiTo26H01	No Significant hits																				Non-updated
CiTo54C10	Protein kinase domain containing protein	5e-27		Protein kinase domain containing protein	1e-28		Pf Calcium-dependent protein kinase 1	3e-06	MAL2:720436-722660(+) | length	524			35	1	603	339	1	339	225	324	Updated
CiTo58G07	Tnc protein	5e-22		hypothetical protein TTHERM_00864880	2e-09																Non-updated
CiTo55A04	No Significant hits																				Non-updated
CiTo59F02	novel protein similar to vertebrate ring finger protein 141 (RNF141)	3e-68		hypothetical protein TTHERM_01344730	6e-09		c3h4-type ring finger protein, putative	5e-06	MAL6:1097301-1098650(-) | length	449			17	3	600	138	204	341	289	335	Updated
CiTo32E11	No Significant hits																				Non-updated
CiTo30A08	No Significant hits																				Non-updated
CiTo51D03	adenosine deaminase	3e-78					adenosine deaminase, putative	1e-07	MAL10:1206300-1207403(+) | length	367			55	1	588	579	10	588	105	287	Updated
CiTo7H05	No Significant hits																				Non-updated
CiTo17E04	Protein kinase domain containing protein	1e-74		Protein kinase domain containing protein	4e-76		calcium-dependent protein kinase	1e-35	MAL13:1528697-1530403(-) | length	568			90	1	792	777	4	780	125	379	Updated
CiTo38G06	polyadenylate-binding protein, putative	1e-31		Splicing factor 3B subunit 4	4e-23		polyadenylate-binding protein, putative	5e-34	MAL12:988620-991247(+) | length	875			68	1	690	546	88	633	15	200	Updated
CiTo13E07	PREDICTED: similar to Gypsy Danio rerio 1 polyprotein	2e-09		Reverse transcriptase (RNA-dependent DNA polymerase)	4e-07																Non-updated
CiTo56D11	Mov34/MPN/PAD-1 family protein	2e-93		Mov34/MPN/PAD-1 family protein	5e-95		pre-mRNA splicing factor, putative	2e-82	MAL4:297721-307446(+) | length	3136			132	3	588	585	3	587	1365	1559	Updated
CiTo26A11	hypothetical protein TTHERM_00985010	1e-36		hypothetical protein TTHERM_00985010	3e-38																Non-updated
CiTo32F11	Phox domain-containing protein	7e-06		NAF1 domain containing protein	4e-07		hypothetical protein	6e-06	MAL11:794253-798818(-) | length	1464			47	1	560	471	85	555	821	978	Updated
CiTo28E12	enolase 1 alpha-like	4e-35		enolase family protein	2e-28		enolase	6e-27	MAL10:637137-639010(+) | length	446			57	-1	634	207	428	634	374	442	Updated
CiTo45B01	TPR Domain containing protein	1e-07		TPR Domain containing protein	3e-09		hypothetical protein, conserved	5e-09	MAL12:281017-289299(-) | length	2760			38	-1	670	489	125	613	1884	2035	Updated
CiTo38B06	Phospholipase/Carboxylesterase family protein	2e-18		Phospholipase/Carboxylesterase family protein	6e-20																Non-updated
CiTo40A11	heat shock protein 90	1e-72		Hsp90 protein	3e-73		heat shock protein 86	7e-72	MAL7:436970-439992(+) | length	745			139	-1	702	639	61	699	536	745	Updated
CiTo55B07	No Significant hits						hypothetical protein	4e-06	MAL14:1378291-1402608(-) | length	8094			34	2	606	285	29	313	230	333	Updated
CiTo58E04	No Significant hits																				Non-updated
CiTo55F02	zinc finger CCCH type domain containing protein	6e-32		zinc finger CCCH type domain containing protein	1e-33																Non-updated
CiTo12F09	RWD domain containing protein	4e-24		RWD domain containing protein	1e-25																Non-updated
CiTo58D02	casein kinase 1, delta isoform 1	3e-15																			Non-updated
CiTo45A04	No Significant hits																				Non-updated
CiTo7A12	serine esterase, putative	5e-77		serine esterase, putative	1e-78																Non-updated
CiTo26E02	No Significant hits																				Non-updated
CiTo10H10	No Significant hits																				Non-updated
CiTo36H09	Chitin synthase family protein	2e-09		Chitin synthase family protein	5e-11																Non-updated
CiTo35A11	No Significant hits																				Non-updated
CiTo42F01	No Significant hits																				Non-updated
CiTo59E04	hypothetical protein GSPATT00021758001	3e-06		hypothetical protein TTHERM_00030560	9e-06																Non-updated
CiTo10B12	No Significant hits																				Non-updated
CiTo5D09	PREDICTED: similar to TRAF2 binding protein	5e-29																			Non-updated
CiTo49H03	3-mercaptopyruvate sulfurtransferase	1e-15		Rhodanese-like domain containing protein	7e-09																Non-updated
CiTo55F01	hypothetical protein GSPATT00018575001	2e-34		hypothetical protein TTHERM_00691650	3e-35																Non-updated
CiTo11F08	No Significant hits																				Non-updated
CiTo22F04	unnamed protein product	2e-57																			Non-updated
CiTo41H02	PREDICTED: similar to Acyl-CoA synthetase long-chain family member 3	2e-33		AMP-binding enzyme family protein	5e-07																Non-updated
CiTo13A05	RNA recognition motif protein	3e-27		hypothetical protein TTHERM_00444830	6e-35		hypothetical protein, conserved	2e-26	MAL12:1470700-1475688(+) | length	1662			67	1	707	531	175	705	289	433	Updated
CiTo37E02	PREDICTED: hypothetical protein	2e-53																			Non-updated
CiTo38D04	conserved hypothetical protein	3e-10		conserved hypothetical protein	9e-12																Non-updated
CiTo20C11	XRN 5'-3' exonuclease N-terminus family protein	1e-30		XRN 5'-3' exonuclease N-terminus family protein	3e-32		exoribonuclease, putative	3e-28	MAL9:424163-428098(+) | length	1311			65	2	676	603	74	676	61	256	Updated
CiTo37B04	DNA polymerase family B containing protein	4e-52		DNA polymerase family B containing protein	1e-53		DNA polymerase delta catalytic subunit	2e-46	MAL10:685577-688861(+) | length	1094			85	-1	669	570	100	669	907	1094	Updated
CiTo35D05	No Significant hits																				Non-updated
CiTo13D01	No Significant hits																				Non-updated
CiTo39D09	Protein kinase domain containing protein	4e-15		Protein kinase domain containing protein	1e-16		rac-beta serine/threonine protein kinase, PfPKB	6e-09	MAL12:1943345-1945790(-) | length	735			27	1	635	195	4	198	541	601	Updated
CiTo59E12	No Significant hits																				Non-updated
CiTo33F02	ARID/BRIGHT DNA binding domain containing protein	2e-33		ARID/BRIGHT DNA binding domain containing protein	5e-35																Non-updated
CiTo56G03	transposase, IS204/IS1001/IS1096/IS1165 family protein	6e-18		protozoan/cyanobacterial globin family protein	3e-19																Non-updated
CiTo40E06	Calpain family cysteine protease containing protein	4e-08		Calpain family cysteine protease containing protein	1e-09																Non-updated
CiTo36E02	IFT172/intraflagellar transport particle protein 172	6e-24		IFT172/intraflagellar transport particle protein 172	1e-25																Non-updated
CiTo25G04	calpain-like protein	6e-07																			Non-updated
CiTo20B04	dnaK protein	2e-20		dnaK protein	5e-22																Non-updated
CiTo27B11	putative tyrosyl-tRNA synthetase	5e-56		hypothetical protein TTHERM_00149980	2e-46		tyrosyl-tRNA synthetase, putative	3e-50	MAL8:403717-405263(+) | length	373			93	-1	620	498	123	620	208	373	Updated
CiTo9D01	eukaryotic translation initiation factor 3, subunit 3 gamma	1e-100		Mov34/MPN/PAD-1 family protein	4e-11		proteasome regulatory subunit, putative	1e-06	MAL13:2706740-2708052(-) | length	311			40	3	754	519	30	548	16	185	Updated
CiTo28B07	hypothetical protein GSPATT00006173001	6e-09																			Non-updated
CiTo39C02	putative splicing factor, 3'-partial	2e-45		hypothetical protein TTHERM_00849220	7e-38		hypothetical protein, conserved	9e-27	MAL11:405495-409717(+) | length	1329			57	1	674	429	130	558	44	193	Updated
CiTo50B12	TPR Domain containing protein	3e-06		hypothetical protein TTHERM_00999050	3e-10		hypothetical protein	5e-08	MAL14:2441281-2443832(+) | length	801			41	3	631	387	237	623	315	430	Updated
CiTo53C01	No Significant hits																				Non-updated
CiTo39C06	Epoxide hydrolase, putative	2e-22		hydrolase, alpha/beta fold family protein	5e-23		hypothetical protein	4e-13	MAL11:1715280-1718691(+) | length	861			57	2	704	486	59	544	605	773	Updated
CiTo54H08	High-mobility group non-histone chromatin protein	4e-10		Nonhistone chromosomal protein LG-1, putative	8e-07		high mobility group protein, putative	1e-08	MAL8:817929-818228(-) | length	99			32	3	487	231	108	338	20	98	Updated
CiTo3F08	MBOAT family protein	2e-13		MBOAT family protein	6e-15																Non-updated
CiTo50B03	unnamed protein product	2e-85																			Non-updated
CiTo53H06	serine/threonine kinase 11 interacting protein	5e-09																			Non-updated
CiTo43A06	PREDICTED: similar to Glycogen synthase kinase 3 beta	7e-60		Protein kinase domain containing protein	6e-59		glycogen synthase kinase 3	6e-55	MAL3:520829-523114(-) | length	440			100	1	681	576	106	681	64	255	Updated
CiTo2F07	No Significant hits																				Non-updated
CiTo44D10	ATP-dependent metalloprotease FtsH family protein	1e-91		ATP-dependent metalloprotease FtsH family protein	3e-93		peptidase	7e-65	MAL11:738512-741670(-) | length	1052			128	2	626	624	2	625	537	749	Updated
CiTo51E04	Sm protein	1e-37		Sm protein	3e-39		ribonucleoprotein, putative	4e-21	MAL14:599762-600679(-) | length	201			57	3	686	411	12	422	10	150	Updated
CiTo19A05	No Significant hits																				Non-updated
CiTo26C03	No Significant hits						hypothetical protein, conserved	8e-06	MAL12:1556288-1557606(-) | length	307			55	3	659	552	12	563	91	285	Updated
CiTo15C12	No Significant hits																				Non-updated
CiTo36F07	No significant hits			hypothetical protein TTHERM_00853080	2e-12																Non-updated
CiTo47F05	asparaginase, putative	3e-46		asparaginase, putative	8e-48		10b antigen, putative	3e-07	MAL10:905471-912343(-) | length	2290			45	-1	697	384	227	610	1378	1518	Updated
CiTo44B02	ribosomal protein S18	1e-59		ribosomal protein S13p/S18e containing protein	5e-33		ribosomal protein S18, putative	6e-42	MAL11:1023789-1024495(-) | length	156			77	3	503	369	3	371	11	133	Updated
CiTo52C08	small GTP-binding protein	5e-49		Ras family protein	4e-23		PfRab6, GTPase	5e-21	MAL11:1777522-1778925(-) | length	207			53	2	627	507	14	520	13	180	Updated
CiTo10H07	No Significant hits																				Non-updated
CiTo21F12	No Significant hits																				Non-updated
CiTo19C06	vacuolar ATP synthase	5e-75		vacuolar ATP synthase	1e-76		ATP synthase (C/AC39) subunit, putative	4e-41	MAL14:2625387-2626535(-) | length	382			86	2	685	681	5	685	1	222	Updated
CiTo47A06	ATP synthase F1, alpha subunit family protein	2e-79		ATP synthase F1, alpha subunit family protein	5e-81		ATP synthase F1, alpha subunit, putative	2e-52	MAL2:707737-709392(+) | length	551			107	2	662	552	110	661	33	222	Updated
CiTo24B09	PREDICTED: hypothetical protein	6e-36																			Non-updated
CiTo13C11	unnamed protein product	1e-52																			Non-updated
CiTo32C02	Tetraspanin family protein	5e-08		Tetraspanin family protein	1e-09																Non-updated
CiTo46H03	No Significant hits																				Non-updated
CiTo56A02	plexin C1	3e-83																			Non-updated
CiTo51A08	PREDICTED: similar to MGC154401 protein isoform 2	3e-52																			Non-updated
CiTo51A06	mki67 (FHA domain) interacting nucleolar phosphoprotein (human) - like	1e-60		hypothetical protein TTHERM_00248430	2e-21		U2 snRNP auxiliary factor, putative	9e-07	MAL14:2827878-2830379(-) | length	833			20	2	641	210	212	421	591	660	Updated
CiTo44G01	lipid A-disaccharide synthase	1e-58		lipid A-disaccharide synthase	4e-60																Non-updated
CiTo43G12	Proteasome A-type and B-type family protein	5e-61		Proteasome A-type and B-type family protein	1e-62		proteasome beta-subunit	7e-30	MAL8:234587-235546(-) | length	265			71	1	687	609	28	636	2	242	Updated
CiTo37B01	chromosome associate protein subunit H (ISS)	2e-09		hypothetical protein TTHERM_00554600	2e-21																Non-updated
CiTo8B03	Cullin family protein	3e-32		Cullin family protein	7e-34																Non-updated
CiTo23C05	hypothetical protein TTHERM_00137900	6e-12		hypothetical protein TTHERM_00137900	2e-13																Non-updated
CiTo6A01	Sec23/Sec24 trunk domain containing protein	8e-50		Sec23/Sec24 trunk domain containing protein	2e-51		Sec24-like protein, putative	5e-15	MAL4:278720-283289(-) | length	1362			52	3	707	456	222	677	1053	1212	Updated
CiTo51E05	MBOAT family protein	2e-16		MBOAT family protein	7e-18		diacylglycerol O-acyltransferase, putative	7e-11	MAL3:934883-936844(-) | length	653			35	1	705	291	340	630	13	106	Updated
CiTo24H07	No Significant hits																				Non-updated
CiTo27F08	No Significant hits																				Non-updated
CiTo47G03	No Significant hits																				Non-updated
CiTo27F11	D-mannose binding lectin family protein	1e-24		D-mannose binding lectin family protein	3e-26																Non-updated
CiTo24C10	BNR/Asp-box repeat family protein	2e-49		BNR/Asp-box repeat family protein	5e-51		sortilin, putative	2e-50	MAL14:2123397-2126535(+) | length	895			97	3	625	600	18	617	456	653	Updated
CiTo58E03	Major Facilitator Superfamily protein	2e-28		hypothetical protein TTHERM_00136140	4e-31		monocarboxylase transporter	1e-08	MAL9:1070955-1072945(-) | length	450			44	3	711	540	39	578	14	198	Updated
CiTo36E11	SNF1-like kinase 2, isoform CRA_b	7e-25																			Non-updated
CiTo45D01	hypothetical protein ABO_1558	1e-06																			Non-updated
CiTo21A10	Cullin family protein	3e-08		Cullin family protein	1e-09																Non-updated
CiTo40C07	serine/threonine kinase 17a	8e-72		Protein kinase domain containing protein	5e-26		Pf Calcium-dependent protein kinase 1	1e-26	MAL2:720436-722660(+) | length	524			61	2	540	450	89	538	112	257	Updated
CiTo41A01	No Significant hits																				Non-updated
CiTo19A07	sestrin 3	6e-41		hypothetical protein TTHERM_00388410	3e-06																Non-updated
CiTo57G07	No Significant hits																				Non-updated
CiTo47A12	PREDICTED: similar to Guanine nucleotide binding protein-like 3 (nucleolar)	2e-20		conserved hypothetical protein	1e-27		Ran protein, putative	6e-17	MAL14:924909-926372(-) | length	487			37	2	652	216	425	640	211	282	Updated
CiTo2B03	eukaryotic translation initiation factor 2 gamma subunit	8e-73		eukaryotic translation initiation factor 2 gamma subunit	2e-74		eukaryotictranslation initiation factor 2 gamma subunit, putative	3e-69	MAL14:427191-428588(+) | length	465			129	2	611	606	2	607	5	208	Updated
CiTo26F06	Dual specificity phosphatase, catalytic domain containing protein	3e-28		Dual specificity phosphatase, catalytic domain containing protein	8e-30																Non-updated
CiTo54G07	Protein kinase domain containing protein	1e-26		Protein kinase domain containing protein	4e-28																Non-updated
CiTo8A11	No Significant hits																				Non-updated
CiTo30E05	Major Facilitator Superfamily protein	1e-20		Major Facilitator Superfamily protein	3e-22																Non-updated
CiTo27A05	MORN repeat protein, putative	1e-71		hypothetical protein TTHERM_00590130	2e-80		MORN repeat containing protein	1e-39	MAL10:1257382-1259309(+) | length	422			79	-1	699	627	64	690	62	298	Updated
CiTo49C06	importin alpha, putative	9e-09		hypothetical protein TTHERM_00079000	1e-06		importin alpha, putative	3e-11	MAL8:622925-624562(-) | length	545			39	1	724	369	355	723	127	246	Updated
CiTo59D02	hypothetical protein TTHERM_00628430	7e-08		hypothetical protein TTHERM_00628430	2e-09																Non-updated
CiTo20H08	hypothetical protein TTHERM_00117590	2e-22		hypothetical protein TTHERM_00117590	6e-24																Non-updated
CiTo58B02	No Significant hits																				Non-updated
CiTo9E11	60S ribosomal protein L6 (RPL6C)	1e-39		hypothetical protein TTHERM_00136120	5e-38		60S ribosomal subunit protein L6e, putative	5e-14	MAL13:1545265-1545930(-) | length	221			33	1	649	189	115	303	49	111	Updated
CiTo37H11	PREDICTED: similar to SMAP1 isoform 2	3e-29		GTP-ase activating protein for Arf containing protein	1e-25		hypothetical protein, conserved	2e-26	MAL5:1081553-1084026(-) | length	532			69	3	637	579	6	584	41	251	Updated
CiTo49C03	ankyrin repeat protein, putative	4e-16		hypothetical protein TTHERM_01004920	4e-17		hypothetical protein, conserved	9e-13	MAL13:953355-955990(+) | length	676			43	2	664	339	242	580	42	153	Updated
CiTo7B04	40S ribosomal protein S16	5e-55		ribosomal protein S9 containing protein	9e-55		40S ribosomal protein S16, putative	8e-53	MAL8:679110-679846(-) | length	144			95	1	513	420	4	423	5	144	Updated
CiTo9B09	coated vesicle membrane protein	1e-95		hypothetical protein TTHERM_00295790	2e-09		cop-coated vesicle membrane protein p24 precursor, putative	5e-12	MAL13:622893-623917(-) | length	206			35	1	738	357	382	738	84	202	Updated
CiTo29F11	Translationally controlled tumor protein	2e-41		Translationally controlled tumor protein	7e-43		histamine-releasing factor, putative	3e-25	MAL5:467583-468098(-) | length	171			59	1	549	432	25	456	27	166	Updated
CiTo57D06	Streptococcal surface antigen repeat family protein	9e-26		Streptococcal surface antigen repeat family protein	2e-27		Pf Calcium-dependent protein kinase 1	9e-13	MAL2:720436-722660(+) | length	524			40	1	661	255	205	459	113	201	Updated
CiTo56H11	No Significant hits																				Non-updated
CiTo57G02	ribosomal protein L2	2e-18		ribosomal protein L2	3e-19																Non-updated
CiTo50G06	NAC domain containing protein	3e-47		NAC domain containing protein	1e-48		basictranscription factor 3b, putative	2e-27	MAL14:1018687-1019202(-) | length	171			80	1	604	480	67	546	5	171	Updated
CiTo12E04	Translocation protein Sec62 containing protein	4e-21		Translocation protein Sec62 containing protein	1e-22		translocation protein sec62, putative	7e-19	MAL14:1541570-1542577(-) | length	335			60	1	683	546	112	657	90	274	Updated
CiTo6A04	ABC1 family protein	1e-46		ABC1 family protein	3e-48																Non-updated
CiTo21F01	Replication Protein A 70 CG9633-PA, isoform A	2e-30		hypothetical protein TTHERM_00106890	3e-24		replication factor a protein, putative	7e-28	MAL4:459031-462468(-) | length	1145			69	1	621	609	1	609	686	893	Updated
CiTo12H02	WD domain, G-beta repeat	6e-48		WD domain, G-beta repeat	2e-49		cop-II coated vesicle component, sec13p	8e-27	MAL12:1259610-1262078(+) | length	822			77	-2	732	666	63	728	94	339	Updated
CiTo24H06	ATP synthase F1, alpha subunit family protein	9e-58		ATP synthase F1, alpha subunit family protein	3e-59		ATP synthase F1, alpha subunit, putative	8e-33	MAL2:707737-709392(+) | length	551			71	3	552	393	156	548	40	176	Updated
CiTo4H10	myeloid differentiation factor 88	1e-57																			Non-updated
CiTo49H02	No Significant hits																				Non-updated
CiTo40A07	ferritin heavy subunit	2e-63																			Non-updated
CiTo8E06	No Significant hits																				Non-updated
CiTo26D03	Calpain family cysteine protease containing protein	5e-15		Calpain family cysteine protease containing protein	1e-16																Non-updated
CiTo50G04	No Significant hits																				Non-updated
CiTo16B08	PX domain containing protein	1e-31		PX domain containing protein	4e-33																Non-updated
CiTo16H02	receptor accessory protein 5	2e-14																			Non-updated
CiTo13E04	membrane-associated ring finger (C3HC4) 2	5e-46																			Non-updated
CiTo27A12	60S ribosomal protein L6 (RPL6A)	8e-37		hypothetical protein TTHERM_00136120	2e-36		60S ribosomal subunit protein L6e, putative	2e-16	MAL13:1545265-1545930(-) | length	221			56	2	661	462	116	577	53	221	Updated
CiTo7H11	No Significant hits																				Non-updated
CiTo43D07	CPSF A subunit region family protein	2e-77		CPSF A subunit region family protein	5e-79		splicing factor 3b, subunit 3, 130kD, putative	1e-64	MAL12:1452594-1457215(+) | length	1329			117	1	667	630	1	630	26	269	Updated
CiTo58H01	Chain B, A Complex Structure Between The Catalytic And Regulatory Subunit Of Protein Kinase A That Represents The Inhibited State	4e-10																			Non-updated
CiTo58A02	hypothetical protein TTHERM_00218750	6e-16		hypothetical protein TTHERM_00218750	2e-17																Non-updated
CiTo39D07	ribosomal protein L37	5e-42		Ribosomal protein L37e containing protein	7e-21		Ribosomal protein, L37e, putative	3e-28	MAL7:362236-362514(-) | length	92			49	1	637	240	1	240	12	91	Updated
CiTo44C01	No Significant hits																				Non-updated
CiTo49E11	PREDICTED: similar to corneal epithelial Rho-associated-ser/thr kinase; ROCK-I	2e-91																			Non-updated
CiTo27A08	40S ribosomal protein S17 gb|AAK95200.1|AF402826_1 40S ribosomal protein S17	1e-66		Ribosomal S17 family protein	2e-36		40S ribosomal protein S17, putative	2e-38	MAL12:1803641-1804471(+) | length	137			74	1	463	372	1	372	4	126	Updated
CiTo2D01	Dihydroorotate dehydrogenase family protein	3e-65		Dihydroorotate dehydrogenase family protein	1e-66																Non-updated
CiTo5G07	No Significant hits																				Non-updated
CiTo11H01	Protein kinase domain containing protein	2e-24		Protein kinase domain containing protein	6e-26																Non-updated
CiTo50A02	No Significant hits																				Non-updated
CiTo53E10	Ser/Thr protein phosphatase family protein	1e-80		Ser/Thr protein phosphatase family protein	4e-82		serine/threonine protein phosphatase, putative	1e-66	MAL3:576215-577141(-) | length	308			110	2	542	489	53	541	21	183	Updated
CiTo25H01	No Significant hits																				Non-updated
CiTo19F05	inorganic pyrophosphatase	2e-47		inorganic pyrophosphatase	7e-49		V-type H(+)-translocating pyrophosphatase, putative	4e-30	MAL14:2329869-2332022(-) | length	717			77	2	671	627	44	670	18	213	Updated
CiTo11B02	No Significant hits																				Non-updated
Cito1G08	actin, identical	1e-109		actin, identical	1e-111		actin	1e-103	MAL12:1920771-1921901(+) | length	376			172	1	662	654	7	660	8	225	Updated
CiTo37B02	No Significant hits																				Non-updated
CiTo20G11	hypothetical protein PFL0355c	4e-07					hypothetical protein, conserved	2e-09	MAL12:324332-326854(-) | length	840			53	1	595	585	10	594	1	195	Updated
CiTo16E05	hypothetical protein GSPATT00036151001	7e-09																			Non-updated
CiTo26F08	No Significant hits																				Non-updated
CiTo4C02	No Significant hits																				Non-updated
CiTo49F09	chaperonin tailless complex polypeptide 1 subunit 6a-like protein	1e-115		TCP-1/cpn60 chaperonin family protein	3e-79		chaperone, putative	9e-66	MAL6:358387-360199(+) | length	543			121	1	646	639	1	639	196	414	Updated
CiTo53C02	No Significant hits																				Non-updated
CiTo3D01	peptidyl-prolyl cis-trans isomerase	1e-53		peptidyl-prolyl cis-trans isomerase, cyclophilin-type family protein	2e-45		PFCYP19, cyclophilin, peptidyl-prolyl cis-trans isomerase	2e-44	MAL3:925315-925830(-) | length	171			87	3	508	465	3	467	20	171	Updated
CiTo55C06	PREDICTED: similar to retinitis pigmentosa GTPase regulator interacting	2e-51																			Non-updated
CiTo17H08	nucleolar phosphoprotein, putative	1e-33		nucleolar phosphoprotein, putative	3e-35		polyadenylate-binding protein, putative	6e-11	MAL12:988620-991247(+) | length	875			46	2	712	507	176	682	20	184	Updated
CiTo23B02	hypothetical protein GSPATT00016882001	7e-55		hypothetical protein TTHERM_01528520	7e-36																Non-updated
CiTo10D04	hypothetical protein GSPATT00029529001	1e-41		hypothetical protein TTHERM_00525160	1e-35																Non-updated
CiTo43H01	hypothetical protein TTHERM_00727610	1e-13		hypothetical protein TTHERM_00727610	3e-15																Non-updated
CiTo58H10	Ras family protein	5e-63		Ras family protein	1e-64		Rab1b, GTPase	1e-53	MAL5:544538-545991(+) | length	200			105	3	641	600	3	602	5	200	Updated
CiTo26G11	No Significant hits																				Non-updated
CiTo7H10	ThiF family protein	6e-34		ThiF family protein	1e-35																Non-updated
CiTo40A10	ATP synthase, H+ transporting, mitochondrial F1 complex, alpha subunit, isoform 1	1e-81		ATP synthase F1, alpha subunit family protein	6e-82		ATP synthase F1, alpha subunit, putative	1e-59	MAL2:707737-709392(+) | length	551			114	-2	677	612	65	676	342	544	Updated
CiTo39B03	tissue inhibitor of metalloproteinase 2	7e-17																			Non-updated
CiTo30C03	7 transmembrane receptor secretin family protein	3e-29		7 transmembrane receptor secretin family protein	9e-31																Non-updated
CiTo6F04	No significant hits			hypothetical protein TTHERM_00857990	5e-06																Non-updated
CiTo40G11	No Significant hits																				Non-updated
CiTo16C06	No Significant hits																				Non-updated
CiTo37G09	No Significant hits																				Non-updated
CiTo25G08	TCP-1/cpn60 chaperonin family protein	2e-54		TCP-1/cpn60 chaperonin family protein	7e-56		t-complex protein 1, gamma subunit, putative	5e-37	MAL12:1211778-1213553(+) | length	542			76	-1	566	447	120	566	379	527	Updated
CiTo44H10	S-adenosyl-methionine-sterol-C- methyltransferase	2e-35																			Non-updated
CiTo49B07	PREDICTED: similar to proteoliaisin, partial	3e-12		hypothetical protein TTHERM_00059510	6e-07																Non-updated
CiTo6H03	aspartyl-tRNA synthetase family protein	7e-78		aspartyl-tRNA synthetase family protein	2e-79		aspartyl-tRNA synthetase	2e-51	MAL1:129194-131074(-) | length	626			107	1	753	750	1	750	234	458	Updated
CiTo30D11	No Significant hits																				Non-updated
CiTo33B06	proteasome 26S non-ATPase subunit 13 isoform 1 variant	8e-28		PCI domain containing protein	1e-28		26S proteasome subunit, putative	3e-13	MAL10:1244213-1245394(+) | length	393			52	1	694	645	40	684	11	229	Updated
CiTo59D03	No Significant hits																				Non-updated
CiTo53G11	Anaphase promoting complex subunit 8 / cdc23 family protein	5e-90		Anaphase promoting complex subunit 8 / cdc23 family protein	1e-91																Non-updated
CiTo14C08	No Significant hits																				Non-updated
CiTo46D04	PREDICTED: similar to 60S ribosomal protein L5, partial	4e-76		Ribosomal L18p/L5e family protein	3e-66		Ribosomal protein family L5, putative	6e-69	MAL14:973795-975485(-) | length	294			125	2	676	675	2	676	3	223	Updated
CiTo38B05	No Significant hits																				Non-updated
CiTo13E06	PREDICTED: similar to CG5978-PA	6e-07		TBC domain containing protein	2e-06		hypothetical protein, conserved	2e-06	MAL13:836764-838647(+) | length	627			23	3	502	195	261	455	35	98	Updated
CiTo20F04	ribosomal protein L22	1e-42		ribosomal protein L22	8e-15		ribosomal protein, putative	2e-14	MAL8:974659-975340(+) | length	139			38	1	408	300	22	321	40	138	Updated
CiTo16D09	DEAD/DEAH box helicase family protein	2e-61		DEAD/DEAH box helicase family protein	6e-63		ATP-dependent RNA helicase, putative	3e-61	MAL3:867487-869012(+) | length	433			111	2	630	489	140	628	43	205	Updated
CiTo9H06	acyl carrier protein reductase	4e-39		acyl carrier protein reductase	1e-40																Non-updated
CiTo6C01	splicing factor 3a, subunit 3	1e-106		splicesome-associated protein, putative	2e-49		splicesome-associated protein, putative	5e-46	MAL9:1006763-1008532(+) | length	589			80	3	756	375	267	641	465	589	Updated
CiTo49B04	RNA recognition motif 2 family protein	1e-46		RNA recognition motif 2 family protein	4e-48		RNA-binding protein mei2 homologue, putative	2e-27	MAL6:950224-951507(-) | length	427			57	-2	689	357	227	583	281	401	Updated
CiTo42A12	No Significant hits																				Non-updated
CiTo59D05	Coatomer WD associated domain containing protein	4e-44		Coatomer WD associated domain containing protein	1e-45		coatomer alpha subunit, putative	5e-14	MAL6:282045-287013(+) | length	1537			44	2	599	432	14	445	651	795	Updated
CiTo54F12	insulin degrading enzyme	2e-09		Insulysin, Insulin-degrading enzyme	2e-06																Non-updated
CiTo32E06	CG15040 CG15040-PA, isoform A	8e-07		Guanylate-binding protein, N-terminal domain containing protein	4e-08		hypothetical protein, conserved	8e-06	MAL3:696215-706399(-) | length	3394			26	2	560	225	89	313	775	841	Updated
CiTo15D07	interleukin 23 receptor	1e-21																			Non-updated
CiTo42D11	No Significant hits																				Non-updated
CiTo16C12	unnamed protein product	2e-64																			Non-updated
CiTo27F04	probable acyl-CoA dehydrogenase	3e-48		Cytochrome b5-like Heme/Steroid binding domain containing protein	5e-10		heme binding protein, putative	7e-10	MAL9:747163-748189(+) | length	162			23	1	618	135	1	135	95	139	Updated
CiTo50A03	No Significant hits																				Non-updated
CiTo6D06	PREDICTED: similar to Chain B, Crystal Structure Of Human Ubiquitin-Conjugating Enzyme Ubch5b	1e-40		Ubiquitin-conjugating enzyme family protein	6e-34		ubiquitin-conjugating enzyme e2, putative	5e-32	MAL12:194141-195459(+) | length	147			61	3	776	240	3	242	67	146	Updated
CiTo56C11	No Significant hits																				Non-updated
CiTo46C01	No Significant hits																				Non-updated
CiTo15D02	Leucine Rich Repeat family protein	4e-09		Leucine Rich Repeat family protein	1e-10																Non-updated
CiTo3F01	hypothetical protein TTHERM_00579210	1e-20		hypothetical protein TTHERM_00579210	3e-22																Non-updated
CiTo3A07	Abcf2 protein	2e-07																			Non-updated
CiTo22E06	Coatomer WD associated domain containing protein	3e-92		Coatomer WD associated domain containing protein	9e-94		coatomer alpha subunit, putative	1e-64	MAL6:282045-287013(+) | length	1537			109	2	652	468	2	469	15	170	Updated
CiTo58D09	Citrate synthase, mitochondrial precursor gb|AAR98861.1| mitochondrial citrate synthase precursor	3e-68		RecName: Full=Citrate synthase, mitochondrial; AltName: Full=14 nm filament-forming protein; AltName: Full=49 kDa protein; Flags: Precursor	3e-32		citrate synthase, mitochondrial precursor, putative	5e-34	MAL10:944396-946087(-) | length	563			62	1	609	336	1	336	432	543	Updated
CiTo22C10	No Significant hits																				Non-updated
CiTo42D10	No Significant hits																				Non-updated
CiTo56C09	TPR Domain containing protein	6e-30		hypothetical protein TTHERM_00328630	9e-38																Non-updated
CiTo19H01	No Significant hits																				Non-updated
CiTo40H07	MCM2/3/5 family protein	7e-16		MCM2/3/5 family protein	2e-17																Non-updated
CiTo50H07	meg5 protein	1e-11		hypothetical protein TTHERM_00194550	5e-18																Non-updated
CiTo44B05	DNA topoisomerase type 2	5e-67		DNA topoisomerase type 2	1e-68		DNA topoisomerase II, putative	3e-63	MAL14:1332305-1337243(-) | length	1472			112	3	667	615	42	656	4	215	Updated
CiTo53A07	No significant hits																				Non-updated
CiTo51E03	hypothetical protein TTHERM_00049470	3e-15		hypothetical protein TTHERM_00049470	8e-17																Non-updated
CiTo22A01	No Significant hits																				Non-updated
CiTo30H08	peptidyl-prolyl cis-trans isomerase cyclophilin-type family protein	2e-23		peptidyl-prolyl cis-trans isomerase, cyclophilin-type family protein	1e-22		cyclophilin, putative	5e-13	MAL14:933004-935066(+) | length	440			31	3	612	189	18	206	111	174	Updated
CiTo14B07	BAH protein	2e-08		hypothetical protein TTHERM_00361840	1e-19																Non-updated
CiTo21F07	40S ribosomal protein S18	7e-47		ribosomal protein S13p/S18e containing protein	1e-45		ribosomal protein S18, putative	1e-43	MAL11:1023789-1024495(-) | length	156			84	3	496	414	3	416	17	154	Updated
CiTo37B05	hypothetical protein TTHERM_00069220	5e-12		hypothetical protein TTHERM_00069220	2e-13																Non-updated
CiTo35E08	No Significant hits																				Non-updated
CiTo51D10	ribosomal protein S4 containing protein	1e-56		ribosomal protein S4 containing protein	5e-58		40S ribosomal subunit protein S9, putative	6e-35	MAL5:828950-829880(+) | length	189			72	-1	646	279	167	445	65	157	Updated
CiTo46E01	Peptidyl-tRNA hydrolase 2, mitochondrial precursor (PTH 2) (Bcl-2 inhibitor of transcription) gb|AAI03231.1| Bcl-2 inhibitor of transcription	6e-64		Peptidyl-tRNA hydrolase 2, mitochondrial precursor, putative	3e-27		Peptidyl-tRNA hydrolase PTH2, putative	6e-22	MAL4:370523-371857(-) | length	189			58	1	649	459	4	462	27	188	Updated
CiTo39B05	No Significant hits																				Non-updated
CiTo30C12	No significant hits																				Non-updated
CiTo31D01	No Significant hits																				Non-updated
CiTo24G10	peroxiredoxin	4e-31					antioxidant protein, putative	7e-16	MAL7:1302774-1303640(+) | length	240			49	2	549	444	2	445	60	213	Updated
CiTo40C10	No Significant hits																				Non-updated
CiTo48F08	SNF2 family N-terminal domain containing protein	4e-41		SNF2 family N-terminal domain containing protein	1e-42		PfSNF2L	5e-31	MAL11:182384-187224(-) | length	1426			48	3	662	315	348	662	459	559	Updated
CiTo18F12	No Significant hits																				Non-updated
CiTo25B02	No Significant hits																				Non-updated
CiTo51B10	beta tubulin	7e-96		Tubulin beta chain, putative	8e-93		tubulin beta chain, putative	2e-90	MAL10:360625-362480(-) | length	445			154	3	613	576	36	611	1	192	Updated
CiTo52B01	No Significant hits			hypothetical protein TTHERM_00384940	2e-06																Non-updated
CiTo45H02	14-3-3 protein	1e-85		14-3-3 protein	3e-87		14-3-3 protein homologue, putative	2e-66	MAL8:831139-832346(+) | length	256			124	2	692	660	32	691	16	241	Updated
CiTo33H05	Lecithin:cholesterol acyltransferase family protein	6e-09		Lecithin:cholesterol acyltransferase family protein	2e-10																Non-updated
CiTo21H10	No Significant hits																				Non-updated
CiTo33B08	ABC transporter N-terminus family protein	7e-14		ABC transporter N-terminus family protein	2e-15																Non-updated
CiTo44G09	Viral A-type inclusion protein repeat containing protein	2e-07		hypothetical protein TTHERM_01044630	1e-10		hypothetical protein, conserved	1e-07	MAL12:313866-321905(-) | length	2612			37	1	681	600	55	654	1236	1421	Updated
CiTo33C06	Patatin-like phospholipase family protein	3e-65		Patatin-like phospholipase family protein	1e-66		hypothetical protein, conserved	2e-19	MAL9:972538-976627(+) | length	1292			58	1	682	447	199	645	602	755	Updated
CiTo6E10	Myb-like DNA-binding domain containing protein	2e-31		Myb-like DNA-binding domain containing protein	5e-33																Non-updated
CiTo17H10	poly A binding protein, cytoplasmic 1 b	1e-59					polyadenylate-binding protein, putative	3e-23	MAL12:988620-991247(+) | length	875			54	1	686	315	7	321	765	872	Updated
CiTo54E02	histone, identical	1e-54		histone, identical	3e-56		histone H3, putative	4e-53	MAL6:444742-445152(+) | length	136			102	3	440	345	3	347	21	135	Updated
CiTo32H05	No Significant hits																				Non-updated
CiTo25H10	WD-repeat protein	1e-12		hypothetical protein TTHERM_00497660	6e-10		beta subunit of coatomer complex, putative	5e-07	MAL9:293582-296614(-) | length	1010			29	2	583	294	290	583	153	258	Updated
CiTo50E11	Ribosomal Proteins L2, C-terminal domain containing protein	5e-95		Ribosomal Proteins L2, C-terminal domain containing protein	2e-96		60S ribosomal subunit protein L8, putative	5e-86	MAL5:712760-713770(-) | length	260			138	2	676	675	2	676	3	226	Updated
CiTo47D03	hypothetical protein GSPATT00006902001	3e-35		hypothetical protein TTHERM_01205260	2e-25																Non-updated
CiTo2B06	endothelin converting enzyme-1	1e-87																			Non-updated
CiTo18A04	ABC transporter family protein	4e-86		ABC transporter family protein	1e-87		PfGCN20	3e-53	MAL11:820072-822519(+) | length	815			102	2	680	651	5	655	340	556	Updated
CiTo42E10	No Significant hits																				Non-updated
CiTo34A03	proteasome (prosome, macropain) 26S subunit, non-ATPase, 3	5e-89		PCI domain containing protein	1e-35		proteasome regulatory component, putative	5e-37	MAL13:1542275-1544176(+) | length	503			86	3	612	561	48	608	202	391	Updated
CiTo45C03	No Significant hits																				Non-updated
CiTo38H07	Tcp1 protein	2e-89		TCP-1/cpn60 chaperonin family protein	7e-50		t-complex protein 1, alpha subunit, putative	1e-51	MAL11:1248308-1250230(-) | length	544			103	3	705	474	3	476	380	539	Updated
CiTo47G08	asparaginyl-tRNA synthetase (NOB+tRNA synthase)	2e-40		asparaginyl-tRNA synthetase family protein	9e-36		asparagine -- tRNA ligase, putative	2e-33	MAL2:475242-477074(+) | length	610			74	3	702	486	216	701	85	257	Updated
CiTo13B05	Thioredoxin family protein	5e-06		hypothetical protein TTHERM_00535620	3e-18																Non-updated
CiTo33A10	TUDOR protein with multiple SNc domains	2e-12					hypothetical protein	2e-13	MAL11:1422741-1426198(+) | length	1098			53	2	623	498	2	499	19	187	Updated
CiTo23E12	No Significant hits																				Non-updated
CiTo46C03	Helicase associated domain (HA2)	7e-77		Helicase associated domain (HA2)	2e-78		ATP-dependent RNA helicase, putative	1e-67	MAL9:729664-732126(-) | length	820			121	3	622	618	3	620	506	716	Updated
CiTo12A04	Citrate synthase, mitochondrial precursor, putative	2e-60		Citrate synthase family protein	7e-55		citrate synthase, mitochondrial precursor, putative	5e-34	MAL10:944396-946087(-) | length	563			74	3	726	666	60	725	117	340	Updated
CiTo4B08	hypothetical protein GSPATT00037511001	1e-41		hypothetical protein TTHERM_00723220	8e-35																Non-updated
CiTo18A10	ribosomal protein S8	1e-110		40S ribosomal protein S8	1e-55		ribosomal protein S8e, putative	1e-62	MAL14:323317-324172(+) | length	218			122	3	614	585	3	587	12	216	Updated
CiTo20F12	No Significant hits																				Non-updated
CiTo58H11	hypothetical protein PFL1990c	4e-06					hypothetical protein, conserved	1e-08	MAL12:1760404-1766379(-) | length	1991			48	-2	674	516	146	661	1742	1921	Updated
CiTo37A01	Cullin family protein	4e-19		Cullin family protein	1e-20		cullin-like protein, putative	7e-08	MAL8:555558-557972(+) | length	804			39	3	664	513	24	536	141	320	Updated
CiTo47C07	Kelch motif family protein	1e-06																			Non-updated
CiTo48A09	enoyl-CoA hydratase/isomerase family protein	1e-49		enoyl-CoA hydratase/isomerase family protein	4e-51		3-hydroxyisobutyryl-coenzyme A hydrolase, putative	3e-16	MAL12:1682824-1684449(+) | length	541			54	3	648	540	45	584	256	445	Updated
CiTo33D04	PH domain containing protein	4e-10		hypothetical protein TTHERM_00683080	3e-13																Non-updated
CiTo13A09	pleckstrin homology domain containing, family F (with FYVE domain) member 1	1e-67					hypothetical protein	6e-07	MAL14:2454838-2455815(+) | length	325			19	3	701	132	549	680	33	76	Updated
CiTo8D04	No Significant hits																				Non-updated
CiTo22B10	putative AcnD-accessory protein PrpF	1e-42																			Non-updated
CiTo5H10	Patatin-like phospholipase family protein	2e-12		Patatin-like phospholipase family protein	4e-14																Non-updated
CiTo59H09	PREDICTED: similar to Gsnl1 protein	3e-41																			Non-updated
CiTo33H07	PREDICTED: similar to mKIAA1668 protein	9e-06																			Non-updated
CiTo54C04	insulin degrading enzyme	1e-34		Insulysin, Insulin-degrading enzyme	7e-32		organelle processing peptidase, putative	1e-10	MAL9:1331339-1332793(-) | length	484			38	3	646	363	240	602	47	167	Updated
CiTo44C03	No Significant hits																				Non-updated
CiTo32E05	malate dehydrogenase family protein	2e-52		malate dehydrogenase family protein	7e-54																Non-updated
CiTo54E03	hypothetical protein TTHERM_00131180	2e-25		hypothetical protein TTHERM_00131180	6e-27																Non-updated
CiTo5A04	No Significant hits																				Non-updated
CiTo10B03	nuclear pore complex-associated protein TPR	2e-66																			Non-updated
CiTo22D09	PREDICTED: similar to retinoic acid receptor coregulator - rat	3e-31																			Non-updated
CiTo32G06	Cited3 protein	6e-37																			Non-updated
CiTo55A12	Protein kinase domain containing protein	2e-71		Protein kinase domain containing protein	6e-73		calcium-dependent protein kinase	2e-27	MAL6:449286-451193(+) | length	509			70	3	602	600	3	602	70	262	Updated
CiTo12C10	No Significant hits																				Non-updated
CiTo41F12	No Significant hits																				Non-updated
CiTo12D05	Amidase family protein	1e-26		Amidase family protein	3e-28		glutamyl-tRNA(Gln) amidotransferase subunit A, putative	7e-07	MAL4:713512-715992(+) | length	826			61	2	727	720	8	727	125	365	Updated
CiTo28H12	No Significant hits																				Non-updated
CiTo13B12	No Significant hits																				Non-updated
CiTo13D08	PREDICTED: similar to CTCL tumor antigen HD-CL-09	4e-57																			Non-updated
CiTo31D03	No Significant hits																				Non-updated
CiTo51G10	No significant hits			TPR Domain containing protein	6e-06		hypothetical protein, conserved	9e-06	MAL13:921172-929650(+) | length	2548			39	2	709	534	176	709	1728	1902	Updated
CiTo27C11	emp24/gp25L/p24 family protein	5e-38		emp24/gp25L/p24 family protein	2e-39		transmembrane protein, putative	2e-12	MAL5:1123605-1124590(+) | length	214			44	2	642	558	83	640	26	208	Updated
CiTo8G03	No Significant hits																				Non-updated
CiTo49C07	BNR/Asp-box repeat family protein	4e-20		BNR/Asp-box repeat family protein	1e-21		sortilin, putative	1e-08	MAL14:2123397-2126535(+) | length	895			28	-2	673	291	382	672	674	761	Updated
CiTo34E02	regulator of chromosome condensation (RCC1)	3e-19		regulator of chromosome condensation (RCC1)	9e-21																Non-updated
CiTo22H03	protein of unknown function DUF541	2e-23		hypothetical protein TTHERM_00698630	3e-22																Non-updated
CiTo26A03	serine/threonine-protein phosphatase PP1	1e-111		Serine/threonine protein phosphatase PP1, putative	1e-109		serine/threonine protein phosphatase, putative	1e-108	MAL14:575495-577054(+) | length	304			169	3	671	654	18	671	40	257	Updated
CiTo34G10	No Significant hits																				Non-updated
CiTo45E12	Protein kinase domain containing protein	6e-07		Protein kinase domain containing protein	2e-08																Non-updated
CiTo16H12	Slc9a3r2 protein	1e-46																			Non-updated
CiTo34D11	hypoxanthine phosphoribosyltransferase, putative	4e-20		hypoxanthine phosphoribosyltransferase family protein	8e-13		hypoxanthine phosphoribosyltransferase	1e-21	MAL10:475326-476562(-) | length	231			66	1	662	546	115	660	27	205	Updated
CiTo22A09	No Significant hits																				Non-updated
CiTo41D02	Phosphofructokinase family protein	7e-78		Phosphofructokinase family protein	2e-79																Non-updated
CiTo38B07	PREDICTED: similar to synaptotagmin-like 3	6e-56																			Non-updated
CiTo49B01	No Significant hits																				Non-updated
Cito1A03	No Significant hits																				Non-updated
CiTo32C01	No Significant hits																				Non-updated
CiTo42F11	unnamed protein product	1e-55																			Non-updated
CiTo43D01	PREDICTED: similar to nodal modulator 1 isoform 2	2e-11																			Non-updated
CiTo35C10	Ser/Thr protein phosphatase family protein	4e-81		Ser/Thr protein phosphatase family protein	1e-82		protein serine/threonine phosphatase	1e-51	MAL14:2690440-2693262(+) | length	889			95	1	648	621	28	648	19	225	Updated
CiTo24H08	No significant hits																				Non-updated
CiTo10A05	hypothetical protein GSPATT00027095001	1e-28		Transmembrane amino acid transporter protein	5e-08																Non-updated
CiTo50G01	No Significant hits																				Non-updated
CiTo52C09	No Significant hits																				Non-updated
CiTo53C07	No Significant hits																				Non-updated
CiTo8A02	AAA family ATPase, CDC48 subfamily protein	1e-127		AAA family ATPase, CDC48 subfamily protein	1e-129		cell division cycle protein 48 homologue, putative	1e-116	MAL6:815619-818244(-) | length	828			197	3	762	759	3	761	286	538	Updated
CiTo23B10	PREDICTED: similar to fuse-binding protein-interacting repressor	2e-34																			Non-updated
CiTo60G09	No Significant hits																				Non-updated
CiTo43G06	calcium channel, voltage-dependent, L type, alpha 1C subunit	4e-10		cation channel family protein	3e-10																Non-updated
CiTo53H12	CC chemokine SCYA112	5e-15																			Non-updated
CiTo29G09	Deoxyhypusine synthase family protein	7e-59		Deoxyhypusine synthase family protein	3e-60		deoxyhypusine synthase	4e-35	MAL14:509686-511176(-) | length	496			61	3	599	465	21	485	25	198	Updated
CiTo32C07	novel protein similar to human and mouse myeloid/lymphoid or mixed-lineage leukemia 3 (MLL3)	9e-33																			Non-updated
CiTo13A07	No Significant hits																				Non-updated
CiTo37D04	Ribosomal protein L7/L12 C-terminal domain containing protein	1e-28		Ribosomal protein L7/L12 C-terminal domain containing protein	3e-30		DNAJ domain protein, putative	4e-10	MAL6:1199854-1200996(-) | length	380			25	1	717	132	109	240	48	91	Updated
CiTo24H02	p21-ras protein	3e-83		small GTP-binding protein domain containing protein	1e-26		Rab5c, GTPase	8e-19	MAL1:287167-289134(+) | length	214			52	3	554	459	87	545	40	193	Updated
CiTo2B10	early growth response 1	7e-95		Zinc finger, C2H2 type family protein	8e-10		Zinc finger transcription factor (krox1)	9e-06	MAL12:428489-432874(-) | length	1461			21	1	593	225	361	585	1015	1086	Updated
CiTo20B11	No Significant hits																				Non-updated
CiTo27F12	hypothetical protein GSPATT00031593001	9e-86		hypothetical protein TTHERM_00316290	3e-76																Non-updated
CiTo6A07	Ribonucleotide reductase, barrel domain containing protein	1e-119		Ribonucleotide reductase, barrel domain containing protein	1e-120		ribonucleoside-diphosphate reductase, large subunit	1e-115	MAL14:1507302-1510032(-) | length	847			190	2	785	774	2	775	237	494	Updated
CiTo19G07	PREDICTED: similar to Histone H1.2 (H1 VAR.1) (H1c)	3e-10		hypothetical protein TTHERM_01018270	3e-08																Non-updated
CiTo24A08	DHHC zinc finger domain containing protein	5e-43		DHHC zinc finger domain containing protein	2e-44		cell cycle regulator with zn-finger domain, putative	4e-23	MAL5:1171653-1173884(+) | length	406			66	2	628	627	2	628	118	337	Updated
CiTo53B09	PREDICTED: similar to leucine zipper with basic region (bZIP)	1e-15																			Non-updated
CiTo7E11	hydrolase, carbon-nitrogen family protein	2e-73		hydrolase, carbon-nitrogen family protein	5e-75																Non-updated
CiTo19F06	No Significant hits																				Non-updated
CiTo4A02	Transmembrane amino acid transporter protein	3e-17		hypothetical protein TTHERM_00393310	9e-20																Non-updated
CiTo8F08	Rhomboid family protein	4e-28		Rhomboid family protein	1e-29		rhomboid protease, putative	2e-20	MAL11:540602-541386(+) | length	203			59	1	757	471	262	732	10	165	Updated
CiTo8E12	No significant hits																				Non-updated
CiTo35C03	GMP-PDE, delta subunit family protein	2e-66		GMP-PDE, delta subunit family protein	6e-68																Non-updated
CiTo33D01	No Significant hits																				Non-updated
CiTo18B04	No Significant hits																				Non-updated
CiTo10C11	No Significant hits																				Non-updated
CiTo43H07	Si:dkey-7l12.1 protein	2e-56		Zinc finger, C2H2 type family protein	6e-09																Non-updated
CiTo11A07	novel protein similar to human glioma tumor suppressor candidate region gene 1 (GLTSCR1)	4e-27																			Non-updated
CiTo35D02	No Significant hits			hypothetical protein TTHERM_00338270	7e-07																Non-updated
CiTo51B03	ATP-dependent metalloprotease FtsH family protein	6e-84		ATP-dependent metalloprotease FtsH family protein	2e-85		peptidase	2e-50	MAL11:738512-741670(-) | length	1052			99	3	627	576	3	578	651	844	Updated
CiTo5E09	hypothetical protein TTHERM_01193560	2e-06		hypothetical protein TTHERM_01193560	7e-08																Non-updated
CiTo49B03	isocitrate dehydrogenase 2 (NADP+), mitochondrial	2e-82		dehydrogenase, isocitrate/isopropylmalate family protein	1e-80		isocitrate dehydrogenase (NADP), mitochondrial precursor	7e-79	MAL13:1824621-1826027(-) | length	468			134	3	663	660	3	662	48	267	Updated
CiTo35E01	No Significant hits																				Non-updated
CiTo38G07	hypothetical protein GSPATT00008314001	2e-06																			Non-updated
CiTo33A12	Electron transfer flavoprotein-ubiquinone oxidoreductase containing protein	3e-75		Electron transfer flavoprotein-ubiquinone oxidoreductase containing protein	8e-77																Non-updated
CiTo22D11	Calpain family cysteine protease containing protein	3e-13		Calpain family cysteine protease containing protein	9e-15																Non-updated
CiTo35E12	putative mismatch repair protein	4e-44		putative mismatch repair protein	1e-45		DNA mismatch repair protein MLH1, putative	9e-36	MAL11:674298-677348(-) | length	1016			77	3	535	516	3	518	62	234	Updated
CiTo2F04	Ribosomal protein L7, component of cytosolic 80S ribosome and 60S large subunit	7e-53		ribosomal protein L30p/L7e containing protein	6e-43		60S ribosomal protein L7, putative	4e-38	MAL3:311650-312910(-) | length	257			75	2	593	552	41	592	23	210	Updated
CiTo11F04	Phosphatidylinositol-4-phosphate 5-Kinase family protein	6e-24		Phosphatidylinositol-4-phosphate 5-Kinase family protein	2e-25		phosphatidylinositol-4-phosphate 5-kinase, putative	7e-18	MAL1:406893-413323(+) | length	1710			56	-1	741	465	271	735	1547	1707	Updated
CiTo22G06	No Significant hits																				Non-updated
CiTo8B01	ribosomal protein S7 containing protein	3e-72		ribosomal protein S7 containing protein	8e-74		40S ribosomal protein S5, putative	7e-67	MAL7:986835-987540(-) | length	195			123	1	690	564	25	588	9	195	Updated
CiTo4F09	No Significant hits																				Non-updated
CiTo35G07	putative G protein-coupled receptor CrlA	2e-06		hypothetical protein TTHERM_01055530	3e-09																Non-updated
CiTo12E02	hypothetical protein TTHERM_00101160	4e-16		hypothetical protein TTHERM_00101160	1e-17																Non-updated
CiTo37E06	leucyl-tRNA synthetase family protein	3e-74		leucyl-tRNA synthetase family protein	8e-76		leucyl-tRNA synthetase, cytoplasmic, putative	2e-20	MAL6:919683-924026(+) | length	1447			78	2	645	609	29	637	384	662	Updated
CiTo48G06	zinc finger transcription factor SMA-9, putative	1e-32		hypothetical protein TTHERM_00267890	3e-60																Non-updated
CiTo38B01	regulator of G-protein signalling 18	3e-72																			Non-updated
CiTo23B01	No Significant hits																				Non-updated
CiTo50E09	ribosomal protein S5 containing protein	2e-84		ribosomal protein S5 containing protein	4e-86		ribosomal protein S2, putative	3e-79	MAL14:1929874-1931322(+) | length	272			143	1	687	687	1	687	22	256	Updated
CiTo12B02	PREDICTED: similar to Ets transcription factor TEL-2b	7e-31																			Non-updated
CiTo45B03	translocon-associated protein beta	5e-20																			Non-updated
CiTo38B02	PX domain containing protein	7e-25		PX domain containing protein	2e-26																Non-updated
CiTo29F02	No Significant hits																				Non-updated
CiTo9G08	PREDICTED: similar to Eukaryotic translation initiation factor 3, subunit 8, partial	3e-16		eukaryotic translation initiation factor 3 subunit 8	9e-14																Non-updated
CiTo56E07	No significant hits																				Non-updated
CiTo20A07	No Significant hits																				Non-updated
CiTo49E03	No Significant hits																				Non-updated
CiTo43B08	No Significant hits																				Non-updated
CiTo16G05	hypothetical protein TTHERM_00824040	2e-77		hypothetical protein TTHERM_00824040	7e-79																Non-updated
CiTo32H08	No Significant hits																				Non-updated
CiTo21B03	MGC89323 protein	1e-51		hypothetical protein TTHERM_00145500	4e-60																Non-updated
CiTo15D11	Dynamin central region family protein	5e-46		Dynamin central region family protein	2e-47		dynamin-like protein	8e-40	MAL11:1800541-1803547(-) | length	837			82	3	634	606	3	608	244	450	Updated
CiTo53H11	transcription factor E2F/dimerisation partner (TDP)	3e-21		transcription factor E2F/dimerisation partner (TDP)	1e-22																Non-updated
CiTo51C07	PREDICTED: similar to Nucleolar RNA helicase II (Nucleolar RNA helicase Gu) (RH II/Gu) (DEAD-box protein 21)	4e-42		DEAD/DEAH box helicase family protein	8e-07																Non-updated
CiTo7B08	EF hand family protein	3e-16		EF hand family protein	1e-17																Non-updated
CiTo19D03	Cyclin, N-terminal domain containing protein	3e-20		Cyclin, N-terminal domain containing protein	8e-22																Non-updated
CiTo14F06	No Significant hits																				Non-updated
CiTo43F10	Kelch motif family protein	1e-26		Kelch motif family protein	3e-28																Non-updated
CiTo28F01	Bromodomain containing protein	5e-18		Bromodomain containing protein	1e-19		bromodomain protein, putative	1e-12	MAL12:568562-571828(-) | length	1088			31	3	674	258	414	671	522	606	Updated
CiTo18F06	PREDICTED: similar to brain-specific angiogenesis inhibitor 1	3e-09																			Non-updated
CiTo4D12	PAZ and PIWI domain protein	6e-15		Piwi domain containing protein	9e-13																Non-updated
CiTo45B09	Phosphofructokinase family protein	4e-46		Phosphofructokinase family protein	1e-47																Non-updated
CiTo8C12	TCP-1/cpn60 chaperonin family protein	3e-94		TCP-1/cpn60 chaperonin family protein	7e-96		T-complex protein beta subunit, putative	1e-79	MAL3:302782-304380(-) | length	532			152	3	775	765	9	773	1	256	Updated
CiTo56D10	hypothetical protein TTHERM_00667000	1e-08		hypothetical protein TTHERM_00667000	3e-10																Non-updated
CiTo2F10	No Significant hits																				Non-updated
CiTo46G07	hypothetical protein TTHERM_00378620	2e-35		hypothetical protein TTHERM_00378620	4e-37																Non-updated
CiTo16H03	helical cytokine receptor CRFB6	1e-41																			Non-updated
CiTo19D12	No Significant hits																				Non-updated
CiTo8C09	Os03g0731500	2e-29		Leishmanolysin family protein	1e-17																Non-updated
CiTo53E06	No Significant hits																				Non-updated
CiTo11A11	SRCR LCCL adhesive-like protein	8e-23					hypothetical protein	2e-23	MAL14:253542-257360(+) | length	1272			71	3	636	627	3	629	331	538	Updated
CiTo11E08	No Significant hits																				Non-updated
CiTo19F07	putative lysine-ketoglutarate reductase/saccharopine dehydrogenase bifunctional enzyme	2e-21		saccharopine dehydrogenase family protein	1e-15																Non-updated
CiTo46H12	No Significant hits																				Non-updated
CiTo9H09	Cytochrome b5-like Heme/Steroid binding domain containing protein	8e-51		Cytochrome b5-like Heme/Steroid binding domain containing protein	2e-52																Non-updated
CiTo52F10	phosphoglucose isomerase-1	6e-97		glucose-6-phosphate isomerase family protein	1e-25		glucose-6-phosphate isomerase	3e-17	MAL14:1458074-1459813(+) | length	579			57	2	594	513	2	514	5	173	Updated
CiTo25G02	Mitochondrial carrier protein	1e-37		Mitochondrial carrier protein	4e-39		mitochondrial carrier protein, putative	2e-08	MAL13:2723759-2725489(-) | length	576			53	3	651	501	135	635	272	473	Updated
CiTo2B01	No Significant hits																				Non-updated
CiTo24B12	No Significant hits																				Non-updated
CiTo3B01	predicted pirin-related protein	1e-48																			Non-updated
CiTo9F08	PREDICTED: similar to endoplasmic reticulum UDP-Glc/UDP-Gal transporter	3e-31		hypothetical protein TTHERM_00239130	3e-44		UDP-galactose transporter, putative	4e-27	MAL11:519188-520219(+) | length	343			67	2	728	699	20	718	95	322	Updated
CiTo40A05	Sugar transporter family protein	6e-18		Sugar transporter family protein	2e-19		hexose transporter, PfHT1	9e-15	MAL2:205889-207403(-) | length	504			44	1	718	423	10	432	221	372	Updated
CiTo29E03	60S ribosomal L18A, putative	2e-48		Ribosomal L18ae protein family protein	1e-46		60S ribosomal subunit protein L18, putative	2e-32	MAL13:1633891-1634561(-) | length	184			68	-1	579	477	103	579	28	183	Updated
CiTo13H10	mCG134590, isoform CRA_c	1e-09		Leishmanolysin family protein	4e-06																Non-updated
CiTo39D12	DnaJ domain containing protein	4e-40		DnaJ domain containing protein	1e-41																Non-updated
CiTo40B08	Sterol desaturase family protein	6e-47		Sterol desaturase family protein	2e-48																Non-updated
CiTo42E06	protein phosphatase regulatory subunit	8e-73		protein phosphatase regulatory subunit	2e-74																Non-updated
CiTo56F12	Ubiquitin carboxyl-terminal hydrolase family protein	6e-33		Ubiquitin carboxyl-terminal hydrolase family protein	2e-34		ubiquitin carboxyl-terminal hydrolase 2, putative	4e-24	MAL5:694490-698776(+) | length	1332			59	2	603	420	173	592	282	428	Updated
CiTo33C05	No Significant hits																				Non-updated
CiTo49A06	15 kDa selenoprotein precursor	2e-57																			Non-updated
CiTo18G09	ab-hydrolase associated lipase region family protein	1e-42		ab-hydrolase associated lipase region family protein	4e-44		hypothetical protein	2e-09	MAL11:1037641-1039689(-) | length	682			37	2	679	273	167	439	84	189	Updated
CiTo23C01	No Significant hits																				Non-updated
CiTo57A02	Protein kinase domain containing protein	3e-61		Protein kinase domain containing protein	8e-63		serine/threonine-protein kinase	1e-27	MAL14:2229220-2231517(+) | length	765			61	2	655	579	38	616	401	593	Updated
CiTo36A05	2-oxoisovalerate dehydrogenase beta subunit, mitochondrial precursor, putative	2e-75		2-oxoisovalerate dehydrogenase beta subunit, mitochondrial precursor, putative	5e-77		3-methyl-2-oxobutanoate dehydrogenase (lipoamide), putative	4e-55	MAL5:177410-178555(+) | length	381			98	3	588	447	129	575	59	207	Updated
CiTo44H11	ras homolog gene family, member F (in filopodia)	3e-11		small GTP-binding protein domain containing protein	8e-06																Non-updated
CiTo5E08	hypothetical protein TTHERM_00691920	5e-09		hypothetical protein TTHERM_00691920	2e-10																Non-updated
CiTo14E03	No Significant hits																				Non-updated
CiTo36D06	No Significant hits																				Non-updated
CiTo7A08	No Significant hits																				Non-updated
CiTo27E04	Adaptor protein, putative	8e-27		Eukaryotic aspartyl protease family protein	2e-14		adapter-related protein, putative	9e-08	MAL9:191016-195825(-) | length	1373			37	3	660	474	162	635	88	258	Updated
CiTo42G02	Bromodomain containing protein	5e-44		Bromodomain containing protein	1e-45		bromodomain protein, putative	3e-11	MAL10:1348431-1350278(+) | length	488			41	-1	703	396	296	691	343	482	Updated
CiTo39G03	preprocathepsin c precursor	2e-14		Papain family cysteine protease containing protein	1e-12		cathepsin C, homolog	9e-10	MAL11:630778-632880(-) | length	700			49	3	544	438	84	521	28	208	Updated
CiTo22E09	ATP-dependent DNA helicase, RecQ family protein	5e-50		ATP-dependent DNA helicase, RecQ family protein	2e-51		ATP-dependent DNA helicase, putative	7e-33	MAL14:1176712-1181034(+) | length	1440			80	3	595	510	81	590	183	366	Updated
CiTo17B02	putative cathepsin L-like protease	9e-44		Papain family cysteine protease containing protein	2e-37		falcipain 2 precursor	1e-26	MAL11:592129-593583(-) | length	484			79	2	744	678	65	742	166	395	Updated
CiTo10D05	amino acid permease	2e-10		Transmembrane amino acid transporter protein	8e-07		amino acid transporter	3e-11	MAL6:1213950-1216007(-) | length	606			50	1	773	645	121	765	113	321	Updated
CiTo19B09	No Significant hits																				Non-updated
CiTo34C01	PAS1	2e-74		metallopeptidase family M24 containing protein	4e-30		proliferation-associated protein 2g4, putative	3e-25	MAL14:1105142-1106456(-) | length	377			49	3	636	426	9	434	212	354	Updated
CiTo43D12	PREDICTED: similar to sacsin	6e-24																			Non-updated
CiTo22C12	MCM2/3/5 family protein	8e-35		MCM2/3/5 family protein	2e-36		DNA replication licensing factor mcm4-related	5e-19	MAL13:712146-715163(+) | length	1005			48	1	654	363	1	363	830	949	Updated
CiTo50B10	No Significant hits																				Non-updated
CiTo52C10	hypothetical protein TTHERM_00929510	2e-57		hypothetical protein TTHERM_00929510	7e-59																Non-updated
CiTo13C08	unnamed protein product	3e-55																			Non-updated
CiTo59H05	interleukin-1 receptor type II	6e-24																			Non-updated
CiTo21H03	interferon regulatory factor 8	2e-06																			Non-updated
CiTo2H07	Adaptin N terminal region family protein	1e-64		Adaptin N terminal region family protein	4e-66		beta adaptin protein, putative	3e-61	MAL5:1157834-1161547(-) | length	925			111	2	597	582	14	595	29	225	Updated
CiTo22F01	No significant hits																				Non-updated
CiTo21C05	LINE-1 reverse transcriptase homolog prf||1207289B reverse transcriptase related protein	3e-06																			Non-updated
CiTo46D05	Peptidase family M20/M25/M40 containing protein	6e-66		Peptidase family M20/M25/M40 containing protein	2e-67																Non-updated
CiTo7B01	No Significant hits																				Non-updated
CiTo54H05	hypothetical protein GSPATT00033488001	4e-09																			Non-updated
CiTo13D09	No Significant hits																				Non-updated
CiTo16G09	hypothetical protein TTHERM_00933070	4e-38		hypothetical protein TTHERM_00933070	1e-39																Non-updated
CiTo52G09	No Significant hits																				Non-updated
CiTo51F09	LIM domain containing 2, isoform CRA_a	5e-15																			Non-updated
CiTo39A06	Citrate synthase, mitochondrial precursor, putative	1e-35		Citrate synthase family protein	6e-36		citrate synthase, mitochondrial precursor, putative	2e-26	MAL10:944396-946087(-) | length	563			69	1	631	597	34	630	116	307	Updated
CiTo21D04	glycogen phosphorylase	1e-28		glycogen/starch/alpha-glucan phosphorylases family protein	1e-08																Non-updated
CiTo31H01	No Significant hits																				Non-updated
CiTo3D05	Major Facilitator Superfamily protein	2e-15		Major Facilitator Superfamily protein	6e-17		monocarboxylate transporter, putative	2e-08	MAL2:423063-424654(-) | length	457			27	-3	567	186	302	487	374	435	Updated
CiTo24G05	Zgc:55307	5e-25																			Non-updated
CiTo38H05	Proteasome subunit alpha type-5 (20S proteasome alpha subunit E) (20S proteasome subunit alpha-5) gb|AAF70292.1|AF255338_1 20S proteasome subunit	1e-71		Proteasome A-type and B-type family protein	3e-64		proteasome subunit alpha type 5, putative	3e-68	MAL7:1218086-1219207(+) | length	256			120	2	644	630	2	631	13	222	Updated
CiTo36B07	No Significant hits																				Non-updated
CiTo14B10	PREDICTED: hypothetical protein, partial	2e-61																			Non-updated
CiTo30H01	hypothetical protein TTHERM_00812910	2e-46		hypothetical protein TTHERM_00812910	5e-48		hypothetical protein, conserved	4e-15	MAL12:1831473-1832938(-) | length	370			60	1	654	651	1	651	11	231	Updated
CiTo34C06	possible transglutaminase-family protein	1e-35																			Non-updated
CiTo26H02	No Significant hits																				Non-updated
CiTo30F08	No Significant hits																				Non-updated
CiTo33C02	Serine carboxypeptidase family protein	3e-40		Serine carboxypeptidase family protein	7e-42		hypothetical protein, conserved	3e-06	MAL7:1061711-1067521(+) | length	1799			39	-1	748	426	74	499	445	583	Updated
CiTo7C09	glutamine-asparagine rich protein	1e-06		Viral A-type inclusion protein repeat containing protein	6e-08		hypothetical protein	4e-08	MAL11:1623444-1630271(-) | length	2275			56	3	775	591	129	719	1832	2023	Updated
CiTo55A05	small GTP-binding protein domain containing protein	2e-35		small GTP-binding protein domain containing protein	6e-37		hypothetical protein	4e-16	MAL14:1452547-1454061(+) | length	504			41	1	499	303	169	471	90	191	Updated
CiTo11B04	hypothetical protein GSPATT00025456001	3e-14		hypothetical protein TTHERM_00136069	8e-11																Non-updated
CiTo42A10	No Significant hits																				Non-updated
CiTo27B12	No Significant hits																				Non-updated
CiTo56B06	Myb-like DNA-binding domain containing protein	6e-16		Myb-like DNA-binding domain containing protein	2e-17																Non-updated
CiTo45E06	hypothetical protein TTHERM_00492680	1e-16		hypothetical protein TTHERM_00492680	4e-18																Non-updated
CiTo23G01	No significant hits																				Non-updated
CiTo13E01	No significant hits																				Non-updated
CiTo36H12	hypothetical protein TTHERM_00338280	1e-20		hypothetical protein TTHERM_00338280	2e-22																Non-updated
CiTo24E01	ubiquitin-like protein	1e-16		Ubiquitin family protein	3e-10		PfpUB Plasmodium falciparum polyubiquitin	1e-10	MAL12:526103-527774(+) | length	381			29	1	600	165	1	165	21	76	Updated
CiTo37B10	vestigial like 4	6e-40																			Non-updated
CiTo47H01	PREDICTED: similar to 19.9kD myosin light chain isoform 1	8e-64		EF hand family protein	3e-20		calmodulin	9e-22	MAL14:1368758-1369739(-) | length	149			49	3	600	333	3	335	32	146	Updated
CiTo24B07	PH domain containing protein	3e-13		PH domain containing protein	1e-14																Non-updated
CiTo57B11	ABC transporter family protein	5e-80		ABC transporter family protein	2e-81		RNAse L inhibitor protein, putative	1e-65	MAL13:2709797-2711770(-) | length	619			121	2	623	621	2	622	376	586	Updated
CiTo28F05	No Significant hits																				Non-updated
CiTo4D11	telomere binding protein alpha subunit	4e-11		hypothetical protein TTHERM_00378980	5e-07																Non-updated
CiTo22B06	NF-kappaB 2	2e-69		hypothetical protein TTHERM_01014730	7e-09																Non-updated
CiTo49F03	No Significant hits																				Non-updated
CiTo18D10	No Significant hits																				Non-updated
CiTo37F09	calpain-like protein	7e-09		Calpain family cysteine protease containing protein	2e-08																Non-updated
CiTo29B01	PREDICTED: similar to spermiogenesis specific transcript on the Y 1	6e-25																			Non-updated
CiTo25D04	eukaryotic peptide chain release factor subunit 1	4e-81		eukaryotic peptide chain release factor subunit 1	1e-82		peptide chain release factor subunit 1, putative	2e-77	MAL2:492616-494306(+) | length	427			137	1	612	609	1	609	9	210	Updated
CiTo55B04	TBC domain containing protein	7e-27		TBC domain containing protein	2e-28		GTPase activator, putative	4e-13	MAL9:345885-349286(+) | length	1133			55	1	570	456	115	570	273	415	Updated
CiTo5C12	selenoprotein W2	3e-12																			Non-updated
CiTo15B02	hypothetical protein GSPATT00011550001	3e-12		hypothetical protein TTHERM_01222550	1e-13																Non-updated
CiTo8F05	No Significant hits																				Non-updated
CiTo35E03	asparagine-rich protein	2e-07		hypothetical protein TTHERM_00359170	7e-09		protein kinase	8e-10	MAL11:909365-916323(+) | length	2265			51	-1	701	546	150	695	898	1082	Updated
CiTo59B01	No Significant hits																				Non-updated
CiTo33B02	No significant hits																				Non-updated
CiTo33A09	PREDICTED: similar to High-affinity cAMP-specific 3,5-cyclic phosphodiesterase 7A (HCP1) (TM22)	1e-104		3'5'-cyclic nucleotide phosphodiesterase family protein	1e-30		cAMP-specific 3',5'-cyclic phosphodiesterase 4D, putative	2e-27	MAL13:890307-894983(-) | length	1139			73	3	663	657	6	662	862	1091	Updated
CiTo56A01	Spc97 / Spc98 family protein	2e-12		Spc97 / Spc98 family protein	4e-14		hypothetical protein	3e-06	MAL14:2188114-2193885(+) | length	1923			37	3	600	501	36	536	1475	1635	Updated
CiTo57E07	hypothetical protein TTHERM_00262980	8e-22		hypothetical protein TTHERM_00262980	2e-23																Non-updated
CiTo5C06	hypothetical protein TTHERM_00149410	5e-29		hypothetical protein TTHERM_00149410	2e-30																Non-updated
CiTo45D03	novel protein (zgc:158868)	2e-27		oxidoreductase, short chain dehydrogenase/reductase family protein	2e-06																Non-updated
CiTo4C12	PREDICTED: similar to Zinc finger DHHC domain containing protein 18	6e-17		DHHC zinc finger domain containing protein	4e-18		hypothetical protein, conserved	2e-15	MAL13:887472-889900(+) | length	313			51	3	670	489	162	650	36	188	Updated
CiTo4D01	PREDICTED: similar to protein phosphatase 1	1e-115		Serine/threonine protein phosphatase PP1, putative	1e-104		serine/threonine protein phosphatase, putative	1e-105	MAL14:575495-577054(+) | length	304			170	2	587	582	2	583	103	296	Updated
CiTo37B06	WGR domain containing protein	4e-33		WGR domain containing protein	1e-34																Non-updated
CiTo50F09	No significant hits			hypothetical protein TTHERM_00046890	6e-07																Non-updated
CiTo26D02	hypothetical protein TTHERM_00127269	3e-65		hypothetical protein TTHERM_00127269	7e-67		oxoglutarate/malate translocator protein, putative	5e-11	MAL8:1048623-1049579(+) | length	318			37	3	671	255	345	599	126	210	Updated
CiTo40F12	Patched family protein	2e-28		Patched family protein	6e-30																Non-updated
CiTo33E06	PREDICTED: similar to striatin, calmodulin binding protein	1e-15		hypothetical protein TTHERM_01026360	2e-27		conserved protein, putative	2e-08	MAL3:369307-370905(+) | length	532			44	-2	677	447	50	496	348	487	Updated
CiTo3H07	PREDICTED: similar to very large inducible GTPase 1	1e-44																			Non-updated
CiTo52D02	PREDICTED: similar to beta-1,4-galactosyltransferase	1e-79																			Non-updated
CiTo54A03	PREDICTED: similar to cellubrevin	8e-30																			Non-updated
CiTo52D06	hypothetical protein DDBDRAFT_0190090	6e-11																			Non-updated
CiTo8D10	MGC85267 protein	7e-77		NADH dehydrogenase subunit 10	4e-60																Non-updated
CiTo18B06	hypothetical protein TTHERM_00127020	3e-54		hypothetical protein TTHERM_00127020	9e-56																Non-updated
CiTo18F08	No Significant hits																				Non-updated
CiTo44A08	No Significant hits																				Non-updated
CiTo58F09	hypothetical protein TTHERM_00194340	6e-08		hypothetical protein TTHERM_00194340	2e-09																Non-updated
CiTo41D12	conserved hypothetical coiled-coil protein	9e-38		conserved hypothetical coiled-coil protein	1e-39		hypothetical protein	4e-10	MAL11:1094907-1095929(-) | length	248			37	2	571	363	65	427	110	232	Updated
CiTo50E05	No Significant hits																				Non-updated
CiTo17D10	COMM domain containing 3	6e-58		COMM domain containing 3, putative	7e-09																Non-updated
CiTo40G07	unnamed protein product	3e-61																			Non-updated
CiTo12E09	MGC89864 protein	6e-34																			Non-updated
CiTo20D02	No Significant hits																				Non-updated
CiTo39C07	No Significant hits																				Non-updated
CiTo48G03	No Significant hits																				Non-updated
CiTo28C12	Cold-shock' DNA-binding domain containing protein	7e-26		Cold-shock' DNA-binding domain containing protein	2e-27																Non-updated
CiTo35A07	No Significant hits																				Non-updated
CiTo21H07	60S ribosomal protein L10, alpha/beta hammerhead	1e-82		ribosomal protein L10.e containing protein	3e-83		ribosomal protein L10, putative	1e-79	MAL14:570802-571461(+) | length	219			139	2	705	609	2	610	7	209	Updated
CiTo59F04	No Significant hits			hypothetical protein TTHERM_00442960	4e-06																Non-updated
CiTo39H03	Leishmanolysin family protein	5e-10		Leishmanolysin family protein	1e-11																Non-updated
CiTo31H02	No Significant hits																				Non-updated
CiTo18D09	peptidyl-prolyl cis-trans isomerase, cyclophilin-type family protein	1e-66		peptidyl-prolyl cis-trans isomerase, cyclophilin-type family protein	3e-68		large cyclophilin-like protein	2e-22	MAL9:1218383-1220990(-) | length	609			64	2	695	585	14	598	1	190	Updated
CiTo57A04	No Significant hits																				Non-updated
CiTo59D12	PREDICTED: similar to UV excision repair protein RAD23 homolog A (hHR23A)	2e-08		UBA/TS-N domain containing protein	2e-06		DNA repair protein RAD23, putative	6e-07	MAL10:449153-450322(+) | length	389			20	3	695	141	441	581	144	190	Updated
CiTo34H02	proteasome (prosome, macropain) 26S subunit, non-ATPase, 8, isoform CRA_a	2e-63		26S proteasome non-ATPase regulatory subunit Nin1/mts3 family protein	5e-09		26S proteasome regulatory subunit S14, putative	1e-09	MAL3:518644-519558(+) | length	304			41	2	667	417	2	418	158	304	Updated
CiTo35G09	No Significant hits																				Non-updated
CiTo22B03	No Significant hits																				Non-updated
CiTo24H12	putative hydroxymethyltransferase	6e-25																			Non-updated
CiTo25F12	pyruvate kinase family protein	2e-60		pyruvate kinase family protein	5e-62		pyruvate kinase, putative	5e-51	MAL6:1078996-1081321(+) | length	511			97	2	617	564	53	616	17	205	Updated
CiTo51E01	No Significant hits																				Non-updated
CiTo30F11	L1P family of ribosomal proteins containing protein	1e-71		L1P family of ribosomal proteins containing protein	4e-73		ribosomal protein L1, putative	1e-56	MAL14:1678605-1679429(+) | length	217			105	2	643	627	5	631	9	217	Updated
CiTo35A10	No Significant hits																				Non-updated
CiTo8H05	hypothetical protein GSPATT00028283001	2e-08																			Non-updated
CiTo37F02	No Significant hits																				Non-updated
CiTo28H04	hypothetical protein TTHERM_00279910	1e-11		hypothetical protein TTHERM_00279910	4e-13																Non-updated
CiTo12E06	tetratricopeptide repeat domain 5	9e-13																			Non-updated
CiTo42F04	PREDICTED: similar to metallopanstimulin	5e-33					40S ribosomal protein S27, putative	5e-25	MAL13:372463-372849(+) | length	82			48	2	446	228	2	229	5	80	Updated
CiTo58G04	sulfite reductase flavoprotein subunit	2e-11		flavodoxin family protein	4e-07		NADPH-cytochrome p450 reductase	2e-09	MAL9:944164-946458(+) | length	764			45	3	672	405	84	488	33	161	Updated
CiTo23D08	B-box zinc finger family protein	1e-40		B-box zinc finger family protein	3e-42																Non-updated
CiTo38E01	Phosphatidylinositol-specific phospholipase C, X domain containing protein	2e-18		Phosphatidylinositol-specific phospholipase C, X domain containing protein	7e-20																Non-updated
CiTo34C10	PREDICTED: similar to Pitrilysin metallopeptidase 1	2e-11		Peptidase M16 inactive domain containing protein	4e-12																Non-updated
CiTo51A03	multiubiquitin chain binding protein MBP1	5e-57		Ubiquitin interaction motif family protein	4e-55		hypothetical protein, conserved	3e-35	MAL8:400713-402482(-) | length	481			73	3	690	576	39	614	3	193	Updated
CiTo30D02	No Significant hits																				Non-updated
CiTo36A09	No Significant hits																				Non-updated
CiTo15F07	alpha-glucosidase	6e-13																			Non-updated
CiTo17G06	No Significant hits																				Non-updated
CiTo15H03	hypothetical protein TTHERM_00068120	4e-34		hypothetical protein TTHERM_00068120	1e-35																Non-updated
CiTo53F08	PREDICTED: similar to BCSC-1	9e-33		von Willebrand factor type A domain containing protein	2e-11																Non-updated
CiTo33H09	phosphoglucomutase 1	2e-46		Phosphoglucomutase/phosphomannomutase, C-terminal domain containing protein	1e-21																Non-updated
CiTo56B10	Peptidase family M1 containing protein	5e-54		Peptidase family M1 containing protein	1e-55		m1-family aminopeptidase	6e-06	MAL13:501992-505249(+) | length	1085			35	3	605	405	30	434	383	519	Updated
CiTo47H06	No Significant hits																				Non-updated
CiTo55B08	major facilitator superfamily protein	2e-47		major facilitator superfamily protein	5e-49																Non-updated
CiTo46B05	minichromosome maintenance complex component 3	2e-11																			Non-updated
CiTo10C06	hypothetical protein TTHERM_01243440	1e-18		hypothetical protein TTHERM_01243440	3e-20																Non-updated
CiTo48D10	gp91phox	1e-101																			Non-updated
CiTo42E02	XYPPX repeat family protein	1e-20		XYPPX repeat family protein	3e-22																Non-updated
CiTo58E10	Kinesin motor domain containing protein	7e-76		Kinesin motor domain containing protein	2e-77		kinesin, putative	4e-20	MAL1:422930-428729(-) | length	1669			62	1	671	621	40	660	958	1141	Updated
CiTo13F08	Tubulin-tyrosine ligase family protein	7e-50		Tubulin-tyrosine ligase family protein	2e-51		hypothetical protein, conserved	8e-17	MAL5:588919-590046(-) | length	310			44	3	680	387	276	662	23	166	Updated
CiTo29D11	No Significant hits																				Non-updated
CiTo24B05	No Significant hits																				Non-updated
CiTo57C03	No significant hits																				Non-updated
CiTo37D10	No Significant hits																				Non-updated
CiTo42G10	arsenite-activated ATPase	3e-32		arsenite-activated ATPase	9e-34		arsenical pump-driving ATPase, putative	5e-26	MAL4:675561-676700(-) | length	379			63	3	606	519	3	521	27	194	Updated
CiTo16A11	No Significant hits																				Non-updated
CiTo19B02	No Significant hits																				Non-updated
CiTo51D02	No Significant hits																				Non-updated
CiTo29A02	No Significant hits																				Non-updated
CiTo29A10	No Significant hits																				Non-updated
CiTo10H08	Calpain family cysteine protease containing protein	9e-18		Calpain family cysteine protease containing protein	2e-19																Non-updated
Cito1G11	GA21521-PA	1e-69		DEAD/DEAH box helicase family protein	3e-51		RNA helicase-1, putative	1e-64	MAL14:2825306-2826854(+) | length	398			124	1	602	594	7	600	13	210	Updated
CiTo22F12	DNA replication factor A subunit Ssb1 (PMID 9111307) (PMID 8702843)	2e-17		hypothetical protein TTHERM_00106890	2e-11																Non-updated
CiTo8C08	Elongation factor G, domain IV family protein	1e-81		Elongation factor G, domain IV family protein	3e-83		U5 small nuclear ribonuclear protein, putative	1e-50	MAL10:172724-176431(-) | length	1235			110	1	778	777	1	777	373	641	Updated
CiTo33H12	hypothetical protein TTHERM_00425950	4e-25		hypothetical protein TTHERM_00425950	1e-26																Non-updated
CiTo46H11	src homology 2 domain-containing transforming protein C1, isoform CRA_a	3e-89																			Non-updated
CiTo39D11	No Significant hits																				Non-updated
CiTo28F06	Ubiquitin-conjugating enzyme family protein	8e-48		Ubiquitin-conjugating enzyme family protein	2e-49		ubiquitin-conjugating enzyme, putative	9e-22	MAL8:632704-633349(-) | length	163			50	2	590	321	74	394	37	142	Updated
CiTo2C06	Secretory pathway GDP dissociation inhibitor, putative	9e-81		Secretory pathway GDP dissociation inhibitor, putative	3e-82		rabGDI protein	4e-60	MAL12:1805368-1807344(-) | length	459			110	1	648	618	19	636	5	209	Updated
CiTo44G08	No Significant hits																				Non-updated
CiTo13F11	SNF7 family protein	8e-40		SNF7 family protein	2e-41																Non-updated
CiTo45C05	hypothetical protein GSPATT00019639001	2e-06																			Non-updated
CiTo51B02	Cyclin, N-terminal domain containing protein	2e-53		Cyclin, N-terminal domain containing protein	5e-55		cdc2-related protein kinase 1	4e-28	MAL4:794224-796323(-) | length	699			69	1	699	471	109	579	445	598	Updated
CiTo26D06	conserved edge expressed protein	1e-106					hypothetical protein	2e-10	MAL14:1562175-1563008(+) | length	277			36	3	614	528	72	599	13	188	Updated
CiTo8A03	No Significant hits																				Non-updated
CiTo55A11	40S ribosomal protein S26	4e-23		Ribosomal protein S26e containing protein	4e-23		Ribosomal protein S26e, putative	3e-24	MAL2:734271-734594(+) | length	107			48	3	481	222	87	308	17	90	Updated
CiTo32B01	Protein phosphatase 2C (PP2C) emb|CAA85448.1| PP2C	2e-36		metallopeptidase family M24 containing protein	4e-29		Protein phosphatase 2C	7e-11	MAL11:1518305-1521235(+) | length	938			36	2	513	300	92	391	47	169	Updated
CiTo43C08	No Significant hits																				Non-updated
CiTo14C12	RNA polymerase B transcription factor 3	1e-72		NAC domain containing protein	1e-22		basictranscription factor 3b, putative	5e-13	MAL14:1018687-1019202(-) | length	171			31	3	764	222	69	290	25	98	Updated
CiTo17H09	Glycosyl hydrolases family 31 protein	3e-11		Glycosyl hydrolases family 31 protein	6e-13																Non-updated
CiTo16C09	ARM repeat protein	3e-10		hypothetical protein TTHERM_00938850	2e-20		hypothetical protein, conserved	3e-09	MAL12:1347637-1350502(+) | length	590			32	2	735	291	440	730	2	102	Updated
CiTo6B08	nuclear factor erythroid-derived 2-like 3	2e-27																			Non-updated
CiTo38H12	Cold-shock' DNA-binding domain containing protein	8e-11		Cold-shock' DNA-binding domain containing protein	3e-12																Non-updated
CiTo6B01	Sodium/hydrogen exchanger family protein	2e-62		Sodium/hydrogen exchanger family protein	5e-64		sodium/hydrogen exchanger, Na+, H+ antiporter	3e-16	MAL13:170076-175991(-) | length	1920			56	1	718	645	58	702	223	442	Updated
CiTo14C07	No Significant hits																				Non-updated
CiTo51F01	aldehyde dehydrogenase	1e-35		aldehyde dehydrogenase	5e-37																Non-updated
CiTo45G09	No Significant hits			conserved hypothetical protein	7e-06																Non-updated
CiTo53G03	60S ribosomal protein L11	6e-54		hypothetical protein TTHERM_00829380	4e-55		60S ribosomal protein L11a, putative	1e-53	MAL7:914118-914868(-) | length	173			95	1	411	411	1	411	5	141	Updated
CiTo51G03	glucose-6-phosphate isomerase family protein	2e-46		glucose-6-phosphate isomerase family protein	6e-48		glucose-6-phosphate isomerase	6e-28	MAL14:1458074-1459813(+) | length	579			71	3	478	459	15	473	121	279	Updated
CiTo6G09	cation diffusion facilitator family transporter containing protein	7e-36		cation diffusion facilitator family transporter containing protein	2e-37		zinc transporter, putative	9e-18	MAL7:754615-756285(+) | length	556			51	1	769	477	169	645	3	158	Updated
CiTo23F09	No Significant hits																				Non-updated
CiTo9E10	No Significant hits																				Non-updated
CiTo59E11	hypothetical protein TTHERM_00760630	4e-11		hypothetical protein TTHERM_00760630	1e-12																Non-updated
Cito1G06	Mediator of RNA polymerase II transcription subunit 24 (Mediator complex subunit 24) (Protein lessen) (Thyroid hormone receptor-associated protein 4 homolog) (Trap100 homolog)	2e-61																			Non-updated
CiTo17E02	hypothetical protein GSPATT00018179001	5e-06																			Non-updated
CiTo15E01	oxidoreductase, short chain dehydrogenase/reductase family protein	2e-46		oxidoreductase, short chain dehydrogenase/reductase family protein	5e-48		3-oxoacyl-(acyl-carrier protein) reductase, putative	1e-08	MAL9:936858-938335(-) | length	301			43	1	635	537	97	633	59	234	Updated
CiTo60E08	Region in Clathrin and VPS family protein	1e-43		Region in Clathrin and VPS family protein	3e-45		clathrin heavy chain, putative	2e-27	MAL12:757642-763635(+) | length	1997			76	3	651	648	3	650	301	540	Updated
CiTo28H05	No Significant hits																				Non-updated
CiTo25C02	No significant hits			Ubiquitin family protein	4e-06																Non-updated
CiTo24E05	novel zinc finger protein	5e-38																			Non-updated
CiTo30E10	PREDICTED: similar to MBD1	4e-21																			Non-updated
CiTo48G11	Bromodomain containing protein	2e-21		Bromodomain containing protein	5e-23		bromodomain protein, putative	9e-14	MAL12:568562-571828(-) | length	1088			32	-3	698	297	232	528	506	604	Updated
CiTo17G10	hypothetical protein GSPATT00032536001	5e-35		hypothetical protein TTHERM_00013110	1e-09																Non-updated
CiTo25F07	No Significant hits																				Non-updated
CiTo44F08	Protein kinase domain containing protein	5e-10		Protein kinase domain containing protein	8e-12		protein kinase, putative	7e-06	MAL13:668562-670947(-) | length	300			18	3	357	189	45	233	13	71	Updated
CiTo9C10	lipoxygenase	3e-08					hypothetical protein	2e-08	MAL14:253542-257360(+) | length	1272			49	2	767	516	248	763	79	250	Updated
CiTo18E09	ubiquitin protein ligase E3A	2e-51		hypothetical protein TTHERM_00239090	3e-54		ubiquitin-protein ligase 1, putative	2e-30	MAL8:1114441-1140216(-) | length	8591			88	-1	745	642	104	745	8363	8581	Updated
CiTo51C09	hypothetical protein TTHERM_00530680	1e-17		hypothetical protein TTHERM_00530680	4e-19																Non-updated
CiTo38B09	Major Facilitator Superfamily protein	2e-27		Major Facilitator Superfamily protein	5e-29																Non-updated
CiTo2C10	hypothetical protein TTHERM_00129680	2e-49		hypothetical protein TTHERM_00129680	4e-51		hypothetical protein, conserved	6e-20	MAL8:284172-285638(-) | length	237			51	1	672	501	169	669	26	196	Updated
CiTo39D05	Bifunctional endo-1,4-beta-xylanase xylA precursor, putative	5e-09		Bifunctional endo-1,4-beta-xylanase xylA precursor, putative	1e-10		hypothetical protein, conserved in P. falciparum	2e-12	MAL12:93581-97146(-) | length	1129			43	2	615	438	53	490	787	938	Updated
CiTo23G03	aspartic protease 6	6e-12		Eukaryotic aspartyl protease family protein	3e-09		plasmepsin 2	1e-07	MAL14:293471-294832(+) | length	453			23	2	499	201	299	499	153	220	Updated
CiTo15B12	CG31973 CG31973-PE, isoform E	1e-12		hypothetical protein TTHERM_00415830	9e-06																Non-updated
CiTo18H04	Importin-beta N-terminal domain containing protein	1e-12		Importin-beta N-terminal domain containing protein	3e-14																Non-updated
CiTo9A05	No Significant hits																				Non-updated
CiTo8B08	RNA binding protein	1e-14		RNA binding protein	4e-16		splicing factor, putative	3e-06	MAL5:724679-725749(-) | length	270			25	1	733	225	7	231	10	93	Updated
CiTo41G06	signal recognition particle 54 kDa protein 1, SRP54	3e-96		signal recognition particle 54 kDa protein 1, SRP54	8e-98		signal recognition particle 54 kDa protein, putative	1e-75	MAL14:2051558-2053060(-) | length	500			133	1	667	663	4	666	15	236	Updated
CiTo34C04	RNA polymerase Rpb1, domain 2 family protein	5e-34		RNA polymerase Rpb1, domain 2 family protein	1e-35		hypothetical protein	3e-06	MAL2:690310-695782(+) | length	1383			42	2	674	576	56	631	412	603	Updated
CiTo44F09	No Significant hits																				Non-updated
CiTo19B01	No Significant hits																				Non-updated
CiTo14A12	Translationally controlled tumor protein	5e-47		Translationally controlled tumor protein	1e-48		histamine-releasing factor, putative	2e-30	MAL5:467583-468098(-) | length	171			72	1	619	495	10	504	1	166	Updated
CiTo58A09	Mediator of RNA polymerase II transcription subunit 26 (Mediator complex subunit 26) (CRSP complex subunit 7) (Cofactor required for Sp1 transcriptional activation subunit 7)	6e-32																			Non-updated
CiTo11F11	EF 1 alpha	6e-79		translation elongation factor EF-1, subunit alpha	2e-58		elongation factor 1 alpha	7e-59	MAL13:2262150-2263481(-) | length	443			102	2	715	447	2	448	283	431	Updated
CiTo25H12	ENTH domain containing protein	4e-25		ENTH domain containing protein	1e-26																Non-updated
CiTo43G07	unnamed protein product	7e-92																			Non-updated
CiTo59G02	No Significant hits																				Non-updated
CiTo13D06	No Significant hits																				Non-updated
CiTo2C01	hypothetical protein GSPATT00031121001	2e-20		hypothetical protein TTHERM_00399380	1e-14																Non-updated
CiTo17D11	SNF7 family protein	2e-44		SNF7 family protein	4e-46																Non-updated
CiTo46C12	stomatin	7e-80		SPFH domain / Band 7 family protein	9e-24		band 7-related protein	2e-19	MAL3:740600-741724(+) | length	374			51	1	637	444	193	636	81	227	Updated
CiTo40F05	hypothetical protein TTHERM_00614680	3e-29		hypothetical protein TTHERM_00614680	7e-31																Non-updated
CiTo47D08	glutamate dehydrogenase	2e-78		Glutamate/Leucine/Phenylalanine/Valine dehydrogenase family protein	1e-15		glutamate dehydrogenase, putative	1e-69	MAL14:1210954-1212718(+) | length	510			120	2	685	672	2	673	70	288	Updated
CiTo30B08	hypothetical protein TTHERM_00059330	5e-33		hypothetical protein TTHERM_00059330	1e-34																Non-updated
CiTo59E09	calpain, small subunit 2	6e-10																			Non-updated
CiTo57H12	No Significant hits																				Non-updated
CiTo48F07	probable acyl-CoA dehydrogenase (ISS)	3e-64		Acyl-CoA dehydrogenase, C-terminal domain containing protein	9e-08																Non-updated
CiTo8B12	PREDICTED: similar to myo-inositol dehydrogenase	4e-33																			Non-updated
CiTo58G03	No Significant hits																				Non-updated
CiTo60B05	NRAMP family Mn2+/Fe2+ transporters containing protein	1e-64		NRAMP family Mn2+/Fe2+ transporters containing protein	3e-66		transporter, putative	5e-21	MAL5:990000-992054(+) | length	684			68	1	726	717	10	726	358	602	Updated
CiTo28C03	Serine proteinase inhibitor (KU family) (ISS)	3e-15		hypothetical protein TTHERM_00102790	1e-15																Non-updated
CiTo49F05	No significant hits			Ubiquitin interaction motif family protein	5e-06																Non-updated
CiTo27E03	No Significant hits																				Non-updated
CiTo48B12	No Significant hits																				Non-updated
CiTo45F06	alanyl-tRNA synthetase family protein	3e-68		alanyl-tRNA synthetase family protein	9e-70																Non-updated
CiTo54G11	Histone H2A.1	2e-34		Core histone H2A/H2B/H3/H4 family protein	5e-36		histone h2a	5e-30	MAL6:748413-748811(-) | length	132			61	2	423	330	5	334	21	130	Updated
CiTo32E04	Protein phosphatase 2C (PP2C) emb|CAA85448.1| PP2C	2e-48		metallopeptidase family M24 containing protein	4e-41		Protein phosphatase 2C	4e-16	MAL11:1518305-1521235(+) | length	938			46	3	584	378	3	380	18	167	Updated
CiTo3B10	exonuclease family protein	2e-17		exonuclease family protein	9e-19																Non-updated
CiTo26H08	dnaK protein	1e-101		dnaK protein	1e-102		heat shock 70 kDa protein	9e-98	MAL8:861481-863514(+) | length	677			171	2	637	636	2	637	21	232	Updated
CiTo30C09	No Significant hits																				Non-updated
CiTo8E05	PREDICTED: dynactin 4 (p62) isoform 3	4e-47																			Non-updated
CiTo42A06	FtsJ homolog 1	7e-31																			Non-updated
CiTo36A08	hypothetical protein TTHERM_00467560	1e-40		hypothetical protein TTHERM_00467560	5e-42																Non-updated
CiTo31F11	CpFNPA, extracellular protein with a signal peptide, FN2 domain and an anthrax toxin-N-terminus like domain. starts at second Met with signal peptide following	8e-16					hypothetical protein	2e-16	MAL14:2115372-2118037(-) | length	852			37	1	595	270	151	420	21	111	Updated
CiTo21H11	No Significant hits																				Non-updated
CiTo33G03	No Significant hits																				Non-updated
CiTo32D08	dynein heavy chain 6	1e-67		Dynein heavy chain family protein	3e-69		dynein heavy chain, putative	6e-20	MAL11:878968-895272(+) | length	5251			55	2	566	561	5	565	2540	2723	Updated
CiTo41C09	Glutathione S-transferase, N-terminal domain containing protein	1e-23		Glutathione S-transferase, N-terminal domain containing protein	4e-25		hypothetical protein	3e-11	MAL14:906565-908837(+) | length	518			41	1	729	384	346	729	193	323	Updated
CiTo46G02	rieske iron-sulfur protein, Ubiquinol-cytochrome c reductase iron-sulfur subunit	1e-103		rieske iron-sulfur protein, Ubiquinol-cytochrome c reductase iron-sulfur subunit	1e-104		iron-sulphur protein subunit of the cytochrome bc1 complex	4e-17	MAL14:1600876-1601943(-) | length	355			60	3	704	555	150	704	150	335	Updated
CiTo11A01	nuclear pre-mRNA splicing factor, component of splicing factor 3b	4e-76		Splicing factor 3B subunit 4	2e-77		spliceosome-associated protein, putative	6e-67	MAL14:828899-830768(-) | length	484			118	2	783	582	26	607	13	204	Updated
CiTo40A09	No Significant hits			hypothetical protein TTHERM_00146000	2e-06																Non-updated
CiTo17D02	Dynein heavy chain family protein	7e-95		Dynein heavy chain family protein	2e-96		dynein heavy chain, putative	4e-35	MAL9:251351-269707(-) | length	6118			82	2	749	744	5	748	4772	5024	Updated
CiTo56B02	collagenase	2e-77																			Non-updated
CiTo16C02	Sodium/potassium-transporting ATPase subunit beta-1 (Sodium/potassium-dependent ATPase subunit beta-1) emb|CAA53715.1| sodium /potassium-transporting ATPase, beta subunit	6e-87																			Non-updated
CiTo33F06	ribonucleotide reductase M2 polypeptide	1e-100		ribonucleoside-diphosphate reductase, beta subunit family protein	3e-70		ribonucleotide reductase small subunit	1e-62	MAL14:193216-194265(-) | length	349			120	2	588	582	5	586	137	329	Updated
CiTo37D08	hypothetical protein TTHERM_00529760	4e-63		hypothetical protein TTHERM_00529760	1e-64																Non-updated
CiTo42C10	No Significant hits																				Non-updated
CiTo14B02	RhoGEF domain containing protein	5e-07		RhoGEF domain containing protein	1e-08																Non-updated
CiTo56H10	No Significant hits																				Non-updated
CiTo23A03	No significant hits																				Non-updated
CiTo7A04	No Significant hits																				Non-updated
CiTo34H07	DEAD/DEAH box helicase, putative	8e-79		DEAD/DEAH box helicase family protein	8e-54		helicase, putative	3e-75	MAL2:404281-406355(-) | length	457			136	3	643	639	3	641	245	455	Updated
CiTo32A01	zinc finger protein	1e-18		zinc finger protein	4e-20																Non-updated
CiTo46F06	zinc finger protein	9e-21		zinc finger protein	3e-22																Non-updated
CiTo27D11	hypothetical protein TTHERM_00770760	9e-30		hypothetical protein TTHERM_00770760	3e-31																Non-updated
CiTo32G02	No Significant hits																				Non-updated
CiTo19F12	No Significant hits																				Non-updated
CiTo28G06	Cap1 CAP, adenylate cyclase-associated protein 1	3e-38					hypothetical protein,c onserved	1e-15	MAL1:225348-226017(-) | length	162			37	1	324	246	1	246	78	159	Updated
CiTo59B11	No Significant hits																				Non-updated
CiTo11F09	peptidyl-prolyl cis-trans isomerase, cyclophilin-type family protein	2e-17		peptidyl-prolyl cis-trans isomerase, cyclophilin-type family protein	5e-19																Non-updated
CiTo33D12	Copine, putative	1e-23		Copine family protein	9e-25																Non-updated
CiTo21A07	No Significant hits																				Non-updated
CiTo30D06	DHHC zinc finger domain containing protein	5e-37		DHHC zinc finger domain containing protein	2e-38		hypothetical protein	7e-09	MAL14:929448-931226(+) | length	592			40	3	538	489	24	512	275	437	Updated
CiTo37C08	hypothetical protein GSPATT00026089001	5e-93		hypothetical protein TTHERM_00112410	3e-84																Non-updated
CiTo25E12	No Significant hits																				Non-updated
CiTo58A06	Bifunctional endo-1,4-beta-xylanase xylA precursor, putative	2e-06		Bifunctional endo-1,4-beta-xylanase xylA precursor, putative	6e-08		protein kinase	4e-08	MAL11:214826-219688(+) | length	1620			34	2	522	363	80	442	1249	1367	Updated
CiTo40C09	BUB family protein kinase	1e-17		hypothetical protein TTHERM_00393260	5e-10																Non-updated
CiTo55C07	No significant hits																				Non-updated
CiTo57G06	No Significant hits																				Non-updated
CiTo19D08	hypothetical protein LOC553529	1e-51																			Non-updated
CiTo35B02	Kelch motif family protein	1e-14		Kelch motif family protein	3e-16																Non-updated
CiTo51C01	No Significant hits																				Non-updated
CiTo14A03	Pristanoyl-CoA/acyl-CoA oxidase (ISS)	4e-29		hypothetical protein TTHERM_00773160	1e-26																Non-updated
CiTo56E08	hypothetical protein TTHERM_01193630	1e-22		hypothetical protein TTHERM_01193630	3e-24																Non-updated
CiTo48G05	No Significant hits																				Non-updated
CiTo20A05	No Significant hits																				Non-updated
CiTo50G09	sestrin 1 (predicted), isoform CRA_b	4e-09		hypothetical protein TTHERM_00577360	4e-13																Non-updated
CiTo37C11	mitochondrial aldehyde dehydrogenase	1e-62		aldehyde dehydrogenase	9e-43																Non-updated
CiTo39H07	No Significant hits																				Non-updated
CiTo60B02	hypothetical protein TTHERM_00140960	5e-18		hypothetical protein TTHERM_00140960	1e-19																Non-updated
CiTo28H07	Saccharopine dehydrogenase (NAD(+), L-glutamate-forming)	9e-13																			Non-updated
CiTo45F11	No Significant hits																				Non-updated
CiTo43F08	ZPR1 zinc-finger domain containing protein	8e-55		ZPR1 zinc-finger domain containing protein	2e-56		zinc finger protein	4e-22	MAL13:2315019-2316860(+) | length	613			46	3	619	345	6	350	22	138	Updated
CiTo53D12	zinc finger domain, LSD1 subclass family protein	6e-29		hypothetical protein TTHERM_00115430	3e-32																Non-updated
CiTo45H11	No Significant hits																				Non-updated
CiTo11D11	ATPase, H+ transporting, lysosomal accessory protein 1	3e-43																			Non-updated
CiTo57H02	Male sterility protein	2e-41		Male sterility protein	5e-43																Non-updated
CiTo28G01	Oxidoreductase, putative	1e-57		oxidoreductase, aldo/keto reductase family protein	5e-58																Non-updated
CiTo27G02	Spc97 / Spc98 family protein	7e-17		Spc97 / Spc98 family protein	3e-18																Non-updated
CiTo31H04	No Significant hits																				Non-updated
CiTo55A10	No Significant hits																				Non-updated
CiTo31G02	AMP-binding enzyme family protein	3e-31		AMP-binding enzyme family protein	8e-33		acetyl-CoA synthetase, PfACS11	1e-11	MAL12:1610352-1612730(+) | length	792			38	2	629	354	275	628	138	253	Updated
CiTo11F12	hypothetical protein TTHERM_00522740	7e-20		hypothetical protein TTHERM_00522740	2e-21																Non-updated
CiTo32G11	Eukaryotic initiation factor 4E family protein	7e-43		Eukaryotic initiation factor 4E family protein	2e-44																Non-updated
CiTo30H04	Ubiquitin carboxyl-terminal hydrolase family protein	5e-22		Ubiquitin carboxyl-terminal hydrolase family protein	1e-23																Non-updated
CiTo4H01	PREDICTED: similar to protein phosphatase X	7e-63		Ser/Thr protein phosphatase family protein	3e-62		serine/threonine protein phosphatase, putative	1e-48	MAL9:1126980-1127918(-) | length	312			84	1	425	393	16	408	4	134	Updated
CiTo12E05	PREDICTED: similar to Activating signal cointegrator 1 complex subunit 3-like 1 isoform 2	2e-56		Type III restriction enzyme, res subunit family protein	2e-55		u5 small nuclear ribonucleoprotein-specific protein, putative	2e-28	MAL4:1033769-1042393(+) | length	2874			85	1	674	660	13	672	1619	1895	Updated
CiTo33H08	interleukin-16	9e-17																			Non-updated
CiTo46D09	No Significant hits																				Non-updated
CiTo24C04	No Significant hits																				Non-updated
CiTo42B04	zinc finger protein	2e-61		hypothetical protein TTHERM_00494500	8e-76		hypothetical protein, conserved	3e-55	MAL12:1977852-1978925(+) | length	357			99	1	650	621	1	621	14	213	Updated
CiTo3A03	TBC domain containing protein	4e-18		TBC domain containing protein	1e-19																Non-updated
CiTo15H06	No Significant hits																				Non-updated
CiTo44A03	No Significant hits																				Non-updated
CiTo51H07	No Significant hits																				Non-updated
CiTo32B07	EF hand family protein	3e-54		hypothetical protein TTHERM_00421210	8e-56																Non-updated
CiTo60C08	Protein kinase domain containing protein	9e-32		Protein kinase domain containing protein	3e-33		protein kinase	6e-24	MAL11:909365-916323(+) | length	2265			70	2	627	624	2	625	1939	2131	Updated
CiTo53A08	glucosamine-6-phosphate deaminase	1e-32		Glucosamine-6-phosphate isomerase/6-phosphogluconolactonase family protein	1e-31																Non-updated
CiTo44G05	PREDICTED: diacylglycerol kinase, gamma 90kDa isoform 2	5e-30																			Non-updated
CiTo46D08	PREDICTED: similar to NFKBIE protein	4e-46		ankyrin repeat family protein, putative	2e-09																Non-updated
CiTo10G08	SH3 domain binding glutamic acid-rich protein like	6e-44																			Non-updated
CiTo4F11	TPR Domain containing protein	2e-51		TPR Domain containing protein	6e-53		hypothetical protein, conserved	1e-17	MAL14:1372846-1374540(+) | length	564			43	3	606	435	132	566	343	481	Updated
CiTo58G12	Sodium/hydrogen exchanger family protein	7e-38		Sodium/hydrogen exchanger family protein	2e-39		sodium/hydrogen exchanger, Na+, H+ antiporter	7e-10	MAL13:170076-175991(-) | length	1920			43	1	646	582	64	645	453	640	Updated
CiTo28H10	Protein kinase domain containing protein	6e-21		Protein kinase domain containing protein	2e-22																Non-updated
CiTo25C10	No Significant hits																				Non-updated
CiTo2E04	TATA-box-binding protein (TATA-box factor) (TATA-binding factor) (TATA sequence-binding protein) (TBP) (Transcription initiation factor TFIID TBP subunit) emb|CAA82267.1| TATA box binding protein	2e-61		TATA-box binding protein	5e-60		transcription initiation factor TFiid, TATA-binding protein	5e-29	MAL5:259764-260747(+) | length	327			44	1	646	354	124	477	151	269	Updated
CiTo22C03	Nucleoside transporter family protein	2e-10		Nucleoside transporter family protein	5e-12																Non-updated
CiTo27B05	HMGL-like family protein	2e-74		HMGL-like family protein	5e-76																Non-updated
CiTo58B07	hypothetical protein GSPATT00029647001	5e-15		cation channel family protein	4e-12																Non-updated
CiTo51C10	hypothetical protein TTHERM_00268000	5e-10		hypothetical protein TTHERM_00268000	1e-11																Non-updated
CiTo39B01	Solute carrier family 25 (mitochondrial carrier; adenine nucleotide translocator), member 6	2e-15		Mitochondrial carrier protein	5e-15		ADP/ATP transporter on adenylate translocase	8e-13	MAL10:1477939-1478844(-) | length	301			36	-2	320	192	128	319	236	301	Updated
CiTo30F03	ATPase, AAA family protein	2e-78		ATPase, AAA family protein	4e-80		replication factor C, subunit 2	8e-54	MAL2:738859-739851(+) | length	330			102	2	669	555	110	664	3	190	Updated
CiTo13E08	metallopeptidase family M24 containing protein	8e-65		metallopeptidase family M24 containing protein	2e-66		proliferation-associated protein 2g4, putative	1e-39	MAL14:1105142-1106456(-) | length	377			76	2	690	615	74	688	14	224	Updated
CiTo2F03	possibile polyglycylated protein 1	5e-20		dnaK protein	2e-21		putative hsp protein	3e-10	MAL13:1769159-1771954(+) | length	932			32	-1	586	384	194	577	724	848	Updated
CiTo24A02	HEAT repeat family protein, expressed	2e-43		hypothetical protein TTHERM_00444500	1e-59																Non-updated
CiTo49D02	No Significant hits																				Non-updated
CiTo52B09	No Significant hits																				Non-updated
CiTo6B05	probable RNA-binding protein	2e-32		probable RNA-binding protein	6e-34		hypothetical protein, conserved	2e-14	MAL12:678595-681954(+) | length	1119			57	2	743	699	11	709	45	293	Updated
CiTo20A03	No Significant hits																				Non-updated
CiTo18A09	hypothetical protein GSPATT00016906001	7e-42		hypothetical protein TTHERM_01027490	3e-42																Non-updated
CiTo12C03	No Significant hits																				Non-updated
CiTo15G08	Major Facilitator Superfamily protein	3e-23		Major Facilitator Superfamily protein	9e-25																Non-updated
CiTo48A01	No Significant hits																				Non-updated
CiTo57B12	ERO1-like	5e-88		endoplasmic Reticulum Oxidoreductin 1 (ERO1)	3e-20		endoplasmic reticulum oxidoreductin, putative	8e-15	MAL11:948590-950581(+) | length	421			57	1	663	558	94	651	207	395	Updated
CiTo14H09	No Significant hits																				Non-updated
CiTo59A10	ADP-ribosylation factor 5	5e-74		small GTP-binding protein domain containing protein	4e-58		ADP-ribosylation factor	2e-65	MAL10:845085-846191(-) | length	181			110	3	652	453	3	455	28	178	Updated
CiTo60C01	Calpain family cysteine protease containing protein	2e-14		Calpain family cysteine protease containing protein	8e-16																Non-updated
CiTo27F06	No significant hits																				Non-updated
CiTo20A10	histone, identical	1e-67		histone, identical	4e-69		histone h3	1e-64	MAL6:754392-754802(+) | length	136			123	1	488	405	25	429	1	135	Updated
CiTo55B06	aspartic protease	3e-37		Eukaryotic aspartyl protease family protein	1e-38		plasmepsin, putative	2e-18	MAL14:283086-284435(+) | length	449			52	2	559	441	113	553	108	254	Updated
CiTo47C10	sorting nexin 9-like	1e-114		PX domain containing protein	3e-08																Non-updated
CiTo12C05	hypothetical protein TTHERM_00371220	6e-38		hypothetical protein TTHERM_00371220	2e-39																Non-updated
CiTo43B10	hypothetical protein TTHERM_00895610	3e-07		hypothetical protein TTHERM_00895610	8e-09																Non-updated
CiTo11G01	unnamed protein product	4e-06																			Non-updated
CiTo22G05	nucleoside phosphorylase	8e-89		purine nucleoside phosphorylase I, inosine and guanosine-specific family protein	9e-42																Non-updated
CiTo49H10	tristetraproline, zinc finger protein	2e-13		tristetraproline, zinc finger protein	7e-15		hypothetical protein	4e-06	MAL11:1350619-1355787(-) | length	1722			36	-3	697	423	240	662	550	676	Updated
CiTo30B09	hypothetical protein GSPATT00014724001	5e-24		CHCH domain containing protein	1e-20		hypothetical protein, conserved	2e-10	MAL12:1458221-1459170(+) | length	151			36	3	555	297	81	377	44	149	Updated
CiTo43C12	hypothetical protein GSPATT00010907001	3e-08																			Non-updated
CiTo12E10	No Significant hits																				Non-updated
CiTo18B05	No significant hits			hypothetical protein TTHERM_00439030	6e-12																Non-updated
CiTo8C05	No Significant hits																				Non-updated
CiTo27C05	emp24/gp25L/p24 family protein	1e-26		emp24/gp25L/p24 family protein	3e-28		cop-coated vesicle membrane protein p24 precursor, putative	8e-09	MAL13:622893-623917(-) | length	206			41	1	656	624	31	654	8	205	Updated
CiTo35A12	SJCHGC05776 protein	6e-62		Protein kinase domain containing protein	7e-58		serine/threonine-protein kinase	1e-43	MAL14:2229220-2231517(+) | length	765			87	1	604	588	4	591	391	587	Updated
Cito1F08	No Significant hits																				Non-updated
CiTo35A03	No Significant hits																				Non-updated
CiTo20C03	hypothetical protein TTHERM_00039280	2e-19		hypothetical protein TTHERM_00039280	6e-21																Non-updated
CiTo48F10	Protein kinase domain containing protein	7e-11		Protein kinase domain containing protein	2e-12																Non-updated
CiTo59B08	hypothetical protein TTHERM_00378620	2e-74		hypothetical protein TTHERM_00378620	5e-76																Non-updated
CiTo58F02	No Significant hits																				Non-updated
CiTo51H03	hypothetical protein GSPATT00033281001	1e-07																			Non-updated
CiTo39C03	No significant hits			hypothetical protein TTHERM_00137910	7e-06																Non-updated
CiTo48C09	hypothetical protein TTHERM_01016080	2e-18		hypothetical protein TTHERM_01016080	6e-20																Non-updated
CiTo6E12	No significant hits																				Non-updated
CiTo24C01	hypothetical protein	4e-23		hypothetical protein TTHERM_01216090	1e-24		cleavage stimulation factor subunit 1- like protein, putative	7e-07	MAL6:855157-857109(+) | length	650			23	2	611	240	353	592	337	413	Updated
CiTo48B10	No Significant hits																				Non-updated
Cito1C08	No Significant hits																				Non-updated
CiTo44C11	No significant hits																				Non-updated
CiTo58A04	elongation factor 2	7e-77		Elongation factor G, domain IV family protein	2e-72		elongation factor 2	6e-71	MAL14:2090839-2093337(+) | length	832			121	3	599	597	3	599	492	690	Updated
CiTo33E07	hypothetical protein GSPATT00008384001	4e-18		hypothetical protein TTHERM_00293370	3e-18																Non-updated
CiTo16H09	SERPINE1 mRNA binding protein 1	8e-24																			Non-updated
CiTo57C06	Viral A-type inclusion protein repeat containing protein	2e-06		Viral A-type inclusion protein repeat containing protein	6e-08																Non-updated
CiTo47H03	EF hand family protein	5e-13		EF hand family protein	1e-14																Non-updated
CiTo31B02	No Significant hits																				Non-updated
CiTo21A08	No Significant hits																				Non-updated
CiTo42B01	PREDICTED: similar to Valyl-tRNA synthetase CG4062-PA, isoform A isoform 1	2e-35		valyl-tRNA synthetase family protein	1e-35		valine - tRNA ligase, putative	1e-36	MAL14:2514608-2517880(+) | length	1090			70	1	625	351	274	624	35	154	Updated
CiTo6F05	Bifunctional endo-1,4-beta-xylanase xylA precursor, putative	2e-09		hypothetical protein TTHERM_00999020	2e-11		hypothetical protein, conserved	2e-09	MAL5:269319-278345(+) | length	3008			52	1	764	675	88	762	2349	2557	Updated
CiTo19G12	Acyl-CoA dehydrogenase, middle domain containing protein	8e-90		Acyl-CoA dehydrogenase, middle domain containing protein	2e-91																Non-updated
CiTo58E02	No Significant hits																				Non-updated
CiTo54F07	Prosaposin	3e-59																			Non-updated
CiTo30F04	No Significant hits																				Non-updated
CiTo48D05	No Significant hits																				Non-updated
CiTo35H03	Kinesin motor domain containing protein	5e-08		Kinesin motor domain containing protein	1e-09																Non-updated
CiTo57B01	lysosomal-associated protein transmembrane 4 alpha	2e-79																			Non-updated
CiTo26A05	(s)-2-hydroxy-acid oxidase	4e-42		FMN-dependent dehydrogenase family protein	3e-38																Non-updated
CiTo12G05	hypothetical protein TTHERM_00113180	8e-14		hypothetical protein TTHERM_00113180	2e-15																Non-updated
CiTo41H04	Zinc knuckle family protein	6e-30		Zinc knuckle family protein	2e-31		transcription or splicing factor-like protein, putative	3e-11	MAL6:956766-958757(+) | length	615			45	1	645	453	172	624	13	131	Updated
CiTo27B10	Tudor domain containing protein	4e-26		Tudor domain containing protein	1e-27																Non-updated
CiTo37B08	No Significant hits																				Non-updated
CiTo15F05	Eukaryotic aspartyl protease family protein	2e-12		Eukaryotic aspartyl protease family protein	7e-14		plasmepsin 1 precursor	2e-11	MAL14:288297-289655(+) | length	452			38	1	648	375	211	585	129	249	Updated
CiTo12D07	FcRI	8e-33																			Non-updated
CiTo45D04	Zgc:66447	7e-23																			Non-updated
CiTo60F04	Leishmanolysin family protein	3e-24		Leishmanolysin family protein	9e-26																Non-updated
CiTo52B03	phenylalanyl-tRNA synthetase alpha chain-like protein	2e-44		phenylalanyl-tRNA synthetase, alpha subunit family protein	1e-43		phenylalanyl-tRNA synthetase beta chain, putative	1e-37	MAL1:381851-383578(+) | length	575			68	-1	436	309	128	436	470	572	Updated
CiTo12D09	14-3-3 protein	1e-98		14-3-3 protein	1e-100		14-3-3 protein homologue, putative	1e-73	MAL8:831139-832346(+) | length	256			132	2	695	690	5	694	11	246	Updated
CiTo22D10	No Significant hits																				Non-updated
CiTo23F02	No Significant hits																				Non-updated
CiTo60E06	UBA/TS-N domain containing protein	6e-06																			Non-updated
CiTo26C09	Protein kinase domain containing protein	2e-16		Protein kinase domain containing protein	7e-18		serine/threonine-protein kinase	5e-10	MAL14:2229220-2231517(+) | length	765			48	3	537	504	6	509	580	755	Updated
CiTo47A04	ATP-binding cassette transporter	3e-59		ATP-binding cassette transporter	7e-61		multidrug resistance protein	2e-37	MAL5:957885-962144(+) | length	1419			84	2	649	549	2	550	1232	1411	Updated
CiTo40H04	Serine carboxypeptidase S28 family protein	3e-31		Serine carboxypeptidase S28 family protein	8e-33																Non-updated
CiTo54A08	helicase	4e-81		hypothetical protein TTHERM_00372500	5e-76		splicing factor, putative	5e-63	MAL13:2575494-2578949(-) | length	1151			125	2	611	609	2	610	637	890	Updated
CiTo37A12	No Significant hits																				Non-updated
CiTo10F01	heat shock protein 90 beta	1e-102		Hsp90 protein	1e-78		heat shock protein 86	2e-80	MAL7:436970-439992(+) | length	745			139	1	678	576	49	624	373	564	Updated
CiTo34D05	PREDICTED: similar to mob1	2e-61		Mob1/phocein family protein	1e-39																Non-updated
CiTo35G08	hypothetical protein PFD1015w	6e-06		hypothetical protein TTHERM_00295790	3e-07		hypothetical protein, conserved	3e-08	MAL4:1006053-1007210(+) | length	385			37	1	689	360	325	684	144	254	Updated
CiTo17B12	Region in Clathrin and VPS family protein	9e-78		Region in Clathrin and VPS family protein	2e-79		clathrin heavy chain, putative	2e-45	MAL12:757642-763635(+) | length	1997			94	3	711	696	15	710	805	1089	Updated
CiTo48B07	PREDICTED: similar to OTTHUMP00000028706	1e-62		SMC family, C-terminal domain containing protein	5e-07																Non-updated
CiTo43D11	Unknown (protein for MGC:174863)	2e-06																			Non-updated
CiTo36F05	hypothetical protein TTHERM_00571650	5e-36		hypothetical protein TTHERM_00571650	2e-37																Non-updated
CiTo43A02	No Significant hits																				Non-updated
CiTo47D11	membrane protein-like protein	6e-27		hypothetical protein TTHERM_01262820	2e-27		hypothetical protein, conserved	2e-08	MAL13:1285186-1287363(+) | length	725			54	3	748	657	3	659	333	561	Updated
CiTo4D07	mitochondrial ATP synthase F0 complex subunit c isoform 1	2e-52																			Non-updated
CiTo52A09	a disintegrin and metalloproteinase domain 8a	1e-67																			Non-updated
CiTo35B07	ubiquitin specific protease 16 isoform b	1e-10		Ubiquitin carboxyl-terminal hydrolase family protein	6e-17																Non-updated
CiTo51E08	40S ribosomal protein S4 (40S ribosomal protein S7) prf||2110340A ribosomal protein S7	3e-76		RecName: Full=40S ribosomal protein S4; AltName: Full=40S ribosomal protein S7	8e-78		ribosomal protein S4, putative	4e-61	MAL11:235598-236536(-) | length	282			108	2	634	630	2	631	27	234	Updated
CiTo5E05	putative THO complex 2	1e-20		hypothetical protein TTHERM_00047560	6e-18		hypothetical protein, conserved	3e-11	MAL12:2029990-2039838(-) | length	2932			41	3	689	522	168	689	2413	2580	Updated
CiTo14C09	PREDICTED: similar to Succinyl-CoA:3-ketoacid-coenzyme A transferase 1, mitochondrial precursor (Somatic-type succinyl CoA:3-oxoacid CoA-transferase) (Scot-S)	2e-45		Coenzyme A transferase family protein	1e-41																Non-updated
CiTo15B08	PREDICTED: similar to poly(A)-specific ribonuclease (deadenylation nuclease) isoform 1	6e-09		CAF1 family ribonuclease containing protein	3e-09		hypothetical protein	2e-07	MAL14:1780935-1783523(-) | length	862			40	1	603	456	121	576	461	622	Updated
CiTo48C11	Copine family protein	7e-64		Copine family protein	2e-65																Non-updated
CiTo19H03	No Significant hits																				Non-updated
CiTo35B06	phosphotyrosyl phosphatase activator protein, putative	6e-69		phosphotyrosyl phosphatase activator protein, putative	2e-70		phosphotyrosyl phosphatase activator, putative	2e-35	MAL14:1184852-1186984(+) | length	319			84	1	662	636	22	657	7	240	Updated
CiTo5D06	hypothetical protein GSPATT00032911001	1e-14		hypothetical protein TTHERM_00047020	8e-16																Non-updated
CiTo57F10	No Significant hits																				Non-updated
CiTo58E06	No significant hits			hypothetical protein TTHERM_00459300	5e-08		DEAD/DEAH box helicase, putative	4e-07	MAL12:2099838-2102083(+) | length	717			41	2	605	516	65	580	496	675	Updated
CiTo50E08	No Significant hits																				Non-updated
CiTo38A05	No Significant hits																				Non-updated
CiTo37E03	hypothetical protein TTHERM_01164150	2e-12		hypothetical protein TTHERM_01164150	5e-14																Non-updated
CiTo36G11	No Significant hits																				Non-updated
CiTo26A12	No Significant hits																				Non-updated
CiTo9E08	ubiquitin-conjugating enzyme E2L 3, like	2e-63		Ubiquitin-conjugating enzyme family protein	1e-14		ubiquitin-conjugating enzyme e2, putative	3e-14	MAL12:194141-195459(+) | length	147			41	3	753	441	15	455	2	147	Updated
CiTo21H05	Coenzyme A transferase family protein	3e-54		Coenzyme A transferase family protein	9e-56																Non-updated
CiTo17E10	14-3-3 protein	7e-91		14-3-3 protein	2e-92		14-3-3 protein homologue, putative	5e-71	MAL8:831139-832346(+) | length	256			129	3	699	696	3	698	16	254	Updated
CiTo56C07	protein disulfide-isomerase domain containing protein	4e-68		protein disulfide-isomerase domain containing protein	1e-69		protein disulfide isomerase related protein	3e-18	MAL11:1323041-1324312(-) | length	423			59	3	605	561	24	584	23	209	Updated
CiTo19E05	No Significant hits																				Non-updated
CiTo13G11	unnamed protein product	1e-64																			Non-updated
CiTo20C04	COG3325: Chitinase	5e-16																			Non-updated
CiTo55D12	No Significant hits																				Non-updated
CiTo9B06	Region in Clathrin and VPS family protein	1e-49		Region in Clathrin and VPS family protein	3e-51		clathrin heavy chain, putative	8e-29	MAL12:757642-763635(+) | length	1997			84	3	736	699	36	734	251	508	Updated
CiTo49B08	hypothetical protein GSPATT00005368001	3e-25		hypothetical protein TTHERM_00295290	3e-15		hypothetical protein	8e-06	MAL14:3023787-3037703(-) | length	4638			32	-3	660	312	74	385	2753	2860	Updated
CiTo53C05	No Significant hits																				Non-updated
CiTo55F10	SET domain containing protein	3e-21		hypothetical protein TTHERM_00782080	1e-36																Non-updated
CiTo8D11	Cyclin-B2-1 (G2/mitotic-specific cyclin-B2-1) (CycB2;1) (CycOs1) emb|CAH66745.1| H0409D10.3	2e-23		Cyclin, N-terminal domain containing protein	7e-25		hypothetical protein	6e-07	MAL14:714707-723367(+) | length	2691			51	2	807	621	5	625	365	549	Updated
CiTo25E11	Ubiquitin carboxyl-terminal hydrolase family protein	1e-12		Ubiquitin carboxyl-terminal hydrolase family protein	4e-14																Non-updated
CiTo22E07	hypothetical protein GSPATT00031985001	2e-30		hypothetical protein TTHERM_00049190	3e-18																Non-updated
CiTo17A05	cation diffusion facilitator family transporter containing protein	4e-17		cation diffusion facilitator family transporter containing protein	1e-18																Non-updated
CiTo4E04	glyoxalase domain containing 4	1e-35																			Non-updated
CiTo43B04	No Significant hits																				Non-updated
CiTo9A12	sarco/endoplasmic reticulum Ca2+ -ATPase	2e-55		calcium-translocating P-type ATPase, SERCA-type family protein	6e-55		calcium-transporting ATPase	1e-34	MAL1:265447-269412(-) | length	1228			88	1	765	717	49	765	6	247	Updated
CiTo44F05	No Significant hits																				Non-updated
CiTo44A09	Dynein heavy chain family protein	6e-56		Dynein heavy chain family protein	2e-57		dynein heavy chain, putative	4e-17	MAL11:878968-895272(+) | length	5251			46	1	648	420	229	648	4314	4463	Updated
CiTo19A02	ribosomal protein L35	2e-24		hypothetical protein TTHERM_00561680	3e-27		ribosomal protein L35, putative	8e-10	MAL11:981944-982765(+) | length	105			32	1	444	231	4	234	4	79	Updated
CiTo33A04	No Significant hits																				Non-updated
CiTo44D08	No Significant hits																				Non-updated
CiTo37E05	No Significant hits																				Non-updated
CiTo39E03	No Significant hits																				Non-updated
CiTo18F05	No Significant hits																				Non-updated
CiTo13H04	ribosomal protein S6	1e-118		hypothetical protein TTHERM_00149798	4e-63		40S ribosomal subunit protein S6, putative	6e-68	MAL13:1653242-1654162(-) | length	306			130	1	664	639	22	660	1	212	Updated
CiTo39C11	No significant hits																				Non-updated
CiTo2G05	No Significant hits																				Non-updated
CiTo28E03	XPG N-terminal domain containing protein	3e-29		XPG N-terminal domain containing protein	1e-30		DNA repair endonuclease, putative	3e-15	MAL2:239246-243796(-) | length	1516			48	1	559	351	4	354	16	161	Updated
CiTo13G02	hypothetical protein TTHERM_00312020	3e-30		hypothetical protein TTHERM_00312020	8e-32																Non-updated
CiTo16G03	Ku70/Ku80 beta-barrel domain containing protein	7e-18		Ku70/Ku80 beta-barrel domain containing protein	2e-19																Non-updated
CiTo9A07	enolase, putative	5e-76		enolase family protein	3e-76		enolase	1e-75	MAL10:637137-639010(+) | length	446			132	1	718	591	127	717	8	204	Updated
CiTo6F07	No significant hits			hypothetical protein TTHERM_00192010	4e-08																Non-updated
CiTo12C12	ribosomal ubiquitin fusion protein Ubi3	7e-14		Ribosomal protein S27a containing protein	2e-15		ribosomal S27a, putative	8e-10	MAL14:92264-93537(-) | length	149			33	2	577	378	65	442	16	146	Updated
CiTo29D08	No Significant hits																				Non-updated
CiTo37C03	cyclic nucleotide-binding domain containing protein	4e-28		cyclic nucleotide-binding domain containing protein	1e-29																Non-updated
CiTo58B10	adenosylhomocysteinase family protein	1e-75		adenosylhomocysteinase family protein	3e-77		adenosylhomocysteinase(S-adenosyl-L-homocystein e hydrolase)	2e-57	MAL5:857035-858474(+) | length	479			105	-3	656	549	106	654	296	479	Updated
CiTo41G02	immunoglobulin mu heavy chain	5e-83																			Non-updated
CiTo60H05	ribonuclease HII family protein	6e-40		ribonuclease HII family protein	2e-41		ribonuclease H1 large subunit, putative	3e-34	MAL6:977184-978050(+) | length	288			81	2	664	549	98	646	10	186	Updated
CiTo6B07	No Significant hits																				Non-updated
CiTo11C12	No Significant hits																				Non-updated
CiTo9F02	glutathione S-transferase domain-containing protein	3e-26		Glutathione S-transferase, N-terminal domain containing protein	1e-25		elongation factor 1-gamma, putative	5e-17	MAL13:1549043-1550591(+) | length	434			55	3	651	570	6	575	36	217	Updated
CiTo35A06	IPT/TIG domain containing protein	2e-16		IPT/TIG domain containing protein	5e-18																Non-updated
CiTo13H06	No Significant hits																				Non-updated
CiTo16B10	hypothetical protein TTHERM_00724750	3e-09		hypothetical protein TTHERM_00724750	8e-11																Non-updated
CiTo17E01	PREDICTED: similar to Proprotein convertase subtilisin/kexin type 5 precursor (Proprotein convertase PC5)	7e-24		hypothetical protein TTHERM_00115460	7e-25																Non-updated
CiTo43E02	No Significant hits																				Non-updated
CiTo32G07	No Significant hits																				Non-updated
CiTo5H08	hypothetical protein TTHERM_00762930	8e-96		hypothetical protein TTHERM_00762930	2e-97		WD-repeat potein, putative	3e-24	MAL5:461579-464240(+) | length	513			61	-2	670	597	58	654	292	490	Updated
CiTo59A04	No Significant hits																				Non-updated
CiTo47D01	signal transducer and activator of transcription 1	1e-77																			Non-updated
CiTo29F03	hypothetical protein TTHERM_00091620	5e-12		hypothetical protein TTHERM_00091620	1e-13																Non-updated
CiTo29A11	No Significant hits																				Non-updated
CiTo55H11	No Significant hits																				Non-updated
CiTo27G09	cytoplasmic FMR1 interacting protein 2	1e-121																			Non-updated
CiTo44D07	LMBR1-like conserved region family protein	3e-49		LMBR1-like conserved region family protein	1e-50																Non-updated
CiTo9C04	hypothetical protein TTHERM_00388500	2e-20		hypothetical protein TTHERM_00388500	5e-22																Non-updated
CiTo52D11	No significant hits			hypothetical protein TTHERM_00777390	2e-12																Non-updated
CiTo14H05	No Significant hits																				Non-updated
CiTo31E10	Brg1p	4e-33		Brg1p	1e-34		hypothetical protein, conserved	7e-07	MAL4:340759-350972(-) | length	3358			49	3	611	603	3	605	1176	1370	Updated
CiTo2E11	von Willebrand factor type A domain containing protein	8e-12		hypothetical protein TTHERM_01234340	1e-13																Non-updated
CiTo30A02	5-aminolevulinate synthase, nonspecific, mitochondrial precursor (5-aminolevulinic acid synthase) (Delta-aminolevulinate synthase)	8e-53																			Non-updated
CiTo28A06	similar to chitobiosyldiphosphodolichol beta-mannosyltransferase	4e-55		similar to chitobiosyldiphosphodolichol beta-mannosyltransferase	1e-56																Non-updated
CiTo20A11	No Significant hits																				Non-updated
CiTo2H11	No Significant hits																				Non-updated
CiTo16B03	Phosphatidylinositol-4-phosphate-5-kinase, putative	1e-32		hypothetical protein TTHERM_01084170	4e-39		MORN repeat containing protein	7e-21	MAL10:1257382-1259309(+) | length	422			40	3	650	273	357	629	150	240	Updated
CiTo51A12	hypothetical protein GSPATT00003909001	2e-16		hypothetical protein TTHERM_00576760	2e-14																Non-updated
CiTo11F05	No Significant hits																				Non-updated
CiTo31F02	Calpain family cysteine protease containing protein	2e-09		Calpain family cysteine protease containing protein	6e-11																Non-updated
CiTo10G01	Ubiquitin-conjugating enzyme family protein	1e-81		Ubiquitin-conjugating enzyme family protein	3e-83		ubiquitin-conjugating enzyme, putative	6e-56	MAL13:2228216-2229581(+) | length	202			106	-3	730	564	78	641	13	202	Updated
CiTo30B11	bromodomain protein, putative	2e-15		Bromodomain containing protein	5e-15		bromodomain protein, putative	8e-18	MAL12:568562-571828(-) | length	1088			46	2	684	456	227	682	447	592	Updated
CiTo43B03	No Significant hits																				Non-updated
CiTo43B07	IFT81/Intraflagellar transport protein 81	1e-38		IFT81/Intraflagellar transport protein 81	3e-40																Non-updated
CiTo30H07	Sec1 family protein	1e-40		Sec1 family protein	3e-42		vesicle transport protein, putative	1e-16	MAL9:1368583-1372026(-) | length	1147			58	-2	639	522	117	638	956	1147	Updated
CiTo55C02	PREDICTED: similar to Coiled-coil domain containing 109B	1e-36																			Non-updated
CiTo54E06	No Significant hits																				Non-updated
CiTo58D10	C18E3.2	3e-33		SWIB/MDM2 domain containing protein	2e-32																Non-updated
CiTo41E02	calpain-like protein	4e-16		Calpain family cysteine protease containing protein	5e-16		cysteine protease, calpain family	7e-06	MAL13:2492257-2498403(+) | length	2048			53	2	720	666	8	673	940	1162	Updated
CiTo2H06	Integral membrane protein	3e-26		Integral membrane protein	8e-28		hypothetical protein, conserved	5e-13	MAL12:968972-970065(+) | length	273			44	-1	634	384	251	634	70	201	Updated
CiTo57A05	No Significant hits																				Non-updated
CiTo41C07	PX domain containing protein	2e-54		PX domain containing protein	5e-56																Non-updated
CiTo53G09	hypothetical protein TTHERM_00585020	7e-06		hypothetical protein TTHERM_00585020	2e-07		hypothetical protein, conserved	2e-06	MAL5:269319-278345(+) | length	3008			39	3	568	441	3	443	2362	2507	Updated
CiTo57B09	Sprouty2	2e-52																			Non-updated
CiTo27E02	TPR Domain containing protein	3e-40		TPR Domain containing protein	1e-41																Non-updated
CiTo28E06	SR2	1e-22					hypothetical protein	2e-19	MAL14:253542-257360(+) | length	1272			57	1	675	576	19	594	1069	1264	Updated
CiTo13A12	probable tyrosine-tRNA ligase (ISS)	2e-81		hypothetical protein TTHERM_00149980	6e-83		tyrosyl-tRNA synthetase, putative	1e-75	MAL8:403717-405263(+) | length	373			131	1	719	627	91	717	11	220	Updated
CiTo59C12	No Significant hits																				Non-updated
CiTo40F09	hypothetical protein TTHERM_00449670	8e-11		hypothetical protein TTHERM_00449670	2e-12																Non-updated
CiTo21A05	RAB8B, member RAS oncogene family, isoform CRA_b	4e-56		Ras family protein	6e-37		Rab1b, GTPase	6e-42	MAL5:544538-545991(+) | length	200			72	2	346	339	8	346	8	120	Updated
CiTo53F12	poly A binding protein, cytoplasmic 1 a	8e-67		RNA binding motif protein	7e-10		polyadenylate-binding protein, putative	2e-19	MAL12:988620-991247(+) | length	875			51	3	399	387	3	389	113	227	Updated
CiTo57E11	hypothetical protein GSPATT00010864001	1e-06		hypothetical protein TTHERM_00390070	4e-07																Non-updated
CiTo23F03	eukaryotic translation initiation factor 5A	6e-66		translation initiation factor eIF-5A family protein	1e-43		eukaryotic initiation factor 5a, putative	8e-44	MAL12:205488-205973(-) | length	161			82	3	651	432	24	455	11	161	Updated
CiTo28B04	No Significant hits						10b antigen, putative	5e-06	MAL10:905471-912343(-) | length	2290			28	1	666	348	43	390	1919	2028	Updated
CiTo54E08	No Significant hits																				Non-updated
CiTo3A01	PREDICTED: similar to poly(A) binding protein	1e-77		Splicing factor 3B subunit 4	1e-19		polyadenylate-binding protein, putative	1e-54	MAL12:988620-991247(+) | length	875			103	1	580	426	154	579	7	149	Updated
CiTo53H09	GSK-3	3e-51		Protein kinase domain containing protein	2e-51		glycogen synthase kinase 3	5e-50	MAL3:520829-523114(-) | length	440			84	3	548	453	96	548	67	217	Updated
CiTo53C08	No Significant hits																				Non-updated
CiTo4F04	No Significant hits																				Non-updated
CiTo12A06	dnaK protein	9e-83		dnaK protein	2e-84		Heat Shock 70 KDa Protein, (HSP70)	8e-77	MAL7:106224-108526(+) | length	661			144	-3	695	690	1	690	339	568	Updated
CiTo26E05	alcohol dehydrogenase family protein	2e-74		alcohol dehydrogenase family protein	5e-76																Non-updated
CiTo8F10	No Significant hits			hypothetical protein TTHERM_00564300	7e-06																Non-updated
CiTo25C07	Protein kinase domain containing protein	1e-31		Protein kinase domain containing protein	3e-33		calcium-dependent protein kinase 4	1e-12	MAL7:811139-813072(+) | length	528			30	3	644	255	384	638	66	149	Updated
CiTo5C11	PREDICTED: similar to FAM49B protein	3e-37																			Non-updated
CiTo55H09	unnamed protein product	4e-43																			Non-updated
CiTo57F11	Kinesin motor domain containing protein	4e-24		Kinesin motor domain containing protein	1e-25		kinesin-like protein, putative	2e-22	MAL12:1883458-1887670(+) | length	1351			47	1	620	207	1	207	327	395	Updated
CiTo47G06	Glutathione S-transferase, N-terminal domain containing protein	6e-15		hypothetical protein TTHERM_00516430	1e-16																Non-updated
CiTo32F10	leukotriene A4 hydrolase	1e-103																			Non-updated
CiTo51C02	leukotriene A4 hydrolase	1e-103		Peptidase family M1 containing protein	6e-42																Non-updated
CiTo43H03	Ubiquitin carboxyl-terminal hydrolase family protein	2e-21		Ubiquitin carboxyl-terminal hydrolase family protein	5e-23																Non-updated
Cito1A06	hypothetical protein TTHERM_00410150	2e-12		hypothetical protein TTHERM_00410150	5e-14																Non-updated
CiTo44F07	Dual specificity phosphatase, catalytic domain containing protein	7e-11		hypothetical protein TTHERM_00627000	1e-18																Non-updated
CiTo15F06	cAMP-dependent protein kinase	4e-44		Protein kinase domain containing protein	2e-45		rac-beta serine/threonine protein kinase, PfPKB	1e-37	MAL12:1943345-1945790(-) | length	735			85	2	665	597	20	616	403	600	Updated
CiTo30G02	thioredoxin and glutathione reductase family protein	7e-68		thioredoxin and glutathione reductase family protein	2e-69		Thioredoxin reductase	9e-64	MAL9:961923-963548(-) | length	541			118	1	647	645	1	645	46	261	Updated
CiTo50D03	protein kinase domain	1e-24		protein kinase domain	4e-26		protein kinase, putative	8e-07	MAL9:1043532-1047784(+) | length	1277			32	3	679	321	330	650	1015	1128	Updated
CiTo53A11	PREDICTED: similar to aftiphilin protein	4e-42																			Non-updated
CiTo49E02	ubiquitin-transferase, HECT-domain	6e-26		ubiquitin-transferase, HECT-domain	2e-27		ubiquitin-protein ligase 1, putative	3e-07	MAL8:1114441-1140216(-) | length	8591			53	3	737	591	72	662	8073	8299	Updated
CiTo16F10	DNA primase (p58 subunit)	1e-14																			Non-updated
CiTo46B08	Adaptor complexes medium subunit family protein	1e-69		Adaptor complexes medium subunit family protein	4e-71		clathrin coat assembly protein, putative	8e-50	MAL11:736068-737734(+) | length	436			105	3	690	681	3	683	22	247	Updated
CiTo58F06	No Significant hits																				Non-updated
CiTo34B02	aminotransferase, classes I and II family protein	3e-59		aminotransferase, classes I and II family protein	1e-60		aspartate aminotransferase, putative	1e-21	MAL2:198353-199570(-) | length	405			59	3	656	594	60	653	14	207	Updated
CiTo35B04	ABC transporter transmembrane region family protein	1e-09		ABC transporter transmembrane region family protein	3e-11		ABC transporter, (TAP family)	3e-08	MAL12:448766-451333(-) | length	855			45	2	695	600	38	637	126	306	Updated
CiTo28D11	PREDICTED: similar to eomesodermin homolog (Xenopus laevis), isoform 2	6e-07																			Non-updated
CiTo3H03	nucleosome binding protein (Nhp6a), putative	2e-12		HMG box family protein	1e-08		high mobility group protein	1e-11	MAL12:162426-162719(-) | length	97			33	1	398	240	4	243	9	90	Updated
CiTo58B08	No Significant hits																				Non-updated
CiTo59E02	hypothetical protein TTHERM_00444130	1e-13		hypothetical protein TTHERM_00444130	3e-15																Non-updated
CiTo35F03	hypothetical protein TTHERM_00013120	1e-07		hypothetical protein TTHERM_00013120	4e-09																Non-updated
CiTo32D03	ATP-dependent DNA helicase, RecQ family protein	5e-06		hypothetical protein TTHERM_00221070	4e-07		hypothetical protein	9e-06	MAL14:2531367-2541335(-) | length	3322			35	2	595	384	47	430	424	545	Updated
CiTo16H01	STIP1 homology and U-box containing protein 1	1e-12		conserved hypothetical protein	1e-18		hypothetical protein, conserved	4e-11	MAL14:1372846-1374540(+) | length	564			36	1	738	288	349	636	353	449	Updated
CiTo7F07	No Significant hits																				Non-updated
CiTo52E05	hypothetical protein TTHERM_00530680	1e-14		hypothetical protein TTHERM_00530680	3e-16																Non-updated
CiTo58B03	No significant hits			ribosomal protein S19	2e-06																Non-updated
CiTo53G12	D-amino-acid dehydrogenase	8e-11																			Non-updated
CiTo24G11	IL-15-like	7e-29																			Non-updated
CiTo23B07	D123 family protein	1e-23		D123 family protein	3e-25																Non-updated
CiTo7G04	No Significant hits																				Non-updated
CiTo49G01	MGC82793 protein	1e-90		AhpC/TSA family protein	2e-43		thioredoxin peroxidase 2	4e-29	MAL12:621118-621768(+) | length	216			62	2	683	378	305	682	37	162	Updated
CiTo10E06	acyl-CoA synthetase short-chain family member 2	4e-07																			Non-updated
CiTo49A07	MCM2/3/5 family protein	6e-73		MCM2/3/5 family protein	2e-74		DNA replication licensing factor mcm4-related	4e-62	MAL13:712146-715163(+) | length	1005			123	3	702	690	12	701	370	622	Updated
CiTo52F11	PREDICTED: similar to cylindromatosis (turban tumor syndrome),	1e-55																			Non-updated
CiTo46D07	No Significant hits																				Non-updated
CiTo43G01	No Significant hits																				Non-updated
CiTo42E03	No Significant hits																				Non-updated
CiTo13A04	myb domain-containing protein	3e-07		Bifunctional endo-1,4-beta-xylanase xylA precursor, putative	2e-07		cysteine protease, calpain family	1e-06	MAL13:2492257-2498403(+) | length	2048			28	3	603	255	321	575	689	766	Updated
CiTo45E02	novel protein similar to bloodthirsty (bty)	2e-20																			Non-updated
CiTo2A03	PREDICTED: similar to PR domain containing 1, with ZNF domain	3e-74		Zinc finger, C2H2 type family protein	3e-22		Zinc finger transcription factor (krox1)	7e-15	MAL12:428489-432874(-) | length	1461			46	2	618	402	176	577	1238	1371	Updated
CiTo28A04	hypothetical protein GSPATT00037859001	9e-06																			Non-updated
CiTo45F04	No Significant hits																				Non-updated
CiTo33E11	ribosomal protein L3 containing protein	1e-66		ribosomal protein L3 containing protein	3e-68		ribosomal protein L3, putative	6e-56	MAL10:1153269-1154429(-) | length	386			107	2	591	588	2	589	26	217	Updated
CiTo31H10	No Significant hits																				Non-updated
CiTo12B11	Dek1-calpain-like protein	1e-09		Calpain family cysteine protease containing protein	1e-08																Non-updated
CiTo29G05	No Significant hits																				Non-updated
CiTo2A06	Ser/Thr protein phosphatase family protein	2e-67		Ser/Thr protein phosphatase family protein	6e-69		protein serine/threonine phosphatase	8e-51	MAL14:2690440-2693262(+) | length	889			95	-3	611	462	145	606	722	876	Updated
CiTo49H04	calpain 7	1e-15					cysteine protease, calpain family	4e-13	MAL13:2492257-2498403(+) | length	2048			56	2	606	528	2	529	1394	1581	Updated
CiTo48H09	No Significant hits																				Non-updated
CiTo52H08	No Significant hits																				Non-updated
CiTo14E08	er lumen protein retaining receptor 1	9e-37		hypothetical protein TTHERM_00633190	5e-43		er lumen protein retaining receptor 1, putative	4e-39	MAL13:1279998-1281483(-) | length	284			74	-3	702	534	167	700	96	268	Updated
CiTo41F05	hypothetical protein TTHERM_00624630	1e-19		hypothetical protein TTHERM_00624630	3e-21																Non-updated
CiTo45B04	PREDICTED: similar to TATA box binding protein like 2	9e-69		TATA-box binding protein	5e-68		transcription initiation factor TFiid, TATA-binding protein	1e-35	MAL5:259764-260747(+) | length	327			70	1	669	504	145	648	151	322	Updated
CiTo26B06	No Significant hits																				Non-updated
CiTo16D03	heat shock cognate 70	1e-125		dnaK protein	7e-87		heat shock 70 kDa protein	4e-98	MAL8:861481-863514(+) | length	677			179	2	737	735	2	736	153	398	Updated
CiTo31B09	No Significant hits																				Non-updated
CiTo25G09	Zinc knuckle family protein	2e-23		Zinc knuckle family protein	7e-25																Non-updated
CiTo26A06	No Significant hits																				Non-updated
CiTo59F06	No Significant hits																				Non-updated
CiTo39F03	Unknown (protein for MGC:175248)	1e-104		Protein kinase domain containing protein	6e-37		protein kinase	8e-36	MAL11:909365-916323(+) | length	2265			79	3	655	633	3	635	1869	2079	Updated
CiTo19F03	PA domain containing protein	1e-22		PA domain containing protein	3e-24																Non-updated
CiTo12G08	No Significant hits																				Non-updated
CiTo22A04	Acyltransferase family protein	2e-18		Acyltransferase family protein	3e-19																Non-updated
CiTo24H05	heat shock protein 92	6e-72		Hsp90 protein	2e-58		endoplasmin homolog precursor, putative	2e-57	MAL12:883559-886024(-) | length	821			111	1	582	564	16	579	63	251	Updated
CiTo37H12	DIRP family protein	7e-35		DIRP family protein	2e-36																Non-updated
CiTo3E05	l-isoaspartyl protein carboxyl methyltransferase	1e-27		protein-L-isoaspartate O-methyltransferase containing protein	3e-10																Non-updated
CiTo41C03	PMCA14	8e-97		calcium-translocating P-type ATPase, PMCA-type family protein	5e-95		calcium-transporting ATPase	2e-33	MAL1:265447-269412(-) | length	1228			69	1	703	471	136	606	886	1042	Updated
CiTo50A04	Steroid 5-alpha reductase, C-terminal domain	4e-29		hypothetical protein TTHERM_00492940	1e-43																Non-updated
CiTo12B12	No Significant hits																				Non-updated
CiTo52D08	No significant hits			TPR Domain containing protein	2e-06																Non-updated
CiTo36B04	60S ribosomal protein L21, putative	2e-16		60S ribosomal protein L21, putative	3e-18		ribosomal protein L21e, putative	5e-10	MAL14:1016075-1016560(-) | length	161			28	-3	304	231	72	302	66	142	Updated
CiTo25E02	Kinase, CAMK CAMKL	1e-07		Protein kinase domain containing protein	2e-08		calcium-dependent protein kinase, putative	7e-06	MAL14:955810-958011(+) | length	303			42	2	597	549	44	592	35	232	Updated
CiTo59C01	PREDICTED: similar to small optic lobes isoform 1	2e-38		Calpain family cysteine protease containing protein	1e-37		cysteine protease, calpain family	3e-08	MAL13:2492257-2498403(+) | length	2048			42	1	616	372	217	588	1031	1172	Updated
CiTo13A01	No Significant hits																				Non-updated
CiTo60H07	hypothetical protein TTHERM_00446570	5e-16		hypothetical protein TTHERM_00446570	1e-17																Non-updated
CiTo5D11	SRF-type transcription factor (DNA-binding and dimerisation domain)	1e-11		SRF-type transcription factor (DNA-binding and dimerisation domain)	2e-13																Non-updated
CiTo16C10	Glutathione S-transferase, N-terminal domain containing protein	2e-32		Glutathione S-transferase, N-terminal domain containing protein	5e-34																Non-updated
CiTo36G05	No Significant hits																				Non-updated
CiTo20B02	isocitrate lyase family protein	8e-67		isocitrate lyase family protein	2e-68																Non-updated
CiTo27G01	No Significant hits																				Non-updated
CiTo32B09	hypothetical protein TTHERM_00117590	2e-21		hypothetical protein TTHERM_00117590	5e-23																Non-updated
CiTo17G03	zinc finger protein	5e-38		zinc finger protein	2e-39		FHA domain protein, putative	1e-30	MAL9:440906-444016(+) | length	1036			59	1	490	465	7	471	619	770	Updated
CiTo39B02	hypothetical protein TTHERM_00557760	7e-66		hypothetical protein TTHERM_00557760	2e-67																Non-updated
CiTo36D07	No Significant hits																				Non-updated
CiTo45C06	unnamed protein product	1e-35																			Non-updated
CiTo10D08	No Significant hits																				Non-updated
CiTo13A06	Ku70/Ku80 beta-barrel domain containing protein	4e-21		Ku70/Ku80 beta-barrel domain containing protein	1e-22																Non-updated
CiTo12B06	class I helical cytokine receptor number 21	7e-53																			Non-updated
CiTo53F01	Bifunctional endo-1,4-beta-xylanase xylA precursor, putative	1e-08		Bifunctional endo-1,4-beta-xylanase xylA precursor, putative	4e-10		hypothetical protein	7e-08	MAL14:1056104-1060066(+) | length	1320			41	2	490	489	2	490	259	426	Updated
CiTo27B01	zinc finger protein	1e-16		hypothetical protein TTHERM_00052030	4e-21		hypothetical protein	8e-07	MAL14:995103-1000448(-) | length	1781			45	3	585	441	144	584	185	324	Updated
CiTo43F04	tenascin C	2e-37		Kelch motif family protein	2e-16		hypothetical protein	3e-07	MAL11:1144752-1148768(+) | length	1338			59	-2	670	588	40	627	326	560	Updated
CiTo55C09	A135 protein	1e-08					hypothetical protein	2e-07	MAL14:3106884-3111746(+) | length	1620			37	3	587	360	222	581	728	842	Updated
CiTo45B08	unnamed protein product	4e-09																			Non-updated
CiTo35D07	NADH dehydrogenase subunit 5	1e-94		NADH dehydrogenase subunit 5	3e-29																Non-updated
CiTo48G02	Ubiquitin carboxyl-terminal hydrolase family protein	2e-14		Ubiquitin carboxyl-terminal hydrolase family protein	5e-16																Non-updated
CiTo13B02	GTP-binding nuclear protein Ran (GTPase Ran) (Ras-like protein TC4) dbj|BAA04849.1| Ran/TC4	8e-74		Ras family protein	3e-74		GTP-binding nuclear protein ran/tc4	2e-69	MAL11:670710-671514(-) | length	214			123	3	570	558	3	560	4	188	Updated
CiTo31C08	cyclic nucleotide-binding domain containing protein	8e-55		cyclic nucleotide-binding domain containing protein	2e-56		cAMP-dependent protein kinase regulatory subunit, putative	2e-32	MAL12:927817-929983(-) | length	441			67	1	439	438	1	438	180	324	Updated
CiTo11A08	PREDICTED: similar to Nicotinamide nucleotide transhydrogenase	6e-96		NAD transhydrogenase beta subunit family protein	2e-16		pyridine nucleotide transhydrogenase, putative	1e-44	MAL14:2194646-2198416(-) | length	1192			106	3	748	741	6	746	689	947	Updated
CiTo39B11	PDZ and LIM domain 5	2e-20																			Non-updated
CiTo13D03	hypothetical protein TTHERM_00028770	4e-36		hypothetical protein TTHERM_00028770	1e-37																Non-updated
CiTo39C08	sestrin 1,nuclear factor XPA26-T2	1e-16		hypothetical protein TTHERM_00388410	5e-13																Non-updated
CiTo21A06	No Significant hits																				Non-updated
CiTo26F07	saccharopine dehydrogenase family protein	8e-26		saccharopine dehydrogenase family protein	2e-27																Non-updated
CiTo23E08	translation initiation factor eIF3	2e-22		hypothetical protein TTHERM_00813040	4e-23																Non-updated
CiTo24A10	PREDICTED: hypothetical protein, partial	1e-20																			Non-updated
CiTo48D12	PH domain containing protein	1e-06		PH domain containing protein	3e-08																Non-updated
CiTo30D12	hypothetical protein TTHERM_00804710	1e-26		hypothetical protein TTHERM_00804710	4e-28																Non-updated
CiTo38A07	BNR/Asp-box repeat family protein	3e-44		BNR/Asp-box repeat family protein	8e-46		sortilin, putative	3e-35	MAL14:2123397-2126535(+) | length	895			75	1	603	546	1	546	544	716	Updated
CiTo56G10	ubiquitin-activating enzyme E1 family protein	3e-30		ubiquitin-activating enzyme E1 family protein	8e-32																Non-updated
CiTo35F12	U1 small nuclear ribonucleoprotein A	4e-30		U1 small nuclear ribonucleoprotein A	1e-31		u1 small nuclear ribonucleoprotein a, putative	4e-24	MAL13:323675-325438(+) | length	453			48	2	570	306	89	394	171	272	Updated
CiTo12H01	Protein kinase domain containing protein	7e-65		Protein kinase domain containing protein	2e-66		rac-beta serine/threonine protein kinase, PfPKB	8e-64	MAL12:1943345-1945790(-) | length	735			117	2	733	705	20	724	358	588	Updated
CiTo34G04	Chitin synthase family protein	8e-55		Chitin synthase family protein	2e-56																Non-updated
CiTo42G01	No Significant hits																				Non-updated
CiTo44G03	Appr-1-p processing enzyme family protein	9e-11		hypothetical protein TTHERM_00477050	6e-10																Non-updated
CiTo2G03	calpain-like protein	1e-06		Calpain family cysteine protease containing protein	1e-07																Non-updated
CiTo2F02	No Significant hits																				Non-updated
CiTo46B02	LCCL-related protein CCp5B	5e-16					hypothetical protein, conserved	5e-16	MAL1:366763-369948(+) | length	1029			39	1	622	396	217	612	129	265	Updated
CiTo12A03	PREDICTED: similar to MGC83793 protein	8e-13		hypothetical protein TTHERM_00216150	4e-20																Non-updated
CiTo40G08	No Significant hits																				Non-updated
CiTo39G08	AT5g65760/MPA24_11	2e-42		Serine carboxypeptidase S28 family protein	2e-41																Non-updated
CiTo56A10	No Significant hits																				Non-updated
CiTo33A01	major facilitator superfamily protein	4e-35		major facilitator superfamily protein	1e-36																Non-updated
CiTo59D07	histone H4	2e-38		Histone H4, minor, putative	7e-40		histone H4, putative	2e-31	MAL11:221819-222130(-) | length	103			63	2	430	258	86	343	18	102	Updated
CiTo26E07	No Significant hits																				Non-updated
CiTo24G06	LCCL domain-containing protein	4e-13					hypothetical protein	3e-13	MAL14:3106884-3111746(+) | length	1620			48	3	578	555	3	557	406	594	Updated
CiTo34D12	DnaJ domain containing protein	3e-40		DnaJ domain containing protein	1e-41		hypothetical protein, conserved	6e-20	MAL14:2981537-2982901(+) | length	454			48	-2	649	384	232	615	231	355	Updated
CiTo55D09	protein kinase, cAMP dependent regulatory, type I beta	1e-73		cyclic nucleotide-binding domain containing protein	1e-05																Non-updated
CiTo15E09	transcriptional regulator, DeoR family	6e-53																			Non-updated
CiTo50C06	fission 1 (mitochondrial outer membrane) homolog (yeast), isoform CRA_a	8e-42					hypothetical protein, conserved	1e-08	MAL13:1067298-1067886(+) | length	141			36	3	635	327	30	356	10	116	Updated
CiTo36B10	No Significant hits																				Non-updated
CiTo2C12	No Significant hits																				Non-updated
CiTo34H08	PX domain containing protein	3e-12		PX domain containing protein	8e-14																Non-updated
CiTo7A11	No Significant hits																				Non-updated
CiTo52E03	granulin 1	2e-16																			Non-updated
CiTo8C07	NLI interacting factor-like phosphatase family protein	2e-39		NLI interacting factor-like phosphatase family protein	4e-41		nif-like protein, putative	6e-18	MAL5:660148-661134(-) | length	328			57	-3	716	480	229	708	59	219	Updated
CiTo12A02	LCCL domain-containing protein CCP2	4e-09					hypothetical protein	1e-08	MAL14:2285049-2290163(+) | length	1617			49	3	666	537	126	662	958	1137	Updated
CiTo24G09	rCG26274, isoform CRA_a	1e-82		MIF4G domain containing protein	7e-45		cell cycle control protein, putative	1e-37	MAL12:1589158-1592061(+) | length	967			73	1	552	552	1	552	470	654	Updated
CiTo27A11	No Significant hits																				Non-updated
CiTo13D10	No Significant hits																				Non-updated
CiTo54F09	pyruvate-flavodoxin oxidoreductase	3e-45																			Non-updated
CiTo32C09	hypothetical protein TTHERM_00760490	2e-15		hypothetical protein TTHERM_00760490	5e-17																Non-updated
CiTo48B04	No Significant hits																				Non-updated
CiTo58B04	No Significant hits																				Non-updated
CiTo37F11	pyridine nucleotide-disulphide oxidoreductase, putative	5e-06																			Non-updated
CiTo25C12	lupus la ribonucleoprotein	3e-07		hypothetical protein TTHERM_00895580	1e-16		hypothetical protein	6e-08	MAL10:814351-819220(-) | length	1005			38	2	694	513	62	574	545	711	Updated
CiTo10C12	No Significant hits																				Non-updated
CiTo37F03	Amylo-alpha-1,6-glucosidase family protein	8e-15		Amylo-alpha-1,6-glucosidase family protein	3e-16																Non-updated
CiTo23D03	NADH-ubiquinone oxidoreductase 75 kDa subunit, mitochondrial precursor, putative	1e-65		NADH-ubiquinone oxidoreductase 75 kDa subunit, mitochondrial precursor, putative	3e-67																Non-updated
CiTo58D11	Phosphofructokinase family protein	1e-48		Phosphofructokinase family protein	3e-50																Non-updated
CiTo49H09	No Significant hits			hypothetical protein TTHERM_00248280	3e-06																Non-updated
CiTo32C12	No Significant hits																				Non-updated
CiTo15E05	No Significant hits																				Non-updated
CiTo31B12	No Significant hits																				Non-updated
CiTo58B05	Ubiquitin carboxyl-terminal hydrolase, family 1 protein	1e-25		Ubiquitin carboxyl-terminal hydrolase, family 1 protein	3e-27																Non-updated
CiTo20G05	Protein kinase domain containing protein	5e-95		Protein kinase domain containing protein	2e-96		cAMP-dependent protein kinase catalytic subunit	6e-66	MAL9:1361924-1363837(+) | length	342			119	1	601	597	4	600	43	242	Updated
CiTo30E09	No Significant hits																				Non-updated
CiTo40D10	No Significant hits																				Non-updated
CiTo11D03	No Significant hits						clustered-asparagine-rich protein	5e-06	MAL12:1506920-1508549(-) | length	459			31	3	758	234	81	314	124	205	Updated
CiTo29F12	nucleolar phosphoprotein, putative	1e-32		nucleolar phosphoprotein, putative	4e-34		splicing factor, putative	9e-10	MAL13:902584-905367(+) | length	864			54	3	622	510	69	578	486	666	Updated
CiTo50B08	type II transmembrane protein	2e-15		Kelch motif family protein	3e-10																Non-updated
CiTo29G08	No Significant hits																				Non-updated
CiTo56H02	No Significant hits																				Non-updated
CiTo39H08	conserved hypothetical protein	8e-19		conserved hypothetical protein	2e-20																Non-updated
CiTo16B02	zinc finger protein	3e-23		zinc finger protein	9e-25		hypothetical protein, conserved	6e-07	MAL9:320808-323339(-) | length	843			34	3	673	264	63	326	94	195	Updated
CiTo17C09	scavenger receptor protein TgSR1 precursor	2e-16					hypothetical protein	5e-14	MAL14:253542-257360(+) | length	1272			49	1	676	558	7	564	835	1040	Updated
CiTo27H12	CCAAT-box transcription factor complex WHAP5, putative, expressed	2e-09		hypothetical protein TTHERM_00486670	4e-14																Non-updated
CiTo35H11	macronuclear development protein 1	1e-28		Piwi domain containing protein	1e-25																Non-updated
CiTo53F10	No Significant hits																				Non-updated
CiTo59C05	protein kinase C substrate 80K-H	7e-83																			Non-updated
CiTo41B09	No Significant hits																				Non-updated
CiTo34B09	No Significant hits																				Non-updated
CiTo49A03	V-type ATPase 116kDa subunit family protein	1e-33		V-type ATPase 116kDa subunit family protein	4e-35		vacuolar proton-translocating ATPase subunit A, putative	4e-17	MAL8:364381-367542(-) | length	1053			33	1	654	222	1	222	597	670	Updated
CiTo38A06	No Significant hits																				Non-updated
CiTo16B11	TM2 domain containing 1	2e-78																			Non-updated
CiTo14G09	calpain-like protein	3e-12		Calpain family cysteine protease containing protein	5e-12																Non-updated
CiTo20B12	Tesmin/TSO1-like CXC domain containing protein	6e-19		Tesmin/TSO1-like CXC domain containing protein	2e-20																Non-updated
CiTo12H06	hypothetical protein A1I_01205	2e-24		Type III restriction enzyme, res subunit family protein	2e-10																Non-updated
CiTo54F10	putative calreticulin interacted protein	2e-08		hypothetical protein TTHERM_00052210	2e-08																Non-updated
CiTo41A07	cytidine deaminase	7e-57		cytidine deaminase family protein	8e-23																Non-updated
CiTo31D12	WGR domain containing protein	1e-18		WGR domain containing protein	3e-20		Ankyrin repeat protein, putative	6e-08	MAL10:417704-419142(+) | length	164			34	2	623	297	242	538	60	150	Updated
CiTo38E05	WW domain binding protein-2	7e-50																			Non-updated
CiTo49C12	No Significant hits																				Non-updated
CiTo7D05	unnamed protein product	7e-92																			Non-updated
CiTo44A05	cation diffusion facilitator family transporter containing protein	3e-28		cation diffusion facilitator family transporter containing protein	8e-30		zinc transporter, putative	8e-19	MAL7:754615-756285(+) | length	556			47	1	610	396	184	579	29	158	Updated
CiTo36D10	No Significant hits																				Non-updated
CiTo47C11	No Significant hits																				Non-updated
CiTo57G12	RIO kinase 3	5e-36																			Non-updated
CiTo44B04	TRNA-splicing endonuclease positive effector, putative	1e-43		conserved hypothetical protein	2e-57		hypothetical protein, conserved	2e-33	MAL13:132051-140796(-) | length	2743			82	3	651	612	3	614	2214	2432	Updated
CiTo30F06	Ribosomal protein L14p/L23e containing protein	7e-56		Ribosomal protein L14p/L23e containing protein	2e-57		60S ribosomal protein L23, putative	7e-46	MAL13:1324210-1325000(+) | length	139			83	1	520	369	58	426	17	139	Updated
CiTo29F07	endoglycoceramidase	2e-58		endoglycoceramidase, putative	5e-58																Non-updated
CiTo34C03	No Significant hits																				Non-updated
CiTo50A11	Beige/BEACH domain containing protein	1e-14		Beige/BEACH domain containing protein	3e-16																Non-updated
CiTo59C10	Patched family protein	7e-15		Patched family protein	2e-16																Non-updated
CiTo44E01	PREDICTED: similar to SIL1 homolog, endoplasmic reticulum chaperone (S. cerevisiae)	2e-66					hypothetical protein, conserved	2e-08	MAL4:485925-487365(+) | length	326			28	1	653	246	10	255	102	183	Updated
CiTo7H01	No Significant hits																				Non-updated
CiTo17F04	Zinc knuckle family protein	3e-16		Zinc knuckle family protein	5e-18																Non-updated
CiTo38F05	PREDICTED: similar to Cartilage intermediate layer protein, nucleotide pyrophosphohydrolase	2e-86		heat shock protein HslVU, ATPase subunit HslU containing protein	6e-09		ATP-dependent heat shock protein, putative	1e-07	MAL9:351948-354716(-) | length	922			21	2	598	168	383	550	533	588	Updated
CiTo44B07	Uncharacterized protein family UPF0005 containing protein	2e-45		Uncharacterized protein family UPF0005 containing protein	7e-47		P. falciparum homologue of Drosophila nmda1 protein, putative	3e-21	MAL12:1983467-1984336(-) | length	289			64	1	681	648	34	681	24	257	Updated
CiTo22A03	ABC transporter family protein	3e-29		ABC transporter family protein	8e-31																Non-updated
CiTo23D11	TAF3 RNA polymerase II, TATA box binding protein-associated factor	2e-08																			Non-updated
CiTo39G12	hypothetical protein TTHERM_00122270	1e-56		hypothetical protein TTHERM_00122270	4e-58																Non-updated
CiTo40D04	No Significant hits																				Non-updated
CiTo3G07	No significant hits																				Non-updated
CiTo54G04	TPR Domain containing protein	5e-43		TPR Domain containing protein	1e-44																Non-updated
CiTo38H02	No Significant hits																				Non-updated
CiTo48C08	Leucine Rich Repeat family protein	1e-53		Leucine Rich Repeat family protein	4e-55																Non-updated
CiTo29A12	No Significant hits																				Non-updated
CiTo33B09	mossy-fiber terminal-associated vertebrate-specific presynaptic protein	2e-23																			Non-updated
CiTo40H01	hypothetical protein GSPATT00011615001	3e-09		conserved hypothetical protein	2e-08																Non-updated
CiTo35C08	hypothetical protein GSPATT00027783001	4e-48		hypothetical protein TTHERM_00455630	6e-45																Non-updated
CiTo40G12	Pyridine nucleotide-disulphide oxidoreductase family protein	4e-49		Pyridine nucleotide-disulphide oxidoreductase family protein	1e-50		ferrodoxin reductase-like protein	6e-26	MAL7:938312-940364(+) | length	642			62	3	597	558	12	569	239	426	Updated
CiTo27C09	No Significant hits																				Non-updated
CiTo24C02	glycosyl transferase, group 1 family protein	1e-32		glycosyl transferase, group 1 family protein	3e-34																Non-updated
CiTo21D03	dephospho-CoA kinase family protein	1e-35		dephospho-CoA kinase family protein	4e-37		dephospho-CoA kinase, putative	3e-18	MAL14:1791854-1792947(-) | length	274			51	3	683	396	267	662	76	204	Updated
CiTo53H07	ABC transporter family protein	2e-21		ABC transporter family protein	8e-23																Non-updated
CiTo15D08	No Significant hits																				Non-updated
CiTo12H10	ornithine carbamoyltransferase family protein	2e-32																			Non-updated
CiTo40D11	No Significant hits																				Non-updated
CiTo27G11	Partner of SLD five, PSF2 family protein	4e-27		Partner of SLD five, PSF2 family protein	1e-28																Non-updated
CiTo3A05	hypothetical protein TTHERM_01014730	1e-32		hypothetical protein TTHERM_01014730	3e-34																Non-updated
CiTo53E09	Major Facilitator Superfamily protein	4e-26		Major Facilitator Superfamily protein	1e-27																Non-updated
CiTo9A10	Xbp1 protein	9e-16																			Non-updated
CiTo31D07	PREDICTED: similar to vesicle associated protein, putative	2e-07		conserved hypothetical protein	4e-18																Non-updated
Cito1E05	glutamate dehydrogenase	9e-77		Glutamate/Leucine/Phenylalanine/Valine dehydrogenase family protein	9e-14		NADP-specific glutamate dehydrogenase	5e-72	MAL14:667411-668823(+) | length	470			129	3	682	675	6	680	183	405	Updated
Cito1H12	N-acetylneuraminate pyruvate lyase (dihydrodipicolinate synthase)	1e-14																			Non-updated
CiTo18G05	hypothetical protein TTHERM_00013120	6e-06		hypothetical protein TTHERM_00013120	2e-07																Non-updated
CiTo15A12	No Significant hits			hypothetical protein TTHERM_00431390	4e-06																Non-updated
CiTo3B05	No Significant hits			hypothetical protein TTHERM_00340170	6e-07																Non-updated
CiTo9A03	TCP-1/cpn60 chaperonin family protein	3e-77		TCP-1/cpn60 chaperonin family protein	9e-79		T-complex protein beta subunit, putative	8e-67	MAL3:302782-304380(-) | length	532			132	1	730	714	16	729	1	239	Updated
CiTo47E08	ras homolog gene family, member F	5e-87		small GTP-binding protein domain containing protein	8e-37		Rab1b, GTPase	7e-19	MAL5:544538-545991(+) | length	200			55	3	678	498	150	647	10	163	Updated
CiTo16D12	Tudor domain containing protein	8e-22		Tudor domain containing protein	3e-23																Non-updated
CiTo33A08	astrosclerin-3	6e-06																			Non-updated
CiTo58G01	No Significant hits			hypothetical protein TTHERM_00049470	6e-06																Non-updated
CiTo6D02	LCCL domain-containing protein CCP2, putative	6e-07					hypothetical protein	1e-08	MAL14:2285049-2290163(+) | length	1617			24	3	784	159	615	773	54	107	Updated
CiTo2D11	No Significant hits																				Non-updated
CiTo34F05	methyl-CpG binding protein 3b; TfMbd3b	5e-86																			Non-updated
CiTo40E11	Ubiquitin carboxyl-terminal hydrolase family protein	2e-39		Ubiquitin carboxyl-terminal hydrolase family protein	6e-41		ubiquitin carboxyl-terminal hydrolase a, putative	1e-10	MAL4:630151-633209(-) | length	853			40	1	606	387	7	393	321	463	Updated
CiTo14D10	ATP synthase beta chain, mitochondrial precursor, putative	1e-118		ATP synthase beta chain, mitochondrial precursor, putative	1e-119		ATP synthase beta chain, mitochondrial precursor, putative	1e-111	MAL12:1487072-1488679(+) | length	535			206	1	743	741	1	741	117	371	Updated
CiTo27A03	No Significant hits																				Non-updated
CiTo9A09	PREDICTED: similar to N-acetylglucosaminyltransferase V	1e-121																			Non-updated
CiTo23D06	glucan (1,4-alpha-), branching enzyme 1 (glycogen branching enzyme, Andersen disease, glycogen storage disease type IV)	6e-85		Alpha amylase, catalytic domain containing protein	6e-61																Non-updated
CiTo29E06	No Significant hits																				Non-updated
CiTo2A08	hydroxyproline-rich glycoprotein family protein	7e-14																			Non-updated
CiTo15D09	Eif4a1b protein	1e-124		DEAD/DEAH box helicase family protein	1e-80		RNA helicase-1, putative	9e-95	MAL14:2825306-2826854(+) | length	398			167	2	738	732	5	736	32	274	Updated
CiTo44C12	No Significant hits																				Non-updated
CiTo29C10	isocitrate dehydrogenase 2 (NADP+), mitochondrial	9e-55		isocitrate dehydrogenase, NADP-dependent family protein	7e-27		isocitrate dehydrogenase (NADP), mitochondrial precursor	8e-31	MAL13:1824621-1826027(-) | length	468			62	2	585	297	2	298	336	433	Updated
CiTo33A06	No Significant hits																				Non-updated
CiTo50E12	longevity assurance protein	8e-27		longevity assurance protein	2e-28		hypothetical protein, conserved	2e-10	MAL5:337426-339025(-) | length	355			40	1	685	456	229	684	88	242	Updated
CiTo4D10	hypothetical protein GSPATT00035072001	3e-41		hypothetical protein TTHERM_00550700	4e-33		karyopherin beta	1e-10	MAL5:998748-1002119(+) | length	1123			55	1	665	660	1	660	148	374	Updated
CiTo9E06	ubiquitin-conjugating enzyme E2L 3, like	4e-40		ubiquitin-conjugating enzyme	5e-11		ubiquitin-conjugating enzyme e2, putative	1e-09	MAL12:194141-195459(+) | length	147			25	3	721	222	66	287	75	147	Updated
CiTo12B03	NADH dehydrogenase (ubiquinone) 1 alpha subcomplex, 10	2e-36																			Non-updated
CiTo34B03	endozepine	3e-31		Acyl CoA binding protein	4e-15		acyl CoA binding protein, putative	5e-08	MAL10:70548-70820(-) | length	90			27	2	672	222	104	325	3	81	Updated
CiTo3G03	hypothetical protein GSPATT00028380001	7e-17																			Non-updated
CiTo27D02	Lecithin:cholesterol acyltransferase family protein	3e-06		hypothetical protein TTHERM_00411730	7e-09																Non-updated
CiTo27D02	No Significant hits			hypothetical protein TTHERM_00411730	7e-09																Non-updated
CiTo9B04	hypothetical protein TTHERM_00312020	1e-10		hypothetical protein TTHERM_00312020	4e-12		hypothetical protein	1e-07	MAL11:1281282-1287631(-) | length	2072			69	3	767	627	21	647	1552	1786	Updated
CiTo56A03	No Significant hits																				Non-updated
CiTo45F05	No Significant hits																				Non-updated
CiTo4A10	2-oxoglutarate dehydrogenase, E1 component family protein	4e-60		2-oxoglutarate dehydrogenase, E1 component family protein	1e-61		2-oxoglutarate dehydrogenase e1 component	2e-39	MAL8:933417-936722(+) | length	1038			86	1	609	597	1	597	722	908	Updated
CiTo11G12	hypothetical protein GSPATT00028001001	6e-65		hypothetical protein TTHERM_01230120	2e-64																Non-updated
CiTo21C02	NADH dehydrogenase subunit 5	9e-07																			Non-updated
CiTo6G01	splicing factor, putative	3e-10		conserved hypothetical protein	6e-15		hypothetical protein, conserved	2e-12	MAL13:1092595-1094388(-) | length	527			37	2	747	333	380	712	211	324	Updated
Cito1F09	ribosomal protein S3a	6e-66		Ribosomal S3Ae family protein	2e-60		40S ribosomal protein S3A, putative	4e-62	MAL3:962225-963174(-) | length	262			118	3	648	636	6	641	22	232	Updated
CiTo48F01	No Significant hits																				Non-updated
CiTo30C06	TROVE domain containing protein	5e-53		TROVE domain containing protein	1e-54																Non-updated
CiTo22F07	unnamed protein product	2e-70		Mitochondrial carrier protein	1e-08																Non-updated
CiTo3G04	hypothetical protein GSPATT00036213001	2e-06		MIZ zinc finger family protein	5e-06		SUMO ligase, putative	1e-06	MAL13:2425217-2427516(-) | length	552			38	2	573	369	11	379	147	272	Updated
CiTo19A03	peptidyl-prolyl cis-trans isomerase, cyclophilin-type family protein	3e-58		peptidyl-prolyl cis-trans isomerase, cyclophilin-type family protein	8e-60		PFCYP19, cyclophilin, peptidyl-prolyl cis-trans isomerase	2e-41	MAL3:925315-925830(-) | length	171			85	2	648	504	71	574	5	171	Updated
CiTo43E03	solute carrier family 25, member 29	9e-24		Mitochondrial carrier protein	5e-24		mitochondrial carrier protein, putative	2e-09	MAL12:1774889-1776570(+) | length	256			58	3	696	645	51	695	4	205	Updated
CiTo10B11	hypothetical protein TTHERM_00136390	5e-35		hypothetical protein TTHERM_00136390	1e-36																Non-updated
CiTo25A10	Replication factor C subunit, putative	9e-63		Replication factor C subunit, putative	3e-64		replication factor C subunit 5, putative	3e-35	MAL11:437171-438220(-) | length	349			70	3	596	588	6	593	1	196	Updated
CiTo39F11	No significant hits																				Non-updated
CiTo24C06	TCP-1/cpn60 chaperonin family protein	7e-59		TCP-1/cpn60 chaperonin family protein	2e-60		T-complex protein eta subunit, putative	4e-50	MAL3:359017-360908(-) | length	539			95	2	624	555	20	574	1	185	Updated
CiTo39H11	No Significant hits																				Non-updated
CiTo46G10	No Significant hits																				Non-updated
CiTo40A03	hypothetical protein GSPATT00036081001	3e-34		conserved hypothetical protein	7e-29																Non-updated
CiTo35D06	No Significant hits																				Non-updated
CiTo28C07	vacuolar ATPase subunit E	1e-46		vacuolar ATPase subunit E	5e-48		vacuolar ATP synthase subunit E, putative	1e-14	MAL9:1350825-1351490(-) | length	221			40	3	637	456	180	635	56	185	Updated
CiTo39B09	No significant hits																				Non-updated
CiTo30E03	No Significant hits																				Non-updated
CiTo32H09	CD45	1e-48		Protein-tyrosine phosphatase containing protein	1e-12																Non-updated
CiTo8A05	Adenylate kinase, putative	5e-66		adenylate kinases family protein	1e-67		adenylate kinase, putative	8e-59	MAL10:369199-370225(-) | length	242			107	3	785	714	18	731	5	241	Updated
CiTo3E06	No Significant hits																				Non-updated
CiTo5C09	YeeE/YedE family protein	3e-25		YeeE/YedE family protein	8e-27																Non-updated
CiTo49D10	helicase	2e-16		hypothetical protein TTHERM_00136030	6e-20		hypothetical protein	2e-13	MAL11:279920-282994(-) | length	1024			54	-1	640	477	98	574	842	1012	Updated
CiTo35A05	40S ribosomal protein S7 (RPS7A)	3e-24		hypothetical protein TTHERM_00471090	4e-37		40S ribosomal protein S7 homologue, putative	5e-18	MAL13:150985-151837(-) | length	194			48	2	645	384	149	532	56	186	Updated
Cito1H02	No Significant hits			hypothetical protein TTHERM_00316510	1e-06		hypothetical protein	5e-06	MAL14:1467572-1474381(-) | length	2269			34	2	683	462	209	670	396	549	Updated
CiTo27C02	hypothetical protein GSPATT00030325001	2e-26		hypothetical protein TTHERM_00263310	6e-28																Non-updated
[truncated: 660 more rows]
