# Supplementary material for: Transcriptome analysis of the Cryptocaryon irritans tomont stage identifies potential genes for the detection and control of cryptocaryonosis
Source: BMC Genomics. 2010 Jan 29;11:76. doi: 10.1186/1471-2164-11-76 (PMC2828411; doi:10.1186/1471-2164-11-76)
Supplement: Additional file 3 — SUPERFAMILY and Pfam domains of C. irritans, T. thermophila and P. falciparum. Number of protein domain assignments of C. irritans, T. thermophila and P. falciparum according to SUPERFAMILY and Pfam classifications. [file 1471-2164-11-76-S3.XLS]

## Sheet: Superfamily
Superfamily ID	Superfamily	T. thermophila		P. falciparum		C. irritans
57184	Growth factor receptor domain	2345		9		16
52047	RNI-like	1140		9		3
56112	Protein kinase-like (PK-like)	1133		107		47
52540	P-loop containing nucleoside triphosphate hydrolases	1029		357		94
51206	cAMP-binding domain-like	851		11		4
48452	TPR-like	499		36		12
50978	WD40 repeat-like	487		97		25
81324	Voltage-gated potassium channels	386		2		2
57850	RING/U-box	353		40		13
51126	Pectin lyase-like	321		1		0
47473	EF-hand	313		65		17
48371	ARM repeat	242		75		36
54001	Cysteine proteinases	234		35		39
53474	alpha/beta-Hydrolases	211		39		10
82185	Histone H3 K4-specific methyltransferase SET7/9 N-terminal domain	208		16		4
103473	MFS general substrate transporter	187		25		14
52833	Thioredoxin-like	164		47		16
51735	NAD(P)-binding Rossmann-fold domains	152		27		24
56784	HAD-like	133		25		6
53300	vWA-like	130		14		7
54928	RNA-binding domain, RBD	119		94		22
48403	Ankyrin repeat	114		17		8
55874	ATPase domain of HSP90 chaperone/DNA topoisomerase II/histidine kinase	113		9		7
101908	Putative isomerase YbhE	113		2		0
54236	Ubiquitin-like	111		25		6
50630	Acid proteases	105		12		5
81901	HCP-like	103		10		1
52172	CheY-like	97		0		1
90123	ABC transporter transmembrane region	95		9		4
53335	S-adenosyl-L-methionine-dependent methyltransferases	92		54		3
81653	Calcium ATPase, transduction domain A	88		7		1
49562	C2 domain (Calcium/lipid-binding domain, CaLB)	80		14		4
81665	Calcium ATPase, transmembrane domain M	80		12		2
55486	Metalloproteases ("zincins"), catalytic domain	80		5		18
47384	Homodimeric domain of signal transducing histidine kinase	74		0		0
52799	(Phosphotyrosine protein) phosphatases II	72		5		2
51445	(Trans)glycosidases	72		2		9
53067	Actin-like ATPase domain	72		38		16
51905	FAD/NAD(P)-binding domain	67		18		12
47616	Glutathione S-transferase (GST), C-terminal domain	66		2		0
103481	Multidrug resistance efflux transporter EmrE	65		9		2
50249	Nucleic acid-binding proteins	64		46		17
50729	PH domain-like	62		16		8
47923	Ypt/Rab-GAP domain of gyp1p	62		14		3
52058	L domain-like	60		12		2
46689	Homeodomain-like	56		10		6
63411	LuxS/MPP-like metallohydrolase	54		17		5
56300	Metallo-dependent phosphatases	54		18		4
103506	Mitochondrial carrier	54		13		7
53098	Ribonuclease H-like	51		15		3
64268	PX domain	50		2		5
56059	Glutathione synthetase ATP-binding domain-like	49		8		0
48264	Cytochrome P450	48		0		0
47954	Cyclin-like	47		9		6
50985	RCC1/BLIP-II	47		9		0
54495	UBC-like	47		16		5
46565	Chaperone J-domain	46		45		5
53254	Phosphoglycerate mutase-like	46		6		2
57903	FYVE/PHD zinc finger	45		6		2
49879	SMAD/FHA domain	45		6		2
55729	Acyl-CoA N-acyltransferases (Nat)	43		14		2
81660	Metal cation-transporting ATPase, ATP-binding domain N	43		1		1
46785	Winged helix DNA-binding domain	42		15		5
53187	Zn-dependent exopeptidases	42		3		3
51430	NAD(P)-linked oxidoreductase	41		2		4
53383	PLP-dependent transferases	41		10		8
81296	E set domains	40		1		0
117281	Kelch motif	38		5		0
56399	ADP-ribosylation	37		1		0
81606	PP2C-like	37		13		4
55961	Bet v1-like	36		5		0
50998	Quinoprotein alcohol dehydrogenase-like	36		1		0
90229	CCCH zinc finger	34		11		7
49899	Concanavalin A-like lectins/glucanases	34		7		9
50447	Translation proteins	33		21		7
56801	Acetyl-CoA synthetase-like	32		15		2
52075	Outer arm dynein light chain 1	32		3		0
54211	Ribosomal protein S5 domain 2-like	32		22		5
56219	DNase I-like	31		9		2
50965	Galactose oxidase, central domain	31		8		3
100909	IP3 receptor type 1 binding core, domain 2	31		0		0
52374	Nucleotidylyl transferase	31		24		6
55785	PYP-like sensor domain (PAS domain)	31		0		0
50129	GroES-like	30		3		1
55811	Nudix	30		3		0
141086	Agglutinin HPA-like	29		0		0
64356	SNARE-like	29		19		1
51197	Clavaminate synthase-like	28		4		0
49599	TRAF domain-like	27		1		1
56281	Metallo-hydrolase/oxidoreductase	26		11		1
82109	MIR domain	26		1		0
69572	Activating enzymes of the ubiquitin-like proteins	25		10		0
47203	Acyl-CoA dehydrogenase C-terminal domain-like	25		0		1
54980	EF-G C-terminal domain-like	24		11		2
56235	N-terminal nucleophile aminohydrolases (Ntn hydrolases)	24		18		6
54160	Chromo domain-like	23		2		0
55073	Nucleotide cyclase	23		4		0
57667	C2H2 and C2HC zinc fingers	22		6		0
52087	CRAL/TRIO domain	22		5		0
51395	FMN-linked oxidoreductases	22		4		1
74650	Galactose mutarotase-like	22		0		0
46458	Globin-like	22		0		2
82199	SET domain	22		10		1
52317	Class I glutamine amidotransferase-like	21		6		1
52096	ClpP/crotonase	21		8		2
52343	Ferredoxin reductase-like, C-terminal NADP-linked domain	21		4		0
55781	GAF domain-like	21		1		0
48439	Protein prenylyltransferase	21		2		0
52518	Thiamin diphosphate-binding fold (THDP-binding)	21		11		7
55307	Tubulin C-terminal domain-like	21		6		8
47113	Histone-fold	20		11		6
52490	Tubulin nucleotide-binding domain-like	20		6		9
55856	Cytochrome b5-like heme/steroid binding domain	19		3		2
51556	Metallo-dependent hydrolases	19		4		1
103190	Sensory domain-like	19		0		0
53649	Alkaline phosphatase-like	18		1		2
47576	Calponin-homology domain, CH-domain	18		4		1
55681	Class II aaRS and biotin synthetases	18		24		3
49348	Clathrin adaptor appendage domain	18		5		0
56645	Acyl-CoA dehydrogenase NM domain-like	17		0		5
52467	DHS-like NAD/FAD-binding domain	17		5		2
56204	Hect, E3 ligase catalytic domain	17		3		1
47095	HMG-box	17		3		1
46934	UBA-like	17		6		3
109604	HD-domain/PDEase-like	16		5		1
117289	Nucleoporin domain	16		0		0
56601	beta-lactamase/transpeptidase-like	15		0		0
52113	BRCT domain	15		3		0
63829	Calcium-dependent phosphotriesterase	15		2		0
50891	Cyclophilin-like	15		11		3
81321	Family A G protein-coupled receptor-like	15		0		4
49493	HSP40/DnaJ peptide-binding domain	15		14		1
53448	Nucleotide-diphospho-sugar transferases	15		7		0
54637	Thioesterase/thiol ester dehydrase-isomerase	15		4		0
47370	Bromodomain	14		4		5
46938	CRAL/TRIO N-terminal domain	14		1		0
51011	Glycosyl hydrolase domain	14		0		0
63737	Leukotriene A4 hydrolase N-terminal domain	14		1		2
51101	Mannose-binding lectins	14		0		1
52821	Rhodanese/Cell cycle control phosphatase	14		3		1
63380	Riboflavin synthase domain-like	14		4		1
56104	SAICAR synthase-like	14		5		0
53901	Thiolase-like	14		5		2
50104	Translation proteins SH3-like domain	14		8		4
47661	t-snare proteins	14		7		0
53756	UDP-Glycosyltransferase/glycogen phosphorylase	14		1		0
52402	Adenine nucleotide alpha hydrolases-like	13		9		1
75304	Amidase signature (AS) enzymes	13		1		1
52151	FabD/lysophospholipase-like	13		4		1
51971	Nucleotide-binding domain	13		2		1
56024	Phospholipase D/nuclease	13		2		0
51182	RmlC-like cupins	13		1		0
64484	beta and beta-prime subunits of DNA dependent RNA-polymerase	12		6		3
54403	Cystatin/monellin	12		0		3
143791	DUSP-like	12		1		0
52949	Macro domain-like	12		4		1
81301	Nucleotidyltransferase	12		6		0
144000	Oxysterol-binding protein-like	12		1		0
51695	PLC-like phosphodiesterases	12		2		1
50182	Sm-like ribonucleoproteins	12		16		1
109993	VPS9 domain	12		2		0
63825	YWTD domain	12		1		0
53720	ALDH-like	11		0		6
57845	B-box zinc-binding domain	11		0		1
56672	DNA/RNA polymerases	11		8		1
82171	DPP6 N-terminal domain-like	11		1		0
54791	Eukaryotic type KH-domain (KH-domain type I)	11		13		0
49785	Galactose-binding domain-like	11		9		4
52029	GroEL apical domain-like	11		10		8
100934	Heat shock protein 70kD (HSP70), C-terminal subdomain	11		5		1
100920	Heat shock protein 70kD (HSP70), peptide-binding domain	11		4		3
144232	HIT/MYND zinc finger-like	11		6		0
49764	HSP20-like chaperones	11		14		2
55315	L30e-like	11		9		1
57756	Retrovirus zinc finger-like domains	11		1		2
56574	Serpins	11		0		1
75011	3-carboxy-cis,cis-mucoante lactonizing enzyme	10		0		0
48317	Acid phosphatase/Vanadium-dependent haloperoxidase	10		1		0
47323	Anticodon-binding domain of a subclass of class I aminoacyl-tRNA synthetases	10		7		0
117892	Band 7/SPFH domain	10		3		0
50685	Barwin-like endoglucanases	10		0		0
55920	Creatinase/aminopeptidase	10		7		2
56091	DNA ligase/mRNA capping enzyme, catalytic domain	10		2		1
50465	EF-Tu/eEF-1alpha/eIF2-gamma C-terminal domain	10		5		3
55424	FAD/NAD-linked reductases, dimerisation (C-terminal) domain	10		5		1
57716	Glucocorticoid receptor-like (DNA-binding domain)	10		5		0
55931	Glutamine synthetase/guanido kinase	10		3		1
48592	GroEL equatorial domain-like	10		10		10
54849	GroEL-intermediate domain like	10		10		10
100950	NagB/RpiA/CoA transferase-like	10		6		0
101690	PAZ domain	10		0		1
82615	Polo-box domain	10		0		0
55120	Pseudouridine synthase	10		15		1
49452	Starch-binding domain-like	10		0		1
48445	14-3-3 protein	9		3		6
51110	alpha-D-mannose-specific plant lectins	9		0		2
52768	Arginase/deacetylase	9		5		1
55394	Bactericidal permeability-increasing protein, BPI	9		0		1
75632	Cullin homology domain	9		2		0
74788	Cullin repeat-like	9		2		1
57889	Cysteine-rich domain	9		3		1
54373	FAD-linked reductases, C-terminal domain	9		2		0
54534	FKBP-like	9		2		1
54197	HIT-like	9		2		0
48695	Multiheme cytochromes	9		0		0
54695	POZ domain	9		3		0
144091	Rhomboid-like	9		10		0
51569	Aldolase	8		3		3
53056	beta-carbonic anhydrase, cab	8		0		0
48464	ENTH/VHS domain	8		3		2
48340	Interferon-induced guanylate-binding protein 1 (GBP1), C-terminal domain	8		0		0
81631	PAP/OAS1 substrate-binding domain	8		4		0
49354	PapD-like	8		1		1
51621	Phosphoenolpyruvate/pyruvate domain	8		3		2
46579	Prefoldin	8		5		1
55895	Ribonuclease Rh-like	8		0		0
50370	Ricin B-like lectins	8		2		8
56815	Sec1/munc18-like (SM) proteins	8		5		2
63748	Tudor/PWWP/MBT	8		1		1
51045	WW domain	8		4		1
48179	6-phosphogluconate dehydrogenase C-terminal domain-like	7		4		4
53223	Aminoacid dehydrogenase-like, N-terminal domain	7		4		3
88688	Families 57/38 glycoside transferase middle domain	7		0		0
88713	Glycoside hydrolase/deacetylase	7		0		3
53955	Lysozyme-like	7		0		0
54919	Nucleoside diphosphate kinase, NDK	7		3		0
55797	PR-1-like	7		0		0
53271	PRTase-like	7		5		1
143503	PUG domain-like	7		5		0
47769	SAM/Pointed domain	7		1		1
48425	Sec7 domain	7		1		0
51230	Single hybrid motif	7		6		1
51161	Trimeric LpxA-like enzymes	7		11		1
53686	Tryptophan synthase beta subunit-like PLP-dependent enzymes	7		0		0
54292	2Fe-2S ferredoxin-like	6		3		0
101478	ADP-ribosylglycohydrolase	6		0		0
57863	ArfGap/RecO-like zinc finger	6		3		1
81837	BEACH domain	6		1		0
48256	Citrate synthase	6		2		5
52954	Class II aaRS ABD-related	6		8		0
46626	Cytochrome c	6		3		1
48019	DNA polymerase III clamp loader subunits, C-terminal domain	6		4		0
48334	DNA repair protein MutS, domain III	6		3		0
57938	DnaJ/Hsp40 cysteine-rich domain	6		2		2
47587	Domain of poly(ADP-ribose) polymerase	6		0		0
55418	eIF4e-like	6		2		1
49695	gamma-Crystallin-like	6		0		0
69593	Glycerol-3-phosphate (1)-acyltransferase	6		4		0
55909	Pentein	6		1		0
48537	Phospholipase C/P1 nuclease	6		3		0
88723	PIN domain-like	6		7		2
90209	Ran BP2/NZF zinc finger-like	6		3		0
81822	RuBisCo LSMT C-terminal, substrate-binding domain	6		0		0
47862	Saposin	6		0		1
49447	Second domain of Mu2 adaptin subunit (ap50) of ap2 adaptor	6		5		1
48208	Six-hairpin glycosidases	6		1		1
48576	Terpenoid synthases	6		2		0
50494	Trypsin-like serine proteases	6		2		2
142921	WGR domain-like	6		0		0
57829	Zn-binding ribosomal proteins	6		6		1
54862	4Fe-4S ferredoxins	5		1		0
118310	AN1-like Zinc finger	5		2		0
55545	beta-N-acetylhexosaminidase-like domain	5		0		0
81995	beta-sandwich domain of Sec23/24	5		3		2
56655	Carbohydrate phosphatase	5		0		0
51069	Carbonic anhydrase	5		2		2
56317	Carbon-nitrogen hydrolase	5		1		2
49344	CBD9-like	5		0		0
51338	Composite domain of metallo-dependent hydrolases	5		0		0
53927	Cytidine deaminase-like	5		2		0
47391	Dimerization-anchoring domain of cAMP-dependent PK regulatory subunit	5		2		0
54648	DLC	5		3		0
54768	dsRNA-binding domain-like	5		1		1
81333	F1F0 ATP synthase subunit C	5		4		0
56176	FAD-binding domain	5		0		0
81383	F-box domain	5		1		0
48350	GTPase activation domain, GAP	5		1		1
50022	ISP domain	5		2		2
53213	LigB subunit of an aromatic-ring-opening dioxygenase LigAB	5		0		0
82784	OsmC-like	5		0		0
56712	Prokaryotic type I DNA topoisomerase	5		1		0
88697	PUA domain-like	5		5		1
102114	Radical SAM enzymes	5		5		1
50044	SH3-domain	5		0		0
53697	SIS domain	5		2		2
55945	TATA-box binding protein-like	5		5		2
48239	Terpenoid cyclases/Protein prenyltransferases	5		3		0
50677	ValRS/IleRS/LeuRS editing domain	5		3		2
50969	YVTN repeat-like/Quinoprotein amine dehydrogenase	5		1		1
57783	Zinc beta-ribbon	5		8		0
82919	Zn-finger domain of Sec23/24	5		2		1
47807	5' to 3' exonuclease, C-terminal subdomain	4		5		1
47336	ACP-like	4		2		0
69118	AhpD-like	4		0		0
75217	alpha/beta knot	4		5		0
54277	CAD & PB1 domains	4		0		3
52777	CoA-dependent acyltransferases	4		3		0
55271	DNA repair protein MutS, domain I	4		2		0
56529	FAH	4		0		0
52218	Flavoproteins	4		3		1
52283	Formate/glycerate dehydrogenase catalytic domain-like	4		2		5
140990	FtsH protease domain-like	4		3		0
89009	GAT-like domain	4		0		0
55060	GHMP Kinase, C-terminal domain	4		1		0
55347	Glyceraldehyde-3-phosphate dehydrogenase-like, C-terminal domain	4		4		5
48034	Guanido kinase N-terminal domain	4		0		0
50324	Inorganic pyrophosphatase	4		1		0
52499	Isochorismatase-like hydrolases	4		1		0
53659	Isocitrate/Isopropylmalate dehydrogenase-like	4		1		2
56327	LDH C-terminal domain-like	4		3		1
50974	Nitrous oxide reductase, N-terminal domain	4		0		0
50615	N-terminal domain of alpha and beta subunits of F1 ATP synthase	4		3		8
110296	Oligoxyloglucan reducing end-specific cellobiohydrolase	4		1		6
53738	Phosphoglucomutase, first 3 domains	4		5		0
50800	PK beta-barrel domain-like	4		2		1
52935	PK C-terminal domain-like	4		2		0
51419	PLP-binding barrel	4		2		1
52440	PreATP-grasp domain	4		4		0
52980	Restriction endonuclease-like	4		3		0
50715	Ribosomal protein L25-like	4		3		0
52080	Ribosomal proteins L15p and L18e	4		4		0
54189	Ribosomal proteins S24e, L23 and L15e	4		4		1
103196	Roadblock/LC7 domain	4		1		0
75553	Smc hinge domain	4		4		0
100939	SPOC domain-like	4		0		1
52210	Succinyl-CoA synthetase domains	4		4		0
81271	TGS-like	4		3		0
52922	TK C-terminal domain-like	4		4		1
53137	Translational machinery components	4		5		2
56719	Type II DNA topoisomerase	4		3		0
143990	YbiA-like	4		1		0
47027	Acyl-CoA binding protein	3		5		0
50692	ADC-like	3		3		1
55174	Alpha-L RNA-binding motif	3		5		2
101821	Aminopeptidase/glucanase lid domain	3		1		0
69645	Arp2/3 complex subunits	3		0		1
117018	ATP-dependent DNA ligase DNA-binding domain	3		1		0
55031	Bacterial exopeptidase dimerisation domain	3		0		0
74924	Cap-Gly domain	3		2		0
54585	Cdc48 domain 2-like	3		5		1
47676	Conserved domain common to transcription factors TFIIS, elongin A, CRSP70	3		2		0
53092	Creatinase/prolidase N-terminal domain	3		1		1
47917	C-terminal domain of alpha and beta subunits of F1 ATP synthase	3		3		3
49329	Cu,Zn superoxide dismutase-like	3		0		1
55154	CYTH-like phosphatases	3		1		0
54909	Dimeric alpha+beta barrel	3		0		0
48150	DNA-glycosylase	3		3		0
47364	Domain of the SRP/SRP receptor G-proteins	3		2		1
57196	EGF/Laminin	3		8		20
46942	Elongation factor TFIIS domain 2	3		2		0
51604	Enolase C-terminal domain-like	3		1		2
54826	Enolase N-terminal domain-like	3		1		3
55205	EPT/RTPC-like	3		3		0
55103	FAD-linked oxidases, C-terminal domain	3		0		0
117916	Fe-S cluster assembly (FSCA) domain-like	3		4		0
101447	Formin homology 2 domain (FH2 domain)	3		3		0
55277	GYF domain	3		1		0
47819	HRDC-like	3		1		0
110942	HSP90 C-terminal domain	3		4		1
90002	Hypothetical protein YjiA, C-terminal domain	3		1		0
52156	Initiation factor IF2/eIF5b, domain 3	3		3		0
69318	Integrin alpha N-terminal domain	3		1		0
52972	ITPase-like	3		3		0
102712	JAB1/MPN domain	3		2		0
111126	Ligand-binding domain in the NO signalling and Golgi transport	3		3		0
55144	LigT-like	3		1		0
50814	Lipocalins	3		1		0
51316	Mss4-like	3		1		2
143113	NAP-like	3		2		0
101898	NHL repeat	3		1		0
89124	Nop domain	3		3		2
101278	N-terminal domain of adenylylcyclase associated protein, CAP	3		0		0
53590	Nucleoside hydrolase	3		0		0
56420	Peptide deformylase	3		1		0
55068	Peptide methionine sulfoxide reductase	3		0		0
53784	Phosphofructokinase	3		4		4
81767	Pre-protein crosslinking domain of SecA	3		0		0
53167	Purine and uridine phosphorylases	3		1		1
53182	Pyrrolidone carboxyl peptidase (pyroglutamate aminopeptidase)	3		0		0
48366	Ras GEF	3		0		0
55257	RBP11-like subunits of RNA polymerase	3		5		0
53613	Ribokinase-like	3		4		0
56808	Ribosomal protein L1	3		4		3
55973	S-adenosylmethionine synthetase	3		3		1
47031	Second domain of FERM	3		0		0
81382	Skp1 dimerisation domain-like	3		1		0
55718	Sterol carrier protein, SCP	3		0		0
109905	Surp module (SWAP domain)	3		3		1
55186	ThrRS/AlaRS common domain	3		3		1
100966	Translation initiation factor 2 beta, aIF2beta, N-terminal domain	3		2		0
54518	Tubby C-terminal domain-like	3		1		0
117839	WWE domain	3		0		0
51658	Xylose isomerase-like	3		1		0
55826	YbaK/ProRS associated domain	3		1		0
53732	Aconitase iron-sulfur domain	2		1		0
55753	Actin depolymerizing proteins	2		2		2
103111	Activator of Hsp90 ATPase, Aha1	2		3		0
55021	ACT-like	2		0		0
117856	AF0104/ALDC/Ptd012-like	2		0		0
50621	Alanine racemase C-terminal domain-like	2		1		0
46548	alpha-helical ferredoxin	2		2		1
48163	An anticodon-binding domain of class I aminoacyl-tRNA synthetases	2		1		0
46774	ARID-like	2		1		1
56534	Aromatic aminoacid monoxygenases, catalytic and oligomerization domains	2		0		0
143081	BB1717-like	2		1		0
52279	Beta-D-glucan exohydrolase, C-terminal domain	2		0		0
82657	BolA-like	2		1		0
110857	BtrG-like	2		0		0
55637	Cell cycle regulatory proteins	2		2		0
89796	CoA-transferase family III (CaiB/BaiF)	2		0		0
48173	Cryptochrome/photolyase FAD-binding domain	2		1		0
52425	Cryptochrome/photolyase, N-terminal domain	2		1		0
51004	C-terminal (heme d1) domain of cytochrome cd1-nitrite reductase	2		0		0
82215	C-terminal autoproteolytic domain of nucleoporin nup98	2		0		0
82754	C-terminal, gelsolin-like domain of Sec23/24	2		3		1
56752	D-aminoacid aminotransferase-like PLP-dependent enzymes	2		1		1
48065	DBL homology domain (DH-domain)	2		0		0
54506	Diaminopimelate epimerase-like	2		0		0
75001	Dipeptidyl peptidase I (cathepsin C), exclusion domain	2		3		1
55979	DNA clamp	2		4		1
118116	DNA mismatch repair protein MutL	2		1		0
47802	DNA polymerase beta, N-terminal domain-like	2		1		0
144074	E2F-DP heterodimerization region	2		0		0
140612	EB1 dimerisation domain-like	2		1		0
54984	eEF-1beta-like	2		2		0
55159	eIF1-like	2		3		0
140111	Endosomal sorting complex assembly domain	2		0		0
110019	ERO1-like	2		1		1
69000	FAD-dependent thiol oxidase	2		2		0
54719	Fe,Mn superoxide dismutase (SOD), C-terminal domain	2		2		0
46609	Fe,Mn superoxide dismutase (SOD), N-terminal domain	2		2		0
47240	Ferritin-like	2		2		2
81698	FF domain	2		2		1
47212	FKBP12-rapamycin-binding domain of FKBP-rapamycin-associated protein (FRAP)	2		0		0
50486	FMT C-terminal domain-like	2		2		0
103025	Folate-binding domain	2		4		0
55387	Frataxin/Nqo15-like	2		0		0
143575	GAS2 domain-like	2		0		0
53774	Glutaminase/Asparaginase	2		0		1
54368	Glutamine synthetase, N-terminal domain	2		0		1
54593	Glyoxalase/Bleomycin resistance protein/Dihydroxybiphenyl dioxygenase	2		3		0
55166	Hedgehog/DD-peptidase	2		0		0
51294	Hedgehog/intein (Hint) domain	2		0		0
81811	Helical domain of Sec23/24	2		2		1
48113	Heme-dependent peroxidases	2		0		0
89360	HesB-like domain	2		3		0
55008	HMA, heavy metal-associated domain	2		0		0
116907	Hook domain	2		1		0
103107	Hypothetical protein c14orf129, hspc210	2		0		1
140959	Indolic compounds 2,3-dioxygenase-like	2		0		0
56553	Insert subdomain of RNA polymerase alpha subunit	2		4		0
48557	L-aspartase-like	2		1		1
52016	LeuD/IlvD-like	2		1		0
51306	LexA/Signal peptidase	2		2		0
102588	LmbE-like	2		1		1
50911	Mannose 6-phosphate receptor domain	2		0		2
54529	Mitochondrial glycoprotein MAM33-like	2		1		0
101152	Mob1/phocein	2		0		1
82866	Multidrug efflux transporter AcrB transmembrane domain	2		1		1
51984	MurCD N-terminal domain	2		0		0
111331	NAD kinase	2		1		0
51690	Nicotinate/Quinolinate PRTase C-terminal domain-like	2		1		0
54675	Nicotinate/Quinolinate PRTase N-terminal domain-like	2		1		0
81531	Non-heme 11 kDa protein of cytochrome bc1 complex (Ubiquinol-cytochrome c reductase)	2		1		0
102848	NSFL1 (p97 ATPase) cofactor p47, SEP domain	2		1		0
55481	N-terminal domain of eukaryotic peptide chain release factor subunit 1, ERF1	2		1		1
88798	N-terminal, heterodimerisation domain of RBP7 (RpoE)	2		2		0
54427	NTF2-like	2		2		0
52025	PA domain	2		0		2
55248	PCD-like	2		1		0
50156	PDZ domain-like	2		2		0
141571	Pentapeptide repeat-like	2		3		0
50993	Peptidase/esterase 'gauge' domain	2		0		0
53178	Peptidyl-tRNA hydrolase-like	2		0		0
47005	Peripheral subunit-binding domain of 2-oxo acid dehydrogenase complex	2		0		1
55957	Phosphoglucomutase, C-terminal domain	2		2		0
53748	Phosphoglycerate kinase	2		1		2
103491	Preprotein translocase SecY subunit	2		1		1
55770	Profilin (actin-binding protein)	2		1		1
54814	Prokaryotic type KH domain (KH-domain type II)	2		2		2
82708	R3H domain	2		0		0
47794	Rad51 N-terminal domain-like	2		2		0
75620	Release factor	2		3		0
55666	Ribonuclease PH domain 2-like	2		2		0
52161	Ribosomal protein L13	2		2		0
54843	Ribosomal protein L22	2		3		0
46561	Ribosomal protein L29 (L29p)	2		2		1
55129	Ribosomal protein L30p/L7e	2		2		1
48662	Ribosomal protein L39e	2		1		0
52166	Ribosomal protein L4	2		2		2
56053	Ribosomal protein L6	2		2		1
69065	RNase III domain-like	2		0		0
47060	S15/NS1 RNA-binding domain	2		3		0
56276	S-adenosylmethionine decarboxylase	2		1		1
57567	Serine protease inhibitors	2		0		0
52266	SGNH hydrolase	2		0		0
47446	Signal peptide-binding domain	2		1		0
54447	ssDNA-binding transcriptional regulator domain	2		1		0
50199	Staphylococcal nuclease	2		1		3
55711	Subdomain of clathrin and coatomer appendage domain	2		2		0
90096	Subunits of heterodimeric actin filament capping protein Capz	2		2		0
82649	SufE/NifU	2		3		0
101576	Supernatant protein factor (SPF), C-terminal domain	2		0		1
53790	Tetrapyrrole methylase	2		1		0
144122	Tim10-like	2		5		0
69304	Tricorn protease N-terminal domain	2		0		0
51713	tRNA-guanine transglycosylase	2		3		0
55298	YjgF-like	2		0		0
103378	2-methylcitrate dehydratase PrpD	1		0		0
56214	4'-phosphopantetheinyl transferase	1		1		0
55816	5'-nucleotidase (syn. UDP-sugar hydrolase), C-terminal domain	1		0		0
50405	Actin-crosslinking proteins	1		0		2
54975	Acylphosphatase/BLUF domain-like	1		0		0
101386	all-alpha NTP pyrophosphatases	1		0		0
69336	Alpha subunit of glutamate synthase, C-terminal domain	1		1		0
101790	Aminomethyltransferase beta-barrel domain	1		2		0
143447	AMMECR1-like	1		1		0
111352	Ammonium transporter	1		0		0
54991	Anticodon-binding domain of PheRS	1		2		0
110069	ApaG-like	1		0		0
53639	AraD-like aldolase/epimerase	1		0		0
69103	Arp2/3 complex 16 kDa subunit ARPC5	1		0		0
69060	Arp2/3 complex 21 kDa subunit ARPC3	1		0		0
101546	ASF1-like	1		1		0
52943	ATP synthase (F1-ATPase), gamma subunit	1		1		0
103657	BAR/IMD domain-like	1		0		0
49303	beta-Galactosidase/glucuronidase domain	1		0		0
81872	BRCA2 helical domain	1		0		0
140383	BSD domain-like	1		2		0
140106	Calcyclin-binding protein-like	1		0		0
57798	Casein kinase II beta subunit	1		2		0
53800	Chelatase	1		1		0
64288	Chorismate lyase-like	1		0		0
103263	Chorismate synthase, AroC	1		1		0
101473	Citrobacter dihydroxyacetone kinase extra ATP-binding domain	1		0		0
50989	Clathrin heavy-chain terminal domain	1		1		1
54736	ClpS-like	1		3		0
102645	CoaB-like	1		2		0
102886	Coproporphyrinogen III oxidase	1		1		0
144217	CSL zinc finger	1		2		0
110111	Ctag/Cox11	1		1		0
69340	C-terminal domain of adenylylcyclase associated protein	1		1		1
101420	C-terminal domain of Ku80	1		0		0
64586	C-terminal domain of ProRS	1		1		0
49503	Cupredoxins	1		1		0
110395	CutC-like	1		0		0
82549	DAK1/DegV-like	1		0		0
56796	Dehydroquinate synthase-like	1		0		0
64182	DHH phosphoesterases	1		1		0
53597	Dihydrofolate reductase-like	1		1		0
56349	DNA breaking-rejoining enzymes	1		2		0
81585	DNA polymerase beta-like, second domain	1		0		0
56731	DNA primase core	1		1		0
56726	DNA topoisomerase IV, alpha subunit	1		2		0
143410	DOPA-like	1		0		0
46950	Double-stranded DNA-binding domain	1		1		0
69500	DTD-like	1		1		0
51283	dUTPase-like	1		1		0
89942	eEF1-gamma domain	1		1		0
116742	eIF2alpha middle domain-like	1		1		0
110993	eIF-2-alpha, C-terminal domain	1		1		0
54713	Elongation factor Ts (EF-Ts), dimerisation domain	1		1		0
56741	Eukaryotic DNA topoisomerase I, N-terminal DNA-binding fragment	1		1		1
51730	FAD-linked oxidoreductase	1		0		0
53920	Fe-only hydrogenase	1		1		0
50475	FMN-binding split barrel	1		0		0
55469	FMN-dependent nitroreductase-like	1		0		0
53706	Formate dehydrogenase/DMSO reductase, domains 1-3	1		0		1
53328	Formyltransferase	1		1		0
63433	Fumarylacetoacetate hydrolase, FAH, N-terminal domain	1		0		0
47938	Functional domain of the splicing factor Prp18	1		1		0
89895	FYSH domain	1		1		0
54913	GlnB-like	1		1		0
110004	Glycolipid transfer protein, GLTP	1		1		0
51064	Head domain of nucleotide exchange factor GrpE	1		1		0
69618	HemD-like	1		0		0
82093	Heme chaperone CcmE	1		0		0
56634	Heme-dependent catalase-like	1		0		0
47226	Histidine-containing phosphotransfer domain, HPT domain	1		0		0
82282	Homocysteine S-methyltransferase	1		1		0
52507	Homo-oligomeric flavin-containing Cys decarboxylases, HFCD	1		1		0
47144	HSC20 (HSCB), C-terminal oligomerisation domain	1		0		0
118352	HSP33 redox switch-like	1		0		0
109728	Hypothetical protein AF0491, middle domain	1		1		1
110836	Hypothetical protein SAV1430	1		0		0
110581	Indigoidine synthase A-like	1		0		0
51412	Inosine monophosphate dehydrogenase (IMPDH)	1		1		1
140102	ISY1 domain-like	1		1		0
141091	L21p-like	1		2		0
143800	L28p-like	1		1		0
55658	L9 N-domain-like	1		1		0
47413	lambda repressor-like DNA-binding domains	1		1		0
100879	Lesion bypass DNA polymerase (Y-family), little finger domain	1		0		0
109925	Lissencephaly-1 protein (Lis-1, PAF-AH alpha) N-terminal domain	1		0		1
54106	LysM domain	1		0		0
89817	Mago nashi protein	1		1		0
141678	MAL13P1.257-like	1		1		0
51645	Malate synthase G	1		0		1
57770	Methionyl-tRNA synthetase (MetRS), Zn-domain	1		0		0
116846	MIT domain	1		1		0
54285	MoaD/ThiS	1		1		0
64076	MTH938-like	1		0		0
53623	MurD-like peptide ligases, catalytic domain	1		1		0
53244	MurD-like peptide ligases, peptide-binding domain	1		1		0
52309	N-(deoxy)ribosyltransferase-like	1		0		0
55035	NAD-binding domain of HMG-CoA reductase	1		0		0
144206	NOB1 zinc finger-like	1		1		0
142019	Nqo1 FMN-binding domain-like	1		0		0
142984	Nqo1 middle domain-like	1		0		0
140490	Nqo1C-terminal domain-like	1		0		0
47928	N-terminal domain of the delta subunit of the F1F0-ATP synthase	1		1		0
52418	Nucleoside phosphorylase/phosphoribosyltransferase catalytic domain	1		0		0
47648	Nucleoside phosphorylase/phosphoribosyltransferase N-terminal domain	1		0		0
82051	Obg GTP-binding protein N-terminal domain	1		3		0
63570	PABC (PABP) domain	1		1		0
55003	PAP/Archaeal CCA-adding enzyme, C-terminal domain	1		1		0
68923	PEP carboxykinase N-terminal domain	1		1		2
53795	PEP carboxykinase-like	1		1		0
110916	Peptidyl-tRNA hydrolase domain-like	1		0		0
102462	Peptidyl-tRNA hydrolase II	1		2		1
53850	Periplasmic binding protein-like II	1		1		1
143870	PF0523-like	1		1		0
51998	PFL-like glycyl radical enzymes	1		1		1
47090	PGBD-like	1		0		1
56037	PheT/TilS domain	1		0		0
89550	PHP domain-like	1		1		0
143724	PHP14-like	1		0		0
81891	Poly A polymerase C-terminal region-like	1		1		0
54782	Porphobilinogen deaminase (hydroxymethylbilane synthase), C-terminal domain	1		1		0
50346	PRC-barrel domain	1		0		0
103456	Preprotein translocase SecE subunit	1		1		0
88802	Pre-PUA domain	1		1		0
56747	Prim-pol domain	1		1		1
64263	Prokaryotic ribosomal protein L17	1		2		0
140984	PTPA-like	1		1		0
56042	PurM C-terminal domain-like	1		0		0
101353	Putative anticodon-binding domain of alanyl-tRNA synthetase (AlaRS)	1		1		1
46955	Putative DNA-binding domain	1		2		0
81799	Putative methyltransferase TM0872, insert domain	1		1		0
101233	PWI domain	1		2		0
101931	Pym (Within the bgcn gene intron protein, WIBG), N-terminal domain	1		1		0
54680	Pyrimidine nucleoside phosphorylase C-terminal domain	1		0		0
48168	R1 subunit of ribonucleotide reductase, N-terminal domain	1		1		1
111347	Rap/Ran-GAP	1		0		0
89623	Ribose/Galactose isomerase RpiB/AlsB	1		0		0
54747	Ribosomal L11/L12e N-terminal domain	1		2		1
110324	Ribosomal L27 protein	1		2		0
46906	Ribosomal protein L11, C-terminal domain	1		2		1
50193	Ribosomal protein L14	1		2		0
54686	Ribosomal protein L16p/L10e	1		2		1
48140	Ribosomal protein L19 (L19e)	1		1		0
74731	Ribosomal protein L20	1		1		0
54575	Ribosomal protein L31e	1		1		0
52042	Ribosomal protein L32e	1		1		1
55282	Ribosomal protein L5	1		1		0
54999	Ribosomal protein S10	1		2		1
54565	Ribosomal protein S16	1		1		0
46911	Ribosomal protein S18	1		1		0
54570	Ribosomal protein S19	1		1		0
52313	Ribosomal protein S2	1		1		1
54821	Ribosomal protein S3 C-terminal domain	1		1		2
54995	Ribosomal protein S6	1		2		0
47973	Ribosomal protein S7	1		1		1
56047	Ribosomal protein S8	1		2		0
55194	Ribosome recycling factor, RRF	1		2		0
51366	Ribulose-phoshate binding barrel	1		4		0
46924	RNA polymerase subunit RPB10	1		1		0
63393	RNA polymerase subunits	1		2		0
101744	Rof/RNase P subunit-like	1		1		0
55287	RPB5-like RNA polymerase subunit	1		1		0
63562	RPB6/omega subunit-like	1		1		0
116820	Rps17e-like	1		1		0
57802	Rubredoxin-like	1		1		1
51246	Rudiment single hybrid motif	1		1		0
46946	S13-like H2TH domain	1		1		2
68906	SAP domain	1		1		1
103642	Sec-C motif	1		0		0
55550	SH2 domain	1		0		1
55455	SRF-like	1		0		0
69695	SRP19	1		1		0
56542	Substrate-binding domain of HMG-CoA reductase	1		0		0
52743	Subtilisin-like	1		3		0
46977	Succinate dehydrogenase/fumarate reductase flavoprotein C-terminal domain	1		1		0
56425	Succinate dehydrogenase/fumarate reductase flavoprotein, catalytic domain	1		1		1
47592	SWIB/MDM2 domain	1		1		1
55620	Tetrahydrobiopterin biosynthesis enzymes-like	1		2		0
56019	The spindle assembly checkpoint protein mad2	1		2		0
63999	Thiamin pyrophosphokinase, catalytic domain	1		1		0
63862	Thiamin pyrophosphokinase, substrate-binding domain	1		1		0
55831	Thymidylate synthase/dCMP hydroxymethylase	1		1		0
47396	Transcription factor IIA (TFIIA), alpha-helical domain	1		0		0
54364	Translation initiation factor IF3, N-terminal domain	1		0		0
51219	TRAP-like	1		0		0
69322	Tricorn protease domain 2	1		0		0
51351	Triosephosphate isomerase (TIM)	1		2		0
116878	TrmE connector domain	1		1		0
46589	tRNA-binding arm	1		2		0
53032	tRNA-intron endonuclease catalytic domain-like	1		2		0
140864	TROVE domain-like	1		0		0
46988	Tubulin chaperone cofactor A	1		1		0
52413	UDP-glucose/GDP-mannose dehydrogenase C-terminal domain	1		0		0
64005	Undecaprenyl diphosphate synthase	1		1		0
52141	Uracil-DNA glycosylase-like	1		1		0
51726	UROD/MetE-like	1		1		1
118203	Vacuolar ATP synthase subunit C	1		1		0
118251	Variant surface glycoprotein MITAT 1.2, VSG 221, C-terminal domain	1		0		0
47050	VHP, Villin headpiece domain	1		0		0
103486	V-type ATP synthase subunit C	1		1		1
101238	XPC-binding domain	1		1		0
109910	YgfY-like	1		0		0
69786	YggU-like	1		1		0
111038	YjbQ-like	1		0		0
64153	YjeF N-terminal domain-like	1		1		0
55821	YrdC/RibB	1		1		0
75689	Zinc-binding domain of translation initiation factor 2 beta	1		2		0
140924	Duffy binding domain-like	0		309		0
58038	SNARE fusion complex	0		10		0
69848	LCCL domain	0		8		5
101967	Adhesin YadA, collagen-binding domain	0		4		0
69349	Phage fibre proteins	0		4		0
82704	AlbA-like	0		3		1
56988	Anthrax protective antigen	0		3		1
81923	Double Clp-N motif	0		3		0
82895	TSP-1 type 1 repeat	0		3		1
81338	Aquaporin-like	0		2		0
54631	CBS-domain	0		2		0
#N/A	Expressed protein At2g23090/F21P24.15	0		2		0
117457	FumA C-terminal domain-like	0		2		0
89162	Gametocyte protein Pfg27	0		2		0
103365	Hypothetical protein PH1602	0		2		0
49777	PEBP-like	0		2		0
89919	Ribosome-binding factor A, RbfA	0		2		0
47781	RuvA domain 2-like	0		2		0
54762	Signal recognition particle alu RNA binding heterodimer, SRP9/14	0		2		0
56487	SRCR-like	0		2		1
81524	14 kDa protein of cytochrome bc1 complex (Ubiquinol-cytochrome c reductase)	0		1		0
69055	1-deoxy-D-xylulose-5-phosphate reductoisomerase, C-terminal domain	0		1		0
55083	6-hydroxymethyl-7,8-dihydropterin pyrophosphokinase, HPPK	0		1		0
56322	ADC synthase	0		1		0
111321	AF1104-like	0		1		0
82910	Apical membrane antigen 1	0		1		0
#N/A	Aspartate/ornithine carbamoyltransferase	0		1		1
51120	beta-Roll	0		1		0
48108	Carbamoyl phosphate synthetase, large subunit connection domain	0		1		0
52021	Carbamoyl phosphate synthetase, small subunit N-terminal domain	0		1		0
52129	Caspase-like	0		1		0
58014	Coiled-coil domain of nucleotide exchange factor GrpE	0		1		0
47072	Cysteine alpha-hairpin motif	0		1		0
47694	Cytochrome c oxidase subunit h	0		1		0
81496	Cytochrome c1 subunit of cytochrome bc1 complex (Ubiquinol-cytochrome c reductase), transmembrane anchor	0		1		0
140586	Dcp2 domain-like	0		1		0
51717	Dihydropteroate synthetase-like	0		1		0
89837	Doublecortin (DC)	0		1		0
75445	D-ribose-5-phosphate isomerase (RpiA), lid domain	0		1		0
51344	Epsilon subunit of F1F0-ATP synthase N-terminal domain	0		1		0
48690	Epsilon subunit of mitochondrial F1F0-ATP synthase	0		1		0
143875	ERH-like	0		1		0
53036	Eukaryotic RPB5 N-terminal domain	0		1		0
82153	FAS1 domain	0		1		0
56496	Fibrinogen C-terminal domain-like	0		1		1
48029	FliG	0		1		0
82771	GIY-YIG endonuclease	0		1		0
54810	GMP synthetase C-terminal dimerisation domain	0		1		0
101904	GyrA/ParC C-terminal domain-like	0		1		0
48613	Heme oxygenase-like	0		1		0
141066	ICP-like	0		1		0
47729	IHF-like DNA-binding proteins	0		1		0
69765	IpsF-like	0		1		0
140319	IscX-like	0		1		0
57440	Kringle-like	0		1		2
143034	L35p-like	0		1		0
49723	Lipase/lipooxygenase domain (PLAT/LH2 domain)	0		1		2
140718	Mediator hinge subcomplex-like	0		1		0
52335	Methylglyoxal synthase-like	0		1		0
57774	Microbial and mitochondrial ADK, insert "zinc finger" domain	0		1		1
102405	MoCo carrier protein-like	0		1		0
55724	Mog1p/PsbP-like	0		1		0
69819	MTH1598-like	0		1		0
144210	Nop10-like SnoRNP	0		1		0
102741	Obg GTP-binding protein C-terminal domain	0		1		0
55904	Ornithine decarboxylase C-terminal domain	0		1		0
47216	Proteasome activator reg(alpha)	0		1		0
75712	Rad50 coiled-coil Zn hook	0		1		0
82114	Riboflavin kinase-like	0		1		0
48300	Ribosomal protein L7/12, oligomerisation (N-terminal) domain	0		1		0
111278	SSo0622-like	0		1		0
101960	Stabilizer of iron transporter SufD	0		1		0
56014	Sulfite reductase hemoprotein (SiRHP), domains 2 and 4	0		1		0
55331	Tautomerase/MIF	0		1		0
142897	TFB5-like	0		1		0
51391	Thiamin phosphate synthase	0		1		0
50784	Transcription factor IIA (TFIIA), beta-barrel domain	0		1		1
55200	Translation initiation factor IF3, C-terminal domain	0		1		0
109998	Triger factor/SurA peptide-binding domain-like	0		1		0
143456	VC0467-like	0		1		0
141255	YccV-like	0		1		0
48726	Immunoglobulin	0		0		18
54452	MHC antigen-recognition domain	0		0		4
49265	Fibronectin type III	0		0		3
54556	Chitinase insertion domain	0		0		3
57667	beta-beta-alpha zinc fingers	0		0		3
100895	Kazal-type serine protease inhibitors	0		0		2
47616	GST C-terminal domain-like	0		0		2
50923	Hemopexin-like domain	0		0		2
57277	Granulin repeat	0		0		2
111331	NAD kinase/diacylglycerol kinase-like	0		0		1
47762	PAH2 domain	0		0		1
47874	Annexin	0		0		1
47986	DEATH domain	0		0		1
48097	Regulator of G-protein signaling, RGS	0		0		1
48484	Lipoxigenase	0		0		1
48508	Nuclear receptor ligand-binding domain	0		0		1
48652	Tetraspanin	0		0		1
49373	Invasin/intimin cell-adhesion fragments	0		0		1
55282	RL5-like	0		0		1
55718	SCP-like	0		0		1
56854	Bcl-2 inhibitors of programmed cell death	0		0		1
57095	Scorpion toxin-like	0		0		1
57501	Cystine-knot cytokines	0		0		1
57552	Blood coagulation inhibitor (disintegrin)	0		0		1
57586	TNF receptor-like	0		0		1
57610	Thyroglobulin type-1 domain	0		0		1
57924	Inhibitor of apoptosis (IAP) repeat	0		0		1
90209	Ran binding protein zinc finger-like	0		0		1
	Total	17379		3553		1163

## Sheet: Pfam
Pfam ID	Protein family	T. thermophila		P. falciparum		C. irritans
PF00001	7 transmembrane receptor (rhodopsin family)	0		0		2
PF00002	7 transmembrane receptor (Secretin family)	6		0		1
PF00003	7 transmembrane sweet-taste receptor of 3 GCPR	2		0		0
PF00004	ATPase family associated with various cellular activities (AAA)	62		37		10
PF00005	ABC transporter	129		19		5
PF00006	ATP synthase alpha/beta family, nucleotide-binding domain	4		4		11
PF00007	Cystine-knot domain	1		0		1
PF00008	EGF-like domain	207		4		4
PF00009	Elongation factor Tu GTP binding domain	66		19		7
PF00010	Helix-loop-helix DNA-binding domain	2		0		0
PF00011	Hsp20/alpha crystallin family	2		2		0
PF00012	Hsp70 protein	11		6		11
PF00013	KH domain	5		13		0
PF00014	Kunitz/Bovine pancreatic trypsin inhibitor domain	7		0		0
PF00015	Methyl-accepting chemotaxis protein (MCP) signaling domain	6		0		0
PF00016	Ribulose bisphosphate carboxylase large chain, catalytic domain	0		0		0
PF00017	SH2 domain	2		0		0
PF00018	SH3 domain	5		0		0
PF00019	Transforming growth factor beta like domain	1		0		0
PF00020	TNFR/NGFR cysteine-rich region	197		0		1
PF00021	u-PAR/Ly-6 domain	3		0		0
PF00022	Actin	11		8		6
PF00023	Ankyrin repeat	93		61		7
PF00024	PAN domain	0		0		0
PF00025	ADP-ribosylation factor family	101		4		0
PF00026	Eukaryotic aspartyl protease	37		9		5
PF00027	Cyclic nucleotide-binding domain	469		10		4
PF00028	Cadherin domain	0		0		0
PF00029	Connexin	0		0		0
PF00030	Beta/Gamma crystallin	2		0		0
PF00031	Cystatin domain	1		0		1
PF00032	Cytochrome b(C-terminal)/b6/petD	0		0		0
PF00033	Cytochrome b(N-terminal)/b6/petB	0		0		0
PF00034	Cytochrome c	5		2		1
PF00035	Double-stranded RNA binding motif	8		0		0
PF00036	EF hand	273		85		9
PF00037	4Fe-4S binding domain	32		1		0
PF00038	Intermediate filament protein	112		0		0
PF00039	Fibronectin type I domain	0		0		0
PF00040	Fibronectin type II domain	0		0		0
PF00041	Fibronectin type III domain	3		0		2
PF00042	Globin	1		0		0
PF00043	Glutathione S-transferase, C-terminal domain	39		2		1
PF00044	Glyceraldehyde 3-phosphate dehydrogenase, NAD binding domain	2		1		2
PF00045	Hemopexin	3		0		2
PF00046	Homeobox domain	2		0		0
PF00047	Immunoglobulin domain	0		0		3
PF00048	Small cytokines (intecrine/chemokine), interleukin-8 like	0		0		0
PF00049	Insulin/IGF/Relaxin family	0		0		0
PF00050	Kazal-type serine protease inhibitor domain	16		0		1
PF00051	Kringle domain	0		1		1
PF00052	Laminin B (Domain IV)	1		0		0
PF00053	Laminin EGF-like (Domains III and V)	125		0		0
PF00054	Laminin G domain	0		0		0
PF00055	Laminin N-terminal (Domain VI)	0		0		0
PF00056	lactate/malate dehydrogenase, NAD binding domain	5		3		2
PF00057	Low-density lipoprotein receptor domain class A	2		0		0
PF00058	Low-density lipoprotein receptor repeat class B	1		0		0
PF00059	Lectin C-type domain	1		0		0
PF00060	Ligand-gated ion channel	9		0		0
PF00061	Lipocalin / cytosolic fatty-acid binding protein family	2		0		0
PF00062	C-type lysozyme/alpha-lactalbumin family	0		0		0
PF00063	Myosin head (motor domain)	9		6		0
PF00064	Neuraminidase	0		0		0
PF00066	LNR domain	12		0		0
PF00067	Cytochrome P450	41		0		0
PF00068	Phospholipase A2	3		0		0
PF00069	Protein kinase domain	827		83		43
PF00070	Pyridine nucleotide-disulphide oxidoreductase	19		7		1
PF00071	Ras family	131		12		10
PF00072	Response regulator receiver domain	65		0		1
PF00073	picornavirus capsid protein	0		0		0
PF00074	Pancreatic ribonuclease	0		0		0
PF00075	RNase H	3		0		0
PF00076	RNA recognition motif. (a.k.a. RRM, RBD, or RNP domain)	76		103		16
PF00077	Retroviral aspartyl protease	1		0		0
PF00078	Reverse transcriptase (RNA-dependent DNA polymerase)	1		0		1
PF00079	Serpin (serine protease inhibitor)	7		0		1
PF00080	Copper/zinc superoxide dismutase (SODC)	2		0		0
PF00081	Iron/manganese superoxide dismutases, alpha-hairpin domain	6		2		0
PF00082	Subtilase family	0		3		0
PF00083	Sugar (and other) transporter	115		3		1
PF00084	Sushi domain (SCR repeat)	1		1		0
PF00085	Thioredoxin	29		9		8
PF00086	Thyroglobulin type-1 repeat	0		0		1
PF00087	Snake toxin	4		0		0
PF00088	Trefoil (P-type) domain	1		0		0
PF00089	Trypsin	2		1		2
PF00090	Thrombospondin type 1 domain	1		8		1
PF00091	Tubulin/FtsZ family, GTPase domain	16		6		8
PF00092	von Willebrand factor type A domain	89		8		1
PF00093	von Willebrand factor type C domain	4		0		0
PF00094	von Willebrand factor type D domain	0		0		0
PF00095	WAP-type (Whey Acidic Protein) 'four-disulfide core'	5		0		0
PF00096	Zinc finger, C2H2 type	144		13		4
PF00097	Zinc finger, C3HC4 type (RING finger)	343		23		8
PF00098	Zinc knuckle	238		1		2
PF00100	Zona pellucida-like domain	0		0		0
PF00101	Ribulose bisphosphate carboxylase, small chain	0		0		0
PF00102	Protein-tyrosine phosphatase	15		0		1
PF00103	Somatotropin hormone family	0		0		0
PF00104	Ligand-binding domain of nuclear hormone receptor	0		0		1
PF00105	Zinc finger, C4 type (two domains)	1		0		0
PF00106	short chain dehydrogenase	52		3		4
PF00107	Zinc-binding dehydrogenase	34		0		0
PF00108	Thiolase, N-terminal domain	5		1		2
PF00109	Beta-ketoacyl synthase, N-terminal domain	1		1		0
PF00110	wnt family	0		0		0
PF00111	2Fe-2S iron-sulfur cluster binding domain	5		3		0
PF00112	Papain family cysteine protease	108		16		6
PF00113	Enolase, C-terminal TIM barrel domain	2		1		2
PF00114	Pilin (bacterial filament)	0		0		0
PF00115	Cytochrome C and Quinol oxidase polypeptide I	0		0		0
PF00116	Cytochrome C oxidase subunit II, periplasmic domain	0		1		0
PF00117	Glutamine amidotransferase class-I	9		5		0
PF00118	TCP-1/cpn60 chaperonin family	7		10		11
PF00119	ATP synthase A chain	8		0		0
PF00120	Glutamine synthetase, catalytic domain	0		1		1
PF00121	Triosephosphate isomerase	1		2		0
PF00122	E1-E2 ATPase	66		3		1
PF00123	Peptide hormone	11		0		0
PF00124	Photosynthetic reaction centre protein	0		0		0
PF00125	Core histone H2A/H2B/H3/H4	17		9		5
PF00126	Bacterial regulatory helix-turn-helix protein, lysR family	1		0		1
PF00127	Copper binding proteins, plastocyanin/azurin family	0		0		0
PF00128	Alpha amylase, catalytic domain	4		0		0
PF00129	Class I Histocompatibility antigen, domains alpha 1 and 2	0		0		4
PF00130	Phorbol esters/diacylglycerol binding domain (C1 domain)	44		1		1
PF00131	Metallothionein	28		0		0
PF00132	Bacterial transferase hexapeptide (three repeats)	9		42		1
PF00133	tRNA synthetases class I (I, L, M and V)	7		7		3
PF00134	Cyclin, N-terminal domain	28		3		4
PF00135	Carboxylesterase	0		0		0
PF00136	DNA polymerase family B	3		4		0
PF00137	ATP synthase subunit C	1		5		0
PF00139	Legume lectin domain	0		0		0
PF00140	Sigma-70 factor, region 1.2	0		0		0
PF00141	Peroxidase	2		0		0
PF00142	4Fe-4S iron sulfur cluster binding proteins, NifH/frxC family	1		0		0
PF00143	Interferon alpha/beta domain	0		0		0
PF00144	Beta-lactamase	3		0		0
PF00145	C-5 cytosine-specific DNA methylase	4		0		0
PF00146	NADH dehydrogenase	0		0		0
PF00147	Fibrinogen beta and gamma chains, C-terminal globular domain	0		0		0
PF00148	Nitrogenase component 1 type Oxidoreductase	0		0		0
PF00149	Calcineurin-like phosphoesterase	34		16		4
PF00150	Cellulase (glycosyl hydrolase family 5)	7		0		1
PF00151	Lipase	0		0		0
PF00152	tRNA synthetases class II (D, K and N)	5		5		2
PF00153	Mitochondrial carrier protein	39		27		6
PF00154	recA bacterial DNA recombination protein	3		0		0
PF00155	Aminotransferase class I and II	17		3		2
PF00156	Phosphoribosyl transferase domain	6		4		1
PF00157	Pou domain - N-terminal to homeobox domain	0		0		0
PF00158	Sigma-54 interaction domain	11		0		0
PF00159	Pancreatic hormone peptide	2		0		0
PF00160	Cyclophilin type peptidyl-prolyl cis-trans isomerase/CLD	11		10		3
PF00161	Ribosome inactivating protein	0		0		0
PF00162	Phosphoglycerate kinase	1		1		2
PF00163	Ribosomal protein S4/S9 N-terminal domain	0		1		2
PF00164	Ribosomal protein S12	0		2		0
PF00165	Bacterial regulatory helix-turn-helix proteins, AraC family	12		0		0
PF00166	Chaperonin 10 Kd subunit	2		3		0
PF00167	Fibroblast growth factor	3		0		0
PF00168	C2 domain	36		12		4
PF00169	PH domain	53		4		6
PF00170	bZIP transcription factor	61		0		1
PF00171	Aldehyde dehydrogenase family	8		0		5
PF00172	Fungal Zn(2)-Cys(6) binuclear cluster domain	18		0		0
PF00173	Cytochrome b5-like Heme/Steroid binding domain	12		3		2
PF00174	Oxidoreductase molybdopterin binding domain	0		0		0
PF00175	Oxidoreductase NAD-binding domain	15		3		0
PF00176	SNF2 family N-terminal domain	21		11		1
PF00177	Ribosomal protein S7p/S5e	1		1		1
PF00178	Ets-domain	0		0		0
PF00179	Ubiquitin-conjugating enzyme	36		14		4
PF00180	Isocitrate/isopropylmalate dehydrogenase	4		1		2
PF00181	Ribosomal Proteins L2, RNA binding domain	1		2		2
PF00182	Chitinase class I	4		0		0
PF00183	Hsp90 protein	3		4		5
PF00184	Neurohypophysial hormones, C-terminal Domain	13		0		0
PF00185	Aspartate/ornithine carbamoyltransferase, Asp/Orn binding domain	0		1		1
PF00186	Dihydrofolate reductase	0		1		0
PF00187	Chitin recognition protein	4		0		0
PF00188	SCP-like extracellular protein	4		0		0
PF00189	Ribosomal protein S3, C-terminal domain	1		1		2
PF00190	Cupin	0		0		0
PF00191	Annexin	1		0		1
PF00193	Extracellular link domain	0		0		0
PF00194	Eukaryotic-type carbonic anhydrase	4		0		1
PF00195	Chalcone and stilbene synthases, N-terminal domain	0		0		0
PF00196	Bacterial regulatory proteins, luxR family	0		0		0
PF00197	Trypsin and protease inhibitor	0		0		0
PF00198	2-oxoacid dehydrogenases acyltransferase (catalytic domain)	4		3		0
PF00199	Catalase	1		0		0
PF00200	Disintegrin	8		0		1
PF00201	UDP-glucoronosyl and UDP-glucosyl transferase	0		0		0
PF00202	Aminotransferase class-III	0		1		1
PF00203	Ribosomal protein S19	1		1		0
PF00204	DNA gyrase B	4		2		0
PF00205	Thiamine pyrophosphate enzyme, central domain	3		0		0
PF00206	Lyase	2		1		1
PF00207	Alpha-2-macroglobulin family	0		0		0
PF00208	Glutamate/Leucine/Phenylalanine/Valine dehydrogenase	0		3		3
PF00209	Sodium:neurotransmitter symporter family	3		0		0
PF00210	Ferritin-like domain	8		0		1
PF00211	Adenylate and Guanylate cyclase catalytic domain	18		4		0
PF00212	Atrial natriuretic peptide	0		0		0
PF00213	ATP synthase delta (OSCP) subunit	2		1		0
PF00214	Calcitonin / CGRP / IAPP family	0		0		0
PF00215	Orotidine 5'-phosphate decarboxylase / HUMPS family	0		1		0
PF00216	Bacterial DNA-binding protein	1		1		0
PF00217	ATP:guanido phosphotransferase, C-terminal catalytic domain	3		0		0
PF00218	Indole-3-glycerol phosphate synthase	0		0		0
PF00219	Insulin-like growth factor binding protein	1		0		0
PF00220	Neurohypophysial hormones, N-terminal Domain	128		0		0
PF00221	Phenylalanine and histidine ammonia-lyase	0		0		0
PF00223	Photosystem I psaA/psaB protein	0		0		0
PF00224	Pyruvate kinase, barrel domain	2		2		1
PF00225	Kinesin motor domain	75		9		5
PF00226	DnaJ domain	42		47		4
PF00227	Proteasome A-type and B-type	12		15		3
PF00228	Bowman-Birk serine protease inhibitor family	150		0		0
PF00229	TNF(Tumour Necrosis Factor) family	0		0		0
PF00230	Major intrinsic protein	2		1		0
PF00231	ATP synthase	0		1		0
PF00232	Glycosyl hydrolase family 1	0		0		0
PF00233	3'5'-cyclic nucleotide phosphodiesterase	9		4		1
PF00234	Protease inhibitor/seed storage/LTP family	0		0		0
PF00235	Profilin	1		0		1
PF00236	Glycoprotein hormone	2		0		0
PF00237	Ribosomal protein L22p/L17e	1		2		0
PF00238	Ribosomal protein L14p/L23e	1		2		0
PF00239	Resolvase, N terminal domain	0		0		0
PF00240	Ubiquitin family	42		14		5
PF00241	Cofilin/tropomyosin-type actin-binding protein	1		2		0
PF00242	DNA polymerase (viral) N-terminal domain	1		0		0
PF00243	Nerve growth factor family	0		0		0
PF00244	14-3-3 protein	8		2		6
PF00245	Alkaline phosphatase	0		0		0
PF00246	Zinc carboxypeptidase	26		1		0
PF00248	Aldo/keto reductase family	35		2		4
PF00249	Myb-like DNA-binding domain	57		10		4
PF00250	Fork head domain	0		0		0
PF00251	Glycosyl hydrolases family 32 N terminal	1		0		0
PF00252	Ribosomal protein L16p/L10e	1		1		1
PF00253	Ribosomal protein S14p/S29e	1		2		0
PF00254	FKBP-type peptidyl-prolyl cis-trans isomerase	8		2		1
PF00255	Glutathione peroxidase	13		1		0
PF00256	Ribosomal protein L15	5		1		0
PF00257	Dehydrin	1		0		0
PF00258	Flavodoxin	3		2		2
PF00260	Protamine P1	4		0		0
PF00261	Tropomyosin	57		0		0
PF00262	Calreticulin family	0		0		0
PF00263	Bacterial type II and III secretion system protein	0		0		0
PF00264	Common central domain of tyrosinase	0		0		0
PF00265	Thymidine kinase	1		0		0
PF00266	Aminotransferase class-V	15		1		2
PF00267	Gram-negative porin	0		0		0
PF00268	Ribonucleotide reductase, small chain	1		2		1
PF00269	Small, acid-soluble spore proteins, alpha/beta type	0		0		0
PF00270	DEAD/DEAH box helicase	91		50		9
PF00271	Helicase conserved C-terminal domain	70		65		4
PF00272	Cecropin family	9		0		0
PF00273	Serum albumin family	1		0		0
PF00274	Fructose-bisphosphate aldolase class-I	2		1		2
PF00275	EPSP synthase (3-phosphoshikimate 1-carboxyvinyltransferase)	1		0		0
PF00276	Ribosomal protein L23	3		2		0
PF00277	Serum amyloid A protein	0		0		0
PF00278	Pyridoxal-dependent decarboxylase, C-terminal sheet domain	1		1		0
PF00280	Potato inhibitor I family	0		0		0
PF00281	Ribosomal protein L5	1		1		1
PF00282	Pyridoxal-dependent decarboxylase conserved domain	7		0		0
PF00283	Cytochrome b559, alpha (gene psbE) and beta (gene psbF)subunits	5		0		0
PF00284	Lumenal portion of Cytochrome b559, alpha (gene psbE) subunit	5		0		0
PF00285	Citrate synthase	5		1		5
PF00286	Viral coat protein	0		0		0
PF00287	Sodium / potassium ATPase beta chain	0		0		1
PF00288	GHMP kinases N terminal domain	3		0		0
PF00289	Carbamoyl-phosphate synthase L chain, N-terminal domain	1		3		0
PF00290	Tryptophan synthase alpha chain	1		0		0
PF00291	Pyridoxal-phosphate dependent enzyme	7		0		0
PF00292	'Paired box' domain	0		0		0
PF00293	NUDIX domain	20		3		0
PF00294	pfkB family carbohydrate kinase	0		0		0
PF00295	Glycosyl hydrolases family 28	1		0		0
PF00296	Luciferase-like monooxygenase	0		0		0
PF00297	Ribosomal protein L3	2		3		3
PF00298	Ribosomal protein L11, RNA binding domain	0		2		1
PF00299	Squash family serine protease inhibitor	14		0		0
PF00300	Phosphoglycerate mutase family	24		2		2
PF00301	Rubredoxin	3		0		0
PF00302	Chloramphenicol acetyltransferase	1		0		0
PF00303	Thymidylate synthase	1		1		0
PF00304	Gamma-thionin family	5		0		0
PF00305	Lipoxygenase	0		0		0
PF00306	ATP synthase alpha/beta chain, C terminal domain	4		4		3
PF00307	Calponin homology (CH) domain	12		1		1
PF00308	Bacterial dnaA protein	3		0		0
PF00309	Sigma-54 factor, Activator interacting domain (AID)	2		0		0
PF00310	Glutamine amidotransferases class-II	1		3		3
PF00311	Phosphoenolpyruvate carboxylase	0		1		0
PF00312	Ribosomal protein S15	4		3		0
PF00313	'Cold-shock' DNA-binding domain	4		1		0
PF00314	Thaumatin family	0		0		0
PF00316	Fructose-1-6-bisphosphatase	4		0		0
PF00317	Ribonucleotide reductase, all-alpha domain	0		1		2
PF00318	Ribosomal protein S2	1		1		1
PF00319	SRF-type transcription factor (DNA-binding and dimerisation domain)	1		0		0
PF00320	GATA zinc finger	4		0		0
PF00321	Plant thionin	0		0		0
PF00322	Endothelin family	11		0		0
PF00323	Mammalian defensin	0		0		0
PF00324	Amino acid permease	3		0		1
PF00325	Bacterial regulatory proteins, crp family	3		0		0
PF00326	Prolyl oligopeptidase family	29		1		0
PF00327	Ribosomal protein L30p/L7e	1		1		1
PF00328	Histidine acid phosphatase	19		0		0
PF00329	Respiratory-chain NADH dehydrogenase, 30 Kd subunit	1		0		0
PF00330	Aconitase family (aconitate hydratase)	1		1		0
PF00331	Glycosyl hydrolase family 10	0		0		0
PF00332	Glycosyl hydrolases family 17	0		0		0
PF00333	Ribosomal protein S5, N-terminal domain	2		1		1
PF00334	Nucleoside diphosphate kinase	4		2		0
PF00335	Tetraspanin family	32		0		2
PF00336	DNA polymerase (viral) C-terminal domain	0		0		0
PF00337	Galactoside-binding lectin	0		0		0
PF00338	Ribosomal protein S10p/S20e	1		2		1
PF00339	Arrestin (or S-antigen), N-terminal domain	19		0		0
PF00340	Interleukin-1 / 18	1		0		0
PF00341	Platelet-derived growth factor (PDGF)	1		0		0
PF00342	Phosphoglucose isomerase	0		1		1
PF00343	Carbohydrate phosphorylase	2		0		0
PF00344	eubacterial secY protein	4		1		1
PF00345	Gram-negative pili assembly chaperone, N-terminal domain	1		0		0
PF00346	Respiratory-chain NADH dehydrogenase, 49 Kd subunit	0		0		0
PF00347	Ribosomal protein L6	1		2		1
PF00348	Polyprenyl synthetase	3		2		0
PF00349	Hexokinase	0		1		0
PF00350	Dynamin family	72		3		0
PF00351	Biopterin-dependent aromatic amino acid hydroxylase	2		0		0
PF00352	Transcription factor TFIID (or TATA-binding protein, TBP)	1		3		2
PF00353	Hemolysin-type calcium-binding repeat (2 copies)	1		0		0
PF00354	Pentaxin family	1		0		0
PF00355	Rieske [2Fe-2S] domain	3		2		2
PF00356	Bacterial regulatory proteins, lacI family	4		0		0
PF00357	Integrin alpha cytoplasmic region	19		0		0
PF00358	phosphoenolpyruvate-dependent sugar phosphotransferase system, EIIA 1	0		0		0
PF00359	Phosphoenolpyruvate-dependent sugar phosphotransferase system, EIIA 2	0		0		0
PF00360	Phytochrome region	0		0		0
PF00361	NADH-Ubiquinone/plastoquinone (complex I), various chains	4		0		0
PF00362	Integrin, beta chain	0		0		0
PF00363	Casein	0		0		0
PF00364	Biotin-requiring enzyme	6		5		1
PF00365	Phosphofructokinase	3		1		0
PF00366	Ribosomal protein S17	1		2		0
PF00367	phosphotransferase system, EIIB	0		0		0
PF00368	Hydroxymethylglutaryl-coenzyme A reductase	0		0		0
PF00370	FGGY family of carbohydrate kinases, N-terminal domain	3		1		0
PF00372	Hemocyanin, copper containing domain	0		0		0
PF00373	FERM central domain	1		0		0
PF00374	Nickel-dependent hydrogenase	0		0		0
PF00375	Sodium:dicarboxylate symporter family	0		0		0
PF00376	MerR family regulatory protein	5		0		0
PF00377	Prion/Doppel alpha-helical domain	1		0		0
PF00378	Enoyl-CoA hydratase/isomerase family	10		2		1
PF00379	Insect cuticle protein	0		0		0
PF00380	Ribosomal protein S9/S16	2		3		0
PF00381	PTS HPr component phosphorylation site	0		0		0
PF00382	Transcription factor TFIIB repeat	4		2		0
PF00383	Cytidine and deoxycytidylate deaminase zinc-binding region	4		2		0
PF00384	Molybdopterin oxidoreductase	1		0		1
PF00385	'chromo' (CHRromatin Organisation MOdifier) domain	11		2		0
PF00386	C1q domain	0		0		0
PF00387	Phosphatidylinositol-specific phospholipase C, Y domain	4		1		1
PF00388	Phosphatidylinositol-specific phospholipase C, X domain	8		1		0
PF00389	D-isomer specific 2-hydroxyacid dehydrogenase, catalytic domain	0		0		2
PF00390	Malic enzyme, N-terminal domain	0		0		0
PF00391	PEP-utilising enzyme, mobile domain	0		0		0
PF00392	Bacterial regulatory proteins, gntR family	0		0		0
PF00393	6-phosphogluconate dehydrogenase, C-terminal domain	0		1		0
PF00394	Multicopper oxidase	0		0		0
PF00395	S-layer homology domain	0		0		0
PF00396	Granulin	8		0		2
PF00397	WW domain	13		6		1
PF00398	Ribosomal RNA adenine dimethylase	1		2		0
PF00399	Yeast PIR protein repeat	30		0		0
PF00400	WD domain, G-beta repeat	306		287		21
PF00401	ATP synthase, Delta/Epsilon chain, long alpha-helix domain	4		0		0
PF00402	Calponin family repeat	4		0		0
PF00403	Heavy-metal-associated domain	1		0		0
PF00404	Dockerin type I repeat	50		0		0
PF00405	Transferrin	0		0		1
PF00406	Adenylate kinase	8		3		1
PF00407	Pathogenesis-related protein Bet v I family	0		0		0
PF00408	Phosphoglucomutase/phosphomannomutase, C-terminal domain	1		1		0
PF00410	Ribosomal protein S8	1		2		0
PF00411	Ribosomal protein S11	1		1		0
PF00412	LIM domain	28		0		1
PF00413	Matrixin	0		0		3
PF00414	Neuraxin and MAP1B repeat	10		0		0
PF00415	Regulator of chromosome condensation (RCC1)	37		4		0
PF00416	Ribosomal protein S13/S18	1		1		2
PF00417	Ribosomal protein S3, N-terminal domain	5		0		0
PF00418	Tau and MAP protein, tubulin-binding repeat	7		0		0
PF00419	Fimbrial protein	0		0		0
PF00420	NADH-ubiquinone/plastoquinone oxidoreductase chain 4L	1		0		0
PF00421	Photosystem II protein	0		0		0
PF00423	Hemagglutinin-neuraminidase	0		0		0
PF00424	REV protein (anti-repression trans-activator protein)	0		0		0
PF00425	chorismate binding enzyme	0		1		0
PF00426	Outer Capsid protein VP4 (Hemagglutinin)	0		0		0
PF00427	Phycobilisome Linker polypeptide	0		0		0
PF00428	60s Acidic ribosomal protein	3		3		1
PF00429	ENV polyprotein (coat polyprotein)	0		0		0
PF00430	ATP synthase B/B' CF(0)	1		0		0
PF00431	CUB domain	1		0		0
PF00432	Prenyltransferase and squalene oxidase repeat	6		8		0
PF00433	Protein kinase C terminal domain	18		1		1
PF00434	Glycoprotein VP7	0		0		0
PF00435	Spectrin repeat	46		0		0
PF00436	Single-strand binding protein family	0		1		0
PF00437	Type II/IV secretion system protein	0		0		0
PF00438	S-adenosylmethionine synthetase, N-terminal domain	2		1		1
PF00439	Bromodomain	17		7		5
PF00440	Bacterial regulatory proteins, tetR family	0		0		0
PF00441	Acyl-CoA dehydrogenase, C-terminal domain	9		0		1
PF00443	Ubiquitin carboxyl-terminal hydrolase	36		9		4
PF00444	Ribosomal protein L36	38		0		0
PF00445	Ribonuclease T2 family	7		0		0
PF00446	Gonadotropin-releasing hormone	2		0		0
PF00447	HSF-type DNA-binding	7		0		0
PF00448	SRP54-type protein, GTPase domain	8		2		1
PF00449	Urease alpha-subunit, N-terminal domain	0		0		0
PF00450	Serine carboxypeptidase	20		0		1
PF00451	Scorpion short toxin	89		0		0
PF00452	Apoptosis regulator proteins, Bcl-2 family	0		0		1
PF00453	Ribosomal protein L20	4		1		0
PF00454	Phosphatidylinositol 3- and 4-kinase	16		3		0
PF00455	Bacterial regulatory proteins, deoR family	1		0		0
PF00456	Transketolase, thiamine diphosphate binding domain	0		1		1
PF00457	Glycosyl hydrolases family 11	0		0		0
PF00458	WHEP-TRS domain	2		0		0
PF00459	Inositol monophosphatase family	1		0		0
PF00460	Flagella basal body rod protein	8		0		0
PF00462	Glutaredoxin	9		3		1
PF00463	Isocitrate lyase family	1		0		1
PF00464	Serine hydroxymethyltransferase	1		2		0
PF00465	Iron-containing alcohol dehydrogenase	0		0		0
PF00466	Ribosomal protein L10	4		2		3
PF00467	KOW motif	17		8		1
PF00468	Ribosomal protein L34	5		0		0
PF00469	Negative factor, (F-Protein) or Nef	0		0		0
PF00471	Ribosomal protein L33	1		1		0
PF00472	RF-1 domain	1		3		0
PF00473	Corticotropin-releasing factor family	8		0		0
PF00474	Sodium:solute symporter family	1		0		0
PF00475	Imidazoleglycerol-phosphate dehydratase	0		0		0
PF00476	DNA polymerase family A	0		2		0
PF00477	Small hydrophilic plant seed protein	0		0		0
PF00478	IMP dehydrogenase / GMP reductase domain	2		1		1
PF00479	Glucose-6-phosphate dehydrogenase, NAD binding domain	4		1		0
PF00480	ROK family	1		0		0
PF00481	Protein phosphatase 2C	31		9		3
PF00482	Bacterial type II secretion system protein F domain	0		0		0
PF00483	Nucleotidyl transferase	4		1		0
PF00484	Carbonic anhydrase	7		0		0
PF00485	Phosphoribulokinase / Uridine kinase family	6		0		0
PF00486	Transcriptional regulatory protein, C terminal	0		0		0
PF00487	Fatty acid desaturase	15		1		1
PF00488	MutS domain V	7		4		0
PF00489	Interleukin-6/G-CSF/MGF family	2		0		0
PF00490	Delta-aminolevulinic acid dehydratase	1		1		0
PF00491	Arginase family	2		1		0
PF00493	MCM2/3/5 family	10		8		6
PF00494	Squalene/phytoene synthase	1		0		0
PF00496	Bacterial extracellular solute-binding proteins, family 5 Middle	0		0		0
PF00497	Bacterial extracellular solute-binding proteins, family 3	2		0		0
PF00498	FHA domain	40		5		3
PF00499	NADH-ubiquinone/plastoquinone oxidoreductase chain 6	41		0		0
PF00500	L1 (late) protein	0		0		0
PF00501	AMP-binding enzyme	24		14		2
PF00502	Phycobilisome protein	0		0		0
PF00503	G-protein alpha subunit	2		0		0
PF00504	Chlorophyll A-B binding protein	0		0		0
PF00505	HMG (high mobility group) box	13		5		1
PF00506	Influenza virus nucleoprotein	0		0		0
PF00507	NADH-ubiquinone/plastoquinone oxidoreductase, chain 3	2		0		0
PF00508	E2 (early) protein, N terminal	0		0		0
PF00509	Hemagglutinin	0		0		0
PF00510	Cytochrome c oxidase subunit III	3		0		0
PF00511	E2 (early) protein, C terminal	2		0		0
PF00512	His Kinase A (phosphoacceptor) domain	56		0		0
PF00513	Late Protein L2	1		0		0
PF00514	Armadillo/beta-catenin-like repeat	65		13		1
PF00515	Tetratricopeptide repeat	495		55		8
PF00516	Envelope glycoprotein GP120	0		0		0
PF00517	Envelope Polyprotein GP41	0		0		0
PF00518	Early Protein (E6)	1		0		0
PF00519	Papillomavirus helicase	0		0		0
PF00520	Ion transport protein	266		0		2
PF00521	DNA gyrase/topoisomerase IV, subunit A	3		2		0
PF00522	VPR/VPX protein	0		0		0
PF00523	Fusion glycoprotein F0	0		0		0
PF00524	E1 Protein, N terminal domain	1		0		0
PF00525	Alpha crystallin A chain, N terminal	0		0		0
PF00526	Dictyostelium (slime mold) repeat	23		2		0
PF00527	E7 protein, Early protein	1		0		0
PF00528	Binding-protein-dependent transport system inner membrane component	7		0		0
PF00529	HlyD family secretion protein	1		0		0
PF00530	Scavenger receptor cysteine-rich domain	0		2		1
PF00531	Death domain	3		0		1
PF00532	Periplasmic binding proteins and sugar binding domain of the LacI family	0		0		0
PF00533	BRCA1 C Terminus (BRCT) domain	23		1		0
PF00534	Glycosyl transferases group 1	6		1		0
PF00535	Glycosyl transferase family 2	1		1		0
PF00536	SAM domain (Sterile alpha motif)	4		1		0
PF00537	Scorpion toxin-like domain	4		0		0
PF00538	linker histone H1 and H5 family	0		0		1
PF00539	Transactivating regulatory protein (Tat)	0		0		0
PF00540	gag gene protein p17 (matrix protein)	0		0		0
PF00541	Adenoviral fibre protein (knob domain)	0		0		0
PF00542	Ribosomal protein L7/L12 C-terminal domain	0		2		0
PF00543	Nitrogen regulatory protein P-II	0		0		0
PF00544	Pectate lyase	2		0		0
PF00545	ribonuclease	0		0		0
PF00547	Urease, gamma subunit	0		0		0
PF00548	3C cysteine protease (picornain 3C)	0		0		0
PF00549	CoA-ligase	4		2		0
PF00550	Phosphopantetheine attachment site	3		1		0
PF00551	Formyl transferase	1		0		0
PF00552	Integrase DNA binding domain	0		0		0
PF00553	Cellulose binding domain	0		0		0
PF00554	Rel homology domain (RHD)	0		0		0
PF00555	delta endotoxin	0		0		0
PF00556	Antenna complex alpha/beta subunit	1		0		0
PF00557	metallopeptidase family M24	6		6		3
PF00558	Vpu protein	1		0		0
PF00559	Retroviral Vif (Viral infectivity) protein	0		0		0
PF00560	Leucine Rich Repeat	239		91		0
PF00561	alpha/beta hydrolase fold	59		5		4
PF00562	RNA polymerase Rpb2, domain 6	7		3		1
PF00563	EAL domain	0		0		0
PF00564	PB1 domain	4		0		3
PF00565	Staphylococcal nuclease homologue	2		1		2
PF00566	TBC domain	34		6		2
PF00567	Tudor domain	5		1		0
PF00568	WH1 domain	1		0		0
PF00569	Zinc finger, ZZ type	44		1		1
PF00570	HRDC domain	1		0		0
PF00571	CBS domain pair	2		2		1
PF00572	Ribosomal protein L13	2		2		0
PF00573	Ribosomal protein L4/L1 family	2		2		2
PF00574	Clp protease	2		2		0
PF00575	S1 RNA binding domain	5		2		0
PF00576	HIUase/Transthyretin family	0		0		0
PF00577	Fimbrial Usher protein	0		0		0
PF00578	AhpC/TSA family	17		4		2
PF00579	tRNA synthetases class I (W and Y)	4		4		1
PF00580	UvrD/REP helicase	36		1		0
PF00581	Rhodanese-like domain	8		1		1
PF00582	Universal stress protein family	2		0		0
PF00583	Acetyltransferase (GNAT) family	18		6		0
PF00584	SecE/Sec61-gamma subunits of protein translocation complex	2		1		0
PF00585	C-terminal regulatory domain of Threonine dehydratase	2		0		0
PF00586	AIR synthase related protein, N-terminal domain	0		0		0
PF00587	tRNA synthetase class II core domain (G, H, P, S and T)	8		7		0
PF00588	SpoU rRNA Methylase family	3		4		0
PF00589	Phage integrase family	0		1		0
PF00590	Tetrapyrrole (Corrin/Porphyrin) Methylases	1		1		0
PF00591	Glycosyl transferase family, a/b domain	1		0		0
PF00593	TonB dependent receptor	0		0		0
PF00594	Vitamin K-dependent carboxylation/gamma-carboxyglutamic (GLA) domain	8		0		0
PF00595	PDZ domain (Also known as DHR or GLGF)	2		1		0
PF00596	Class II Aldolase and Adducin N-terminal domain	1		0		0
PF00598	Influenza Matrix protein (M1)	0		0		0
PF00599	Influenza Matrix protein (M2)	0		0		0
PF00600	Influenza non-structural protein (NS1)	0		0		0
PF00601	Influenza non-structural protein (NS2)	1		0		0
PF00602	Influenza RNA-dependent RNA polymerase subunit PB1	0		0		0
PF00603	Influenza RNA-dependent RNA polymerase subunit PA	0		0		0
PF00604	Influenza RNA-dependent RNA polymerase subunit PB2	0		0		0
PF00605	Interferon regulatory factor transcription factor	0		0		0
PF00606	Herpesvirus Glycoprotein B	0		0		0
PF00607	gag gene protein p24 (core nucleocapsid protein)	0		0		0
PF00608	Adenoviral fibre protein (repeat/shaft region)	4		0		0
PF00609	Diacylglycerol kinase accessory domain	3		2		0
PF00610	Domain found in Dishevelled, Egl-10, and Pleckstrin	2		0		0
PF00611	Fes/CIP4 homology domain	11		0		0
PF00612	IQ calmodulin-binding motif	43		15		0
PF00613	Phosphoinositide 3-kinase family, accessory domain (PIK domain)	5		1		0
PF00614	Phospholipase D Active site motif	12		2		0
PF00615	Regulator of G protein signaling domain	2		0		1
PF00616	GTPase-activator protein for Ras-like GTPase	6		0		0
PF00617	RasGEF domain	10		0		0
PF00618	Guanine nucleotide exchange factor for Ras-like GTPases; N-terminal motif	7		0		0
PF00619	Caspase recruitment domain	2		0		0
PF00620	RhoGAP domain	1		1		0
PF00621	RhoGEF domain	4		0		0
PF00622	SPRY domain	10		3		0
PF00623	RNA polymerase Rpb1, domain 2	1		3		0
PF00624	Flocculin repeat	1		0		0
PF00625	Guanylate kinase	2		1		0
PF00626	Gelsolin repeat	4		2		2
PF00627	UBA/TS-N domain	38		7		2
PF00628	PHD-finger	100		7		0
PF00629	MAM domain	0		0		0
PF00630	Filamin/ABP280 repeat	1		0		0
PF00631	GGL domain	1		0		0
PF00632	HECT-domain (ubiquitin-transferase)	16		4		1
PF00633	Helix-hairpin-helix motif	19		4		0
PF00634	BRCA2 repeat	10		3		0
PF00635	MSP (Major sperm protein) domain	8		1		1
PF00636	RNase3 domain	2		0		0
PF00637	Region in Clathrin and VPS	15		6		5
PF00638	RanBP1 domain	4		2		0
PF00639	PPIC-type PPIASE domain	1		0		0
PF00640	Phosphotyrosine interaction domain (PTB/PID)	0		0		1
PF00641	Zn-finger in Ran binding protein and others	37		2		2
PF00642	Zinc finger C-x8-C-x5-C-x3-H type (and similar)	41		41		7
PF00643	B-box zinc finger	93		5		1
PF00644	Poly(ADP-ribose) polymerase catalytic domain	11		0		0
PF00645	Poly(ADP-ribose) polymerase and DNA-Ligase Zn-finger region	5		0		0
PF00646	F-box domain	30		4		0
PF00647	Elongation factor 1 gamma, conserved domain	2		1		0
PF00648	Calpain family cysteine protease	25		1		14
PF00649	Copper fist DNA binding domain	0		0		0
PF00650	CRAL/TRIO domain	24		4		0
PF00651	BTB/POZ domain	13		0		0
PF00652	Ricin-type beta-trefoil lectin domain	2		1		5
PF00653	Inhibitor of Apoptosis domain	0		0		1
PF00654	Voltage gated chloride channel	0		0		0
PF00656	Caspase domain	1		1		0
PF00657	GDSL-like Lipase/Acylhydrolase	2		0		0
PF00658	Poly-adenylate binding protein, unique domain	1		1		0
PF00659	POLO box duplicated region	7		0		0
PF00660	Seripauperin and TIP1 family	0		0		0
PF00661	Viral matrix protein	0		0		0
PF00662	NADH-Ubiquinone oxidoreductase (complex I), chain 5 N-terminus	3		0		0
PF00664	ABC transporter transmembrane region	69		10		4
PF00665	Integrase core domain	1		0		0
PF00666	Cathelicidin	1		0		0
PF00667	FAD binding domain	3		0		1
PF00668	Condensation domain	0		0		0
PF00669	Bacterial flagellin N-terminus	0		0		0
PF00670	S-adenosyl-L-homocysteine hydrolase, NAD binding domain	1		1		2
PF00672	HAMP domain	12		0		0
PF00673	ribosomal L5P family C-terminus	1		1		1
PF00674	DUP family	1		0		0
PF00675	Insulinase (Peptidase family M16)	12		5		4
PF00676	Dehydrogenase E1 component	5		3		0
PF00677	Lumazine binding domain	1		0		0
PF00679	Elongation factor G C-terminus	11		7		1
PF00680	RNA dependent RNA polymerase	0		0		0
PF00681	Plectin repeat	0		0		0
PF00682	HMGL-like	1		0		1
PF00683	TB domain	6		0		0
PF00684	DnaJ central domain (4 repeats)	20		2		2
PF00685	Sulfotransferase domain	2		0		0
PF00686	Starch binding domain	9		0		0
PF00687	Ribosomal protein L1p/L10e family	1		3		3
PF00688	TGF-beta propeptide	1		0		0
PF00689	Cation transporting ATPase, C-terminus	28		2		1
PF00690	Cation transporter/ATPase, N-terminus	44		2		1
PF00691	OmpA family	0		0		0
PF00692	dUTPase	1		1		0
PF00693	Thymidine kinase from herpesvirus	0		0		0
PF00694	Aconitase C-terminal domain	2		1		0
PF00695	Major surface antigen from hepadnavirus	0		0		0
PF00696	Amino acid kinase family	0		0		1
PF00697	N-(5'phosphoribosyl)anthranilate (PRA) isomerase	0		0		0
PF00698	Acyl transferase domain	1		1		0
PF00699	Urease beta subunit	0		0		0
PF00700	Bacterial flagellin C-terminus	0		0		0
PF00701	Dihydrodipicolinate synthetase family	0		0		0
PF00702	haloacid dehalogenase-like hydrolase	73		5		2
PF00703	Glycosyl hydrolases family 2, immunoglobulin-like beta-sandwich domain	2		0		0
PF00704	Glycosyl hydrolases family 18	10		1		4
PF00705	Proliferating cell nuclear antigen, N-terminal domain	2		2		1
PF00706	Anenome neurotoxin	0		0		0
PF00707	Translation initiation factor IF-3, C-terminal domain	0		1		0
PF00708	Acylphosphatase	1		1		0
PF00709	Adenylosuccinate synthetase	2		1		0
PF00710	Asparaginase	1		0		1
PF00711	Beta defensin	0		0		0
PF00712	DNA polymerase III beta subunit, N-terminal domain	2		0		0
PF00713	Hirudin	0		0		0
PF00714	Interferon gamma	0		0		0
PF00715	Interleukin 2	0		0		0
PF00716	Assemblin (Peptidase family S21)	0		0		0
PF00717	Peptidase S24-like	1		1		0
PF00718	Polyomavirus coat protein	0		0		0
PF00719	Inorganic pyrophosphatase	4		1		0
PF00720	Subtilisin inhibitor-like	0		0		0
PF00721	Virus coat protein (TMV like)	0		0		0
PF00722	Glycosyl hydrolases family 16	14		0		0
PF00723	Glycosyl hydrolases family 15	0		0		0
PF00724	NADH:flavin oxidoreductase / NADH oxidase family	10		0		0
PF00725	3-hydroxyacyl-CoA dehydrogenase, C-terminal domain	1		0		1
PF00726	Interleukin 10	2		0		0
PF00727	Interleukin 4	0		0		0
PF00728	Glycosyl hydrolase family 20, catalytic domain	5		0		0
PF00729	Viral coat protein (S domain)	0		0		0
PF00730	HhH-GPD superfamily base excision DNA repair protein	1		2		0
PF00731	AIR carboxylase	0		0		0
PF00732	GMC oxidoreductase	1		0		0
PF00733	Asparagine synthase	1		1		1
PF00734	Fungal cellulose binding domain	2		0		0
PF00735	Septin	14		0		0
PF00736	EF-1 guanine nucleotide exchange domain	2		2		0
PF00737	Photosystem II 10 kDa phosphoprotein	7		0		0
PF00738	Polyhedrin	0		0		0
PF00739	Trans-activation protein X	0		0		0
PF00740	Parvovirus coat protein VP2	0		0		0
PF00741	Gas vesicle protein	0		0		0
PF00742	Homoserine dehydrogenase	0		0		0
PF00743	Flavin-binding monooxygenase-like	8		0		0
PF00745	Glutamyl-tRNAGlu reductase, dimerisation domain	4		0		0
PF00746	Gram positive anchor	1		0		0
PF00747	ssDNA binding protein	0		0		0
PF00748	Calpain inhibitor	1		0		0
PF00749	tRNA synthetases class I (E and Q), catalytic domain	6		3		2
PF00750	tRNA synthetases class I (R)	5		1		0
PF00751	DM DNA binding domain	1		0		0
PF00752	XPG N-terminal domain	4		3		2
PF00753	Metallo-beta-lactamase superfamily	16		4		1
PF00754	F5/8 type C domain	4		2		1
PF00755	Choline/Carnitine o-acyltransferase	0		0		0
PF00756	Putative esterase	3		0		1
PF00757	Furin-like cysteine rich region	334		0		0
PF00758	Erythropoietin/thrombopoietin	0		0		0
PF00759	Glycosyl hydrolase family 9	0		0		0
PF00760	Cucumovirus coat protein	0		0		0
PF00761	Polyomavirus coat protein	0		0		0
PF00762	Ferrochelatase	1		1		0
PF00763	Tetrahydrofolate dehydrogenase/cyclohydrolase, catalytic domain	2		0		0
PF00764	Arginosuccinate synthase	0		0		0
PF00765	Autoinducer synthetase	0		0		0
PF00766	Electron transfer flavoprotein FAD-binding domain	1		0		0
PF00767	Potyvirus coat protein	0		0		0
PF00768	D-alanyl-D-alanine carboxypeptidase	12		0		0
PF00769	Ezrin/radixin/moesin family	56		0		0
PF00770	Adenovirus endoprotease	1		0		0
PF00771	FHIPEP family	0		0		0
PF00772	DnaB-like helicase N terminal domain	2		0		0
PF00773	RNB domain	7		3		0
PF00774	Dihydropyridine sensitive L-type calcium channel (Beta subunit)	0		0		0
PF00775	Dioxygenase	0		0		0
PF00777	Glycosyltransferase family 29 (sialyltransferase)	0		0		0
PF00778	DIX domain	1		0		0
PF00779	BTK motif	2		0		0
PF00780	CNH domain	4		0		0
PF00781	Diacylglycerol kinase catalytic domain	6		0		0
PF00782	Dual specificity phosphatase, catalytic domain	44		1		1
PF00784	MyTH4 domain	10		0		0
PF00786	P21-Rho-binding domain	2		0		0
PF00787	PX domain	37		1		5
PF00788	Ras association (RalGDS/AF-6) domain	1		0		0
PF00789	UBX domain	6		2		0
PF00790	VHS domain	7		0		1
PF00791	ZU5 domain	0		0		0
PF00792	Phosphoinositide 3-kinase C2	4		0		0
PF00793	DAHP synthetase I family	0		0		0
PF00794	PI3-kinase family, ras-binding domain	3		0		0
PF00795	Carbon-nitrogen hydrolase	4		0		2
PF00796	Photosystem I reaction centre subunit VIII	5		0		0
PF00797	N-acetyltransferase	5		0		0
PF00798	Arenavirus glycoprotein	0		0		0
PF00799	Geminivirus Rep catalytic domain	0		0		0
PF00800	Prephenate dehydratase	0		0		0
PF00801	PKD domain	0		0		0
PF00802	Pneumovirus attachment glycoprotein G	0		0		0
PF00803	3A/RNA2 movement protein family	0		0		0
PF00804	Syntaxin	11		3		0
PF00805	Pentapeptide repeats (8 copies)	11		6		0
PF00806	Pumilio-family RNA binding repeat	73		15		0
PF00807	Apidaecin	1		0		0
PF00808	Histone-like transcription factor (CBF/NF-Y) and archaeal histone	15		4		0
PF00809	Pterin binding enzyme	0		1		0
PF00810	ER lumen protein retaining receptor	8		1		1
PF00811	Ependymin	0		0		0
PF00812	Ephrin	0		0		0
PF00813	FliP family	1		0		0
PF00814	Glycoprotease family	1		1		0
PF00815	Histidinol dehydrogenase	0		0		0
PF00816	H-NS histone family	1		0		0
PF00817	impB/mucB/samB family	2		0		0
PF00818	Ice nucleation protein repeat	4		0		0
PF00819	Myotoxin	0		0		0
PF00820	Borrelia lipoprotein	0		0		0
PF00821	Phosphoenolpyruvate carboxykinase	0		0		0
PF00822	PMP-22/EMP/MP20/Claudin family	2		0		0
PF00823	PPE family	0		0		0
PF00825	Ribonuclease P	0		0		0
PF00827	Ribosomal L15	1		1		1
PF00828	Eukaryotic ribosomal protein L18	2		1		0
PF00829	Ribosomal prokaryotic L21 protein	2		2		0
PF00830	Ribosomal L28 family	2		1		0
PF00831	Ribosomal L29 protein	6		1		1
PF00832	Ribosomal L39 protein	2		0		0
PF00833	Ribosomal S17	1		1		1
PF00834	Ribulose-phosphate 3 epimerase family	2		1		0
PF00835	SNAP-25 family	0		0		0
PF00836	Stathmin family	3		0		0
PF00837	Iodothyronine deiodinase	0		0		0
PF00838	Translationally controlled tumour protein	1		1		2
PF00839	Cysteine rich repeat	2		0		0
PF00840	Glycosyl hydrolase family 7	0		0		0
PF00841	Sperm histone P2	0		0		0
PF00842	Alanine racemase, C-terminal domain	0		0		0
PF00843	Arenavirus nucleocapsid protein	0		0		0
PF00844	Geminivirus coat protein	0		0		0
PF00845	Geminivirus BL1 movement protein	0		0		0
PF00846	Hantavirus nucleocapsid protein	0		0		0
PF00847	AP2 domain	1		0		0
PF00848	Ring hydroxylating alpha subunit (catalytic domain)	0		0		0
PF00849	RNA pseudouridylate synthase	3		5		0
PF00850	Histone deacetylase domain	5		3		1
PF00851	Helper component proteinase	0		0		0
PF00852	Glycosyltransferase family 10 (fucosyltransferase)	0		0		0
PF00853	Runt domain	1		0		0
PF00854	POT family	0		0		0
PF00855	PWWP domain	2		0		0
PF00856	SET domain	20		5		0
PF00857	Isochorismatase family	2		1		0
PF00858	Amiloride-sensitive sodium channel	0		0		0
PF00859	CTF/NF-I family transcription modulation region	1		0		0
PF00860	Permease family	1		0		0
PF00861	Ribosomal L18p/L5e family	1		2		1
PF00862	Sucrose synthase	1		0		0
PF00863	Peptidase family C4	0		0		0
PF00864	ATP P2X receptor	0		0		0
PF00865	Osteopontin	1		0		0
PF00866	Ring hydroxylating beta subunit	0		0		0
PF00867	XPG I-region	5		4		1
PF00868	Transglutaminase family	0		0		0
PF00869	Flavivirus glycoprotein, central and dimerisation domains	0		0		0
PF00870	P53 DNA-binding domain	0		0		0
PF00871	Acetokinase family	0		0		0
PF00872	Transposase, Mutator family	1		0		0
PF00873	AcrB/AcrD/AcrF family	0		0		0
PF00874	PRD domain	5		0		0
PF00875	DNA photolyase	1		1		0
PF00876	Innexin	2		0		0
PF00877	NlpC/P60 family	1		0		0
PF00878	Cation-independent mannose-6-phosphate receptor repeat	0		0		1
PF00879	Defensin propeptide	2		0		0
PF00880	Nebulin repeat	34		0		0
PF00881	Nitroreductase family	1		0		0
PF00882	Zinc dependent phospholipase C	1		0		0
PF00883	Cytosol aminopeptidase family, catalytic domain	2		1		1
PF00884	Sulfatase	10		0		0
PF00885	6,7-dimethyl-8-ribityllumazine synthase	0		0		0
PF00886	Ribosomal protein S16	1		0		0
PF00887	Acyl CoA binding protein	5		4		0
PF00888	Cullin family	13		2		1
PF00889	Elongation factor TS	2		1		0
PF00890	FAD binding domain	1		1		3
PF00891	O-methyltransferase	1		0		0
PF00892	Integral membrane protein DUF6	52		1		0
PF00893	Small Multidrug Resistance protein	3		0		0
PF00894	Luteovirus coat protein	0		0		0
PF00895	ATP synthase protein 8	3		0		0
PF00897	Orbivirus inner capsid protein VP7	0		0		0
PF00898	Orbivirus outer capsid protein VP2	0		0		0
PF00899	ThiF family	16		10		0
PF00900	Ribosomal family S4e	2		1		2
PF00901	Orbivirus outer capsid protein VP5	0		0		0
PF00902	Sec-independent protein translocase protein (TatC)	106		0		0
PF00903	Glyoxalase/Bleomycin resistance protein/Dioxygenase superfamily	2		2		0
PF00904	Involucrin repeat	282		61		0
PF00905	Penicillin binding protein transpeptidase domain	0		0		0
PF00906	Hepatitis core antigen	0		0		0
PF00907	T-box	1		0		0
PF00908	dTDP-4-dehydrorhamnose 3,5-epimerase	0		0		0
PF00909	Ammonium Transporter Family	1		0		0
PF00910	RNA helicase	0		0		0
PF00912	Transglycosylase	0		0		0
PF00913	Trypanosome variant surface glycoprotein	0		0		0
PF00915	Calicivirus coat protein	0		0		0
PF00916	Sulfate transporter family	1		1		0
PF00917	MATH domain	2		1		0
PF00918	Gastrin/cholecystokinin family	0		0		0
PF00919	Uncharacterized protein family UPF0004	2		1		0
PF00920	Dehydratase family	0		0		0
PF00921	Borrelia lipoprotein	0		0		0
PF00922	Vesiculovirus phosphoprotein	2		0		0
PF00923	Transaldolase	0		0		0
PF00924	Mechanosensitive ion channel	2		1		0
PF00925	GTP cyclohydrolase II	0		0		0
PF00926	3,4-dihydroxy-2-butanone 4-phosphate synthase	0		0		0
PF00927	Transglutaminase family, C-terminal ig like domain	0		0		0
PF00928	Adaptor complexes medium subunit family	3		4		1
PF00929	Exonuclease	9		1		1
PF00930	Dipeptidyl peptidase IV (DPP IV) N-terminal region	12		0		0
PF00931	NB-ARC domain	13		0		0
PF00932	Intermediate filament tail domain	1		0		0
PF00933	Glycosyl hydrolase family 3 N terminal domain	2		0		0
PF00934	PE family	0		0		0
PF00935	Ribosomal protein L44	1		1		0
PF00936	BMC domain	0		0		0
PF00937	Coronavirus nucleocapsid protein	0		0		0
PF00938	Lipoprotein	0		0		0
PF00939	Sodium:sulfate symporter transmembrane region	0		0		0
PF00940	DNA-dependent RNA polymerase	1		1		0
PF00941	FAD binding domain in molybdopterin dehydrogenase	0		0		0
PF00942	Cellulose binding domain	0		0		0
PF00943	Alphavirus E2 glycoprotein	0		0		0
PF00944	Alphavirus core protein	0		0		0
PF00945	Rhabdovirus nucleocapsid protein	0		0		0
PF00946	Paramyxovirus RNA dependent RNA polymerase	0		0		0
PF00947	Picornavirus core protein 2A	0		0		0
PF00948	Flavivirus non-structural Protein NS1	0		0		0
PF00949	Peptidase S7, Flavivirus NS3 serine protease	0		0		0
PF00950	ABC 3 transport family	14		0		0
PF00951	Arterivirus GL envelope glycoprotein	0		0		0
PF00952	Bunyavirus nucleocapsid (N) protein	0		0		0
PF00953	Glycosyl transferase family 4	10		1		0
PF00954	S-locus glycoprotein family	1		0		0
PF00955	HCO3- transporter family	0		0		0
PF00956	Nucleosome assembly protein (NAP)	2		2		1
PF00957	Synaptobrevin	11		2		0
PF00958	GMP synthase C terminal domain	0		1		0
PF00959	Phage lysozyme	0		0		0
PF00960	Neocarzinostatin family	1		0		0
PF00961	LAGLIDADG endonuclease	9		0		0
PF00962	Adenosine/AMP deaminase	7		2		1
PF00963	Cohesin domain	0		0		0
PF00964	Elicitin	0		0		0
PF00965	Tissue inhibitor of metalloproteinase	0		0		0
PF00967	Barwin family	0		0		0
PF00969	Class II histocompatibility antigen, beta domain	1		0		0
PF00970	Oxidoreductase FAD-binding domain	6		1		0
PF00971	EIAV coat protein, gp90	0		0		0
PF00972	Flavivirus RNA-directed RNA polymerase	0		0		0
PF00973	Paramyxovirus nucleocapsid protein	0		0		0
PF00974	Rhabdovirus spike glycoprotein	0		0		0
PF00975	Thioesterase domain	6		0		0
PF00976	Corticotropin ACTH domain	2		0		0
PF00977	Histidine biosynthesis protein	2		0		0
PF00978	RNA dependent RNA polymerase	0		0		0
PF00979	Reovirus outer capsid protein, Sigma 3	0		0		0
PF00980	Rotavirus major capsid protein VP6	0		0		0
PF00981	Rotavirus RNA-binding Protein 53 (NS53)	3		0		0
PF00982	Glycosyltransferase family 20	2		0		0
PF00983	Tymovirus coat protein	0		0		0
PF00984	UDP-glucose/GDP-mannose dehydrogenase family, central domain	2		0		0
PF00985	Merozoite Surface Antigen 2 (MSA-2) family	0		1		0
PF00986	DNA gyrase B subunit, carboxyl terminus	0		1		0
PF00988	Carbamoyl-phosphate synthase small chain, CPSase domain	0		1		0
PF00989	PAS fold	10		0		0
PF00990	GGDEF domain	1		0		0
PF00992	Troponin	13		0		0
PF00993	Class II histocompatibility antigen, alpha domain	0		0		0
PF00994	Probable molybdopterin binding domain	0		0		0
PF00995	Sec1 family	8		4		2
PF00996	GDP dissociation inhibitor	2		1		1
PF00997	Kappa casein	0		0		0
PF00998	Viral RNA dependent RNA polymerase	0		0		0
PF00999	Sodium/hydrogen exchanger family	14		0		1
PF01000	RNA polymerase Rpb3/RpoA insert domain	2		3		0
PF01001	Hepatitis C virus non-structural protein NS4b	0		0		0
PF01002	Flavivirus non-structural protein NS2B	0		0		0
PF01003	Flavivirus capsid protein C	0		0		0
PF01004	Flavivirus envelope glycoprotein M	1		0		0
PF01005	Flavivirus non-structural protein NS2A	0		0		0
PF01006	Hepatitis C virus non-structural protein NS4a	0		0		0
PF01007	Inward rectifier potassium channel	1		0		0
PF01008	Initiation factor 2 subunit family	3		3		0
PF01010	NADH-Ubiquinone oxidoreductase (complex I), chain 5 C-terminus	1		0		0
PF01011	PQQ enzyme repeat	26		0		0
PF01012	Electron transfer flavoprotein domain	2		0		0
PF01014	Uricase	0		0		0
PF01015	Ribosomal S3Ae family	0		1		2
PF01016	Ribosomal L27 protein	1		1		0
PF01017	STAT protein, all-alpha domain	4		0		0
PF01018	GTP1/OBG	2		2		0
PF01019	Gamma-glutamyltranspeptidase	0		0		0
PF01020	Ribosomal L40e family	4		1		0
PF01021	TYA transposon protein	0		0		0
PF01022	Bacterial regulatory protein, arsR family	0		0		0
PF01023	S-100/ICaBP type calcium binding domain	4		0		0
PF01024	Colicin pore forming domain	0		0		0
PF01025	GrpE	3		1		0
PF01026	TatD related DNase	3		1		0
PF01027	Uncharacterised protein family UPF0005	10		1		1
PF01028	Eukaryotic DNA topoisomerase I, catalytic core	1		1		0
PF01029	NusB family	0		0		0
PF01030	Receptor L domain	3		0		0
PF01031	Dynamin central region	11		2		1
PF01032	FecCD transport family	5		0		0
PF01033	Somatomedin B domain	5		0		0
PF01034	Syndecan domain	0		0		0
PF01035	6-O-methylguanine DNA methyltransferase, DNA binding domain	2		0		0
PF01036	Bacteriorhodopsin	0		0		0
PF01037	AsnC family	0		0		0
PF01039	Carboxyl transferase domain	1		1		0
PF01040	UbiA prenyltransferase family	4		2		0
PF01041	DegT/DnrJ/EryC1/StrS aminotransferase family	3		0		0
PF01042	Endoribonuclease L-PSP	2		0		0
PF01043	SecA preprotein cross-linking domain	6		0		0
PF01044	Vinculin family	0		0		0
PF01045	EIAV glycoprotein, gp45	0		0		0
PF01047	MarR family	1		0		0
PF01048	Phosphorylase superfamily	1		1		1
PF01049	Cadherin cytoplasmic region	0		0		0
PF01050	Mannose-6-phosphate isomerase	0		0		0
PF01051	Initiator Replication protein	0		0		0
PF01052	Surface presentation of antigens (SPOA)	1		0		0
PF01053	Cys/Met metabolism PLP-dependent enzyme	3		0		1
PF01054	Mouse mammary tumour virus superantigen	0		0		0
PF01055	Glycosyl hydrolases family 31	10		0		1
PF01056	Myc amino-terminal region	1		0		0
PF01057	Parvovirus non-structural protein NS1	0		0		0
PF01058	NADH ubiquinone oxidoreductase, 20 Kd subunit	0		0		0
PF01059	NADH-ubiquinone oxidoreductase chain 4, amino terminus	3		0		0
PF01060	Transthyretin-like family	0		0		0
PF01061	ABC-2 type transporter	31		1		0
PF01062	Bestrophin	1		0		0
PF01063	Aminotransferase class IV	2		0		0
PF01064	Activin types I and II receptor domain	1		0		0
PF01065	Hexon, adenovirus major coat protein, N-terminal domain	0		0		0
PF01066	CDP-alcohol phosphatidyltransferase	6		2		1
PF01067	Calpain large subunit, domain III	1		0		0
PF01068	ATP dependent DNA ligase domain	3		1		0
PF01070	FMN-dependent dehydrogenase	1		0		1
PF01071	Phosphoribosylglycinamide synthetase, ATP-grasp (A) domain	1		0		0
PF01073	3-beta hydroxysteroid dehydrogenase/isomerase family	18		0		0
PF01074	Glycosyl hydrolases family 38 N-terminal domain	3		0		0
PF01075	Glycosyltransferase family 9 (heptosyltransferase)	0		0		0
PF01076	Plasmid recombination enzyme	0		0		0
PF01077	Nitrite and sulphite reductase 4Fe-4S domain	0		0		0
PF01078	Magnesium chelatase, subunit ChlI	13		0		0
PF01079	Hint module	1		0		0
PF01080	Presenilin	2		0		0
PF01081	KDPG and KHG aldolase	1		0		0
PF01082	Copper type II ascorbate-dependent monooxygenase, N-terminal domain	0		0		0
PF01083	Cutinase	0		0		0
PF01084	Ribosomal protein S18	2		1		0
PF01085	Hedgehog amino-terminal signalling domain	0		0		0
PF01086	Clathrin light chain	5		0		0
PF01087	Galactose-1-phosphate uridyl transferase, N-terminal domain	0		0		0
PF01088	Ubiquitin carboxyl-terminal hydrolase, family 1	3		2		0
PF01090	Ribosomal protein S19e	2		1		0
PF01091	PTN/MK heparin-binding protein family, C-terminal domain	0		0		0
PF01092	Ribosomal protein S6e	1		1		2
PF01093	Clusterin	0		0		0
PF01094	Receptor family ligand binding region	0		0		0
PF01095	Pectinesterase	1		0		0
PF01096	Transcription factor S-II (TFIIS)	4		3		0
PF01097	Arthropod defensin	4		0		0
PF01098	Cell cycle protein	0		0		0
PF01099	Uteroglobin family	1		0		0
PF01101	HMG14 and HMG17	0		0		0
PF01102	Glycophorin A	0		0		0
PF01103	Surface antigen	0		0		0
PF01104	Bunyavirus non-structural protein NS-s	3		0		0
PF01105	emp24/gp25L/p24 family/GOLD	6		1		4
PF01106	NifU-like domain	1		2		0
PF01107	Viral movement protein (MP)	0		0		0
PF01108	Tissue factor	0		0		0
PF01109	Granulocyte-macrophage colony-stimulating factor	0		0		0
PF01110	Ciliary neurotrophic factor	0		0		0
PF01111	Cyclin-dependent kinase regulatory subunit	2		0		0
PF01112	Asparaginase	0		0		0
PF01113	Dihydrodipicolinate reductase, N-terminus	3		0		0
PF01114	Colipase, N-terminal domain	3		0		0
PF01115	F-actin capping protein, beta subunit	0		1		0
PF01116	Fructose-bisphosphate aldolase class-II	0		0		0
PF01117	Aerolysin toxin	0		0		0
PF01118	Semialdehyde dehydrogenase, NAD binding domain	5		0		0
PF01119	DNA mismatch repair protein, C-terminal domain	1		2		0
PF01120	Alpha-L-fucosidase	0		0		0
PF01121	Dephospho-CoA kinase	1		1		1
PF01122	Eukaryotic cobalamin-binding protein	0		0		0
PF01123	Staphylococcal/Streptococcal toxin, OB-fold domain	6		0		0
PF01124	MAPEG family	4		0		0
PF01125	G10 protein	3		1		0
PF01126	Heme oxygenase	0		0		0
PF01127	Succinate dehydrogenase cytochrome b subunit	2		0		0
PF01128	Uncharacterized protein family UPF0007	0		0		0
PF01129	NAD:arginine ADP-ribosyltransferase	11		0		0
PF01130	CD36 family	2		0		1
PF01131	DNA topoisomerase	5		1		0
PF01132	Elongation factor P (EF-P) OB domain	4		0		0
PF01133	Enhancer of rudimentary	2		1		0
PF01134	Glucose inhibited division protein A	2		1		0
PF01135	Protein-L-isoaspartate(D-aspartate) O-methyltransferase (PCMT)	4		1		0
PF01136	Peptidase family U32	0		0		0
PF01137	RNA 3'-terminal phosphate cyclase	2		1		0
PF01138	3' exoribonuclease family, domain 1	3		3		0
PF01139	Uncharacterized protein family UPF0027	0		2		0
PF01140	Matrix protein (MA), p15	0		0		0
PF01141	Gag polyprotein, inner coat protein p12	0		0		0
PF01142	tRNA pseudouridine synthase D (TruD)	2		0		0
PF01144	Coenzyme A transferase	2		0		0
PF01145	SPFH domain / Band 7 family	9		3		1
PF01146	Caveolin	2		0		0
PF01147	Crustacean CHH/MIH/GIH neurohormone family	0		0		0
PF01148	Cytidylyltransferase family	20		1		0
PF01149	Formamidopyrimidine-DNA glycosylase N-terminal domain	0		0		0
PF01150	GDA1/CD39 (nucleoside phosphatase) family	8		2		0
PF01151	GNS1/SUR4 family	0		3		0
PF01152	Bacterial-like globin	3		0		2
PF01153	Glypican	0		0		0
PF01154	Hydroxymethylglutaryl-coenzyme A synthase N terminal	1		0		0
PF01155	Hydrogenase expression/synthesis hypA family	0		0		0
PF01156	Inosine-uridine preferring nucleoside hydrolase	3		0		0
PF01157	Ribosomal protein L21e	1		1		2
PF01158	Ribosomal protein L36e	0		1		0
PF01159	Ribosomal protein L6e	2		0		2
PF01160	Vertebrate endogenous opioids neuropeptide	0		0		0
PF01161	Phosphatidylethanolamine-binding protein	0		1		0
PF01162	PET112 family, C terminal region	0		0		0
PF01163	RIO1 family	84		2		0
PF01165	Ribosomal protein S21	0		0		0
PF01166	TSC-22/dip/bun family	7		0		0
PF01167	Tub family	2		1		0
PF01168	Alanine racemase, N-terminal domain	3		0		1
PF01169	Uncharacterized protein family UPF0016	2		0		1
PF01170	Putative RNA methylase family UPF0020	1		0		0
PF01171	PP-loop family	2		1		0
PF01172	Shwachman-Bodian-Diamond syndrome (SBDS) protein	3		1		1
PF01174	SNO glutamine amidotransferase family	0		0		0
PF01175	Urocanase	0		0		0
PF01176	Translation initiation factor 1A / IF-1	2		1		0
PF01177	Asp/Glu/Hydantoin racemase	0		0		0
PF01179	Copper amine oxidase, enzyme domain	0		0		0
PF01180	Dihydroorotate dehydrogenase	2		1		0
PF01182	Glucosamine-6-phosphate isomerases/6-phosphogluconolactonase	1		0		0
PF01183	Glycosyl hydrolases family 25	6		0		0
PF01184	GPR1/FUN34/yaaH family	0		0		0
PF01185	Fungal hydrophobin	0		0		0
PF01186	Lysyl oxidase	0		0		0
PF01187	Macrophage migration inhibitory factor (MIF)	0		1		0
PF01188	Mandelate racemase / muconate lactonizing enzyme, C-terminal domain	1		0		0
PF01189	NOL1/NOP2/sun family	4		2		0
PF01190	Pollen proteins Ole e I family	0		0		0
PF01191	RNA polymerase Rpb5, C-terminal domain	1		1		0
PF01192	RNA polymerase Rpb6	1		1		0
PF01193	RNA polymerase Rpb3/Rpb11 dimerisation domain	6		5		0
PF01194	RNA polymerases N / 8 kDa subunit	2		1		0
PF01195	Peptidyl-tRNA hydrolase	1		0		0
PF01196	Ribosomal protein L17	2		2		0
PF01197	Ribosomal protein L31	1		0		0
PF01198	Ribosomal protein L31e	3		1		0
PF01199	Ribosomal protein L34e	1		1		0
PF01200	Ribosomal protein S28e	1		1		0
PF01201	Ribosomal protein S8e	2		2		1
PF01202	Shikimate kinase	9		0		0
PF01203	Bacterial type II secretion system protein N	0		0		0
PF01204	Trehalase	2		0		0
PF01205	Uncharacterized protein family UPF0029	0		0		0
PF01206	SirA-like protein	0		0		0
PF01207	Dihydrouridine synthase (Dus)	2		2		0
PF01208	Uroporphyrinogen decarboxylase (URO-D)	0		1		0
PF01209	ubiE/COQ5 methyltransferase family	11		1		0
PF01210	NAD-dependent glycerol-3-phosphate dehydrogenase N-terminus	3		2		0
PF01212	Beta-eliminating lyase	6		0		0
PF01213	Adenylate cyclase associated (CAP) N terminal	0		0		0
PF01214	Casein kinase II regulatory subunit	1		2		0
PF01215	Cytochrome c oxidase subunit Vb	1		0		1
PF01216	Calsequestrin	2		0		0
PF01217	Clathrin adaptor complex small chain	8		4		0
PF01218	Coproporphyrinogen III oxidase	1		1		0
PF01219	Prokaryotic diacylglycerol kinase	0		0		0
PF01220	Dehydroquinase class II	0		0		0
PF01221	Dynein light chain type 1	3		1		0
PF01222	Ergosterol biosynthesis ERG4/ERG24 family	0		0		0
PF01223	DNA/RNA non-specific endonuclease	0		0		0
PF01225	Mur ligase family, catalytic domain	0		0		0
PF01226	Formate/nitrite transporter	1		1		1
PF01227	GTP cyclohydrolase I	1		1		0
PF01228	Glycine radical	0		0		0
PF01229	Glycosyl hydrolases family 39	0		0		0
PF01230	HIT domain	6		2		0
PF01231	Indoleamine 2,3-dioxygenase	0		0		0
PF01232	Mannitol dehydrogenase Rossmann domain	0		0		1
PF01233	Myristoyl-CoA:protein N-myristoyltransferase, N-terminal domain	1		1		0
PF01234	NNMT/PNMT/TEMT family	0		0		0
PF01235	Sodium:alanine symporter family	0		0		0
PF01237	Oxysterol-binding protein	8		1		0
PF01238	Phosphomannose isomerase type I	1		0		0
PF01239	Protein prenyltransferase alpha subunit repeat	51		8		0
PF01241	Photosystem I psaG / psaK	0		0		0
PF01242	6-pyruvoyl tetrahydropterin synthase	0		0		0
PF01243	Pyridoxamine 5'-phosphate oxidase	0		0		0
PF01244	Membrane dipeptidase (Peptidase family M19)	1		0		0
PF01245	Ribosomal protein L19	1		1		0
PF01246	Ribosomal protein L24e	2		2		0
PF01247	Ribosomal protein L35Ae	1		1		0
PF01248	Ribosomal protein L7Ae/L30e/S12e/Gadd45 family	5		6		2
PF01249	Ribosomal protein S21e	0		1		0
PF01250	Ribosomal protein S6	5		1		0
PF01251	Ribosomal protein S7e	1		1		1
PF01252	Signal peptidase (SPase) II	2		0		0
PF01253	Translation initiation factor SUI1	4		3		0
PF01254	Nuclear transition protein 2	6		0		0
PF01255	Putative undecaprenyl diphosphate synthase	1		1		0
PF01256	Carbohydrate kinase	1		1		0
PF01257	Respiratory-chain NADH dehydrogenase 24 Kd subunit	1		0		0
PF01258	Prokaryotic dksA/traR C4-type zinc finger	0		0		0
PF01259	SAICAR synthetase	0		0		0
PF01261	Xylose isomerase-like TIM barrel	2		1		0
PF01262	Alanine dehydrogenase/PNT, C-terminal domain	3		1		1
PF01263	Aldose 1-epimerase	1		0		0
PF01264	Chorismate synthase	1		1		0
PF01265	Cytochrome c/c1 heme lyase	0		2		0
PF01266	FAD dependent oxidoreductase	22		1		2
PF01267	F-actin capping protein alpha subunit	0		1		0
PF01268	Formate--tetrahydrofolate ligase	0		0		0
PF01269	Fibrillarin	1		1		0
PF01270	Glycosyl hydrolases family 8	1		0		0
PF01271	Granin (chromogranin or secretogranin)	2		0		0
PF01272	Prokaryotic transcription elongation factor, GreA/GreB, C-terminal domain	0		0		0
PF01273	LBP / BPI / CETP family, N-terminal domain	0		0		0
PF01274	Malate synthase	1		0		1
PF01275	Myelin proteolipid protein (PLP or lipophilin)	0		0		0
PF01276	Orn/Lys/Arg decarboxylase, major domain	3		1		0
PF01277	Oleosin	1		0		0
PF01278	Omptin family	0		0		0
PF01279	Parathyroid hormone family	0		0		0
PF01280	Ribosomal protein L19e	1		1		0
PF01281	Ribosomal protein L9, N-terminal domain	0		1		0
PF01282	Ribosomal protein S24e	1		1		1
PF01283	Ribosomal protein S26e	0		1		0
PF01284	Membrane-associating domain	6		0		0
PF01285	TEA/ATTS domain family	2		0		0
PF01286	XPA protein N-terminal	16		0		0
PF01287	Eukaryotic initiation factor 5A hypusine, DNA-binding OB fold	8		1		1
PF01288	7,8-dihydro-6-hydroxymethylpterin-pyrophosphokinase (HPPK)	0		0		0
PF01289	Thiol-activated cytolysin	0		0		0
PF01290	Thymosin beta-4 family	51		0		0
PF01291	LIF / OSM family	0		0		0
PF01292	Prokaryotic cytochrome b561	0		0		0
PF01293	Phosphoenolpyruvate carboxykinase	1		1		2
PF01294	Ribosomal protein L13e	1		1		1
PF01295	Adenylate cyclase, class-I	0		0		0
PF01296	Galanin	1		0		0
PF01297	Periplasmic solute binding protein family	1		0		0
PF01298	Transferrin binding protein-like solute binding protein	0		0		0
PF01299	Lysosome-associated membrane glycoprotein (Lamp)	0		0		0
PF01300	yrdC domain	1		1		0
PF01301	Glycosyl hydrolases family 35	3		0		0
PF01302	CAP-Gly domain	4		2		0
PF01303	Egg lysin (Sperm-lysin)	0		0		0
PF01304	Gas vesicles protein GVPc repeated domain	0		0		0
PF01305	Ribosomal protein L15 amino terminal region	1		2		0
PF01306	LacY proton/sugar symporter	3		0		0
PF01307	Plant viral movement protein	0		0		0
PF01308	Chlamydia major outer membrane protein	0		0		0
PF01309	Equine arteritis virus small envelope glycoprotein	0		0		0
PF01310	Adenovirus hexon associated protein, protein VIII	0		0		0
PF01311	Bacterial export proteins, family 1	4		0		0
PF01312	FlhB HrpN YscU SpaS Family	1		0		0
PF01313	Bacterial export proteins, family 3	1		0		0
PF01314	Aldehyde ferredoxin oxidoreductase, domains 2 & 3	0		0		0
PF01315	Aldehyde oxidase and xanthine dehydrogenase, a/b hammerhead domain	0		0		0
PF01316	Arginine repressor, DNA binding domain	0		0		0
PF01318	Bromovirus coat protein	0		0		0
PF01320	Colicin immunity protein / pyocin immunity protein	0		0		0
PF01321	Creatinase/Prolidase N-terminal domain	1		0		0
PF01322	Cytochrome C'	0		0		0
PF01323	DSBA-like thioredoxin domain	3		0		0
PF01324	Diphtheria toxin, R domain	0		0		0
PF01325	Iron dependent repressor, N-terminal DNA binding domain	0		0		0
PF01326	Pyruvate phosphate dikinase, PEP/pyruvate binding domain	0		0		0
PF01327	Polypeptide deformylase	4		1		0
PF01328	Peroxidase, family 2	0		0		0
PF01329	Pterin 4 alpha carbinolamine dehydratase	1		0		0
PF01330	RuvA N terminal domain	0		0		0
PF01331	mRNA capping enzyme, catalytic domain	5		1		0
PF01333	Apocytochrome F, C-terminal	1		0		0
PF01335	Death effector domain	0		0		0
PF01336	OB-fold nucleic acid binding domain	5		10		6
PF01337	Barstar (barnase inhibitor)	0		0		0
PF01338	Bacillus thuringiensis toxin	0		0		0
PF01339	CheB methylesterase	0		0		0
PF01340	Met Apo-repressor, MetJ	0		0		0
PF01341	Glycosyl hydrolases family 6	0		0		0
PF01342	SAND domain	0		0		0
PF01343	Peptidase family S49	6		0		0
PF01344	Kelch motif	53		36		3
PF01345	Domain of unknown function DUF11	0		0		0
PF01346	Domain amino terminal to FKBP-type peptidyl-prolyl isomerase	0		0		0
PF01347	Lipoprotein amino terminal region	0		0		0
PF01348	Type II intron maturase	1		0		0
PF01349	Flavivirus non-structural protein NS4B	0		0		0
PF01350	Flavivirus non-structural protein NS4A	0		0		0
PF01351	Ribonuclease HII	1		1		1
PF01352	KRAB box	3		0		0
PF01353	Green fluorescent protein	0		0		0
PF01355	High potential iron-sulfur protein	1		0		0
PF01356	Alpha amylase inhibitor	0		0		0
PF01357	Pollen allergen	0		0		0
PF01358	Poly A polymerase regulatory subunit	1		0		0
PF01359	Transposase	2		0		0
PF01361	Tautomerase enzyme	0		0		0
PF01363	FYVE zinc finger	32		1		1
PF01364	Peptidase family C25	0		0		0
PF01365	RIH domain	21		0		0
PF01366	Herpesvirus processing and transport protein	0		0		0
PF01367	5'-3' exonuclease, C-terminal SAM fold	1		1		0
PF01368	DHH family	1		0		0
PF01369	Sec7 domain	6		1		0
PF01370	NAD dependent epimerase/dehydratase family	37		0		1
PF01371	Trp repressor protein	1		0		0
PF01372	Melittin	11		0		0
PF01373	Glycosyl hydrolase family 14	0		0		0
PF01374	Glycosyl hydrolase family 46	0		0		0
PF01375	Heat-labile enterotoxin alpha chain	0		0		0
PF01376	Heat-labile enterotoxin beta chain	0		0		0
PF01378	B domain	0		0		0
PF01379	Porphobilinogen deaminase, dipyromethane cofactor binding domain	1		1		0
PF01380	SIS domain	0		2		1
PF01381	Helix-turn-helix	12		1		0
PF01382	Avidin family	0		0		0
PF01383	CpcD/allophycocyanin linker domain	1		0		0
PF01384	Phosphate transporter family	4		1		0
PF01385	Probable transposase	0		0		0
PF01386	Ribosomal L25p family	1		0		0
PF01387	Synuclein	0		0		0
PF01388	ARID/BRIGHT DNA binding domain	5		1		1
PF01389	OmpA-like transmembrane domain	0		0		0
PF01390	SEA domain	3		0		0
PF01391	Collagen triple helix repeat (20 copies)	24		0		1
PF01392	Fz domain	1		0		0
PF01393	Chromo shadow domain	0		0		0
PF01394	Clathrin propeller repeat	26		4		1
PF01395	PBP/GOBP family	1		0		0
PF01396	Topoisomerase DNA binding C4 zinc finger	1		0		0
PF01397	Terpene synthase, N-terminal domain	0		0		0
PF01398	Mov34/MPN/PAD-1 family	7		5		2
PF01399	PCI domain	14		9		2
PF01400	Astacin (Peptidase family M12A)	0		0		1
PF01401	Angiotensin-converting enzyme	0		0		0
PF01402	Ribbon-helix-helix protein, copG family	10		0		0
PF01403	Sema domain	0		0		0
PF01404	Ephrin receptor ligand binding domain	0		0		0
PF01405	Photosystem II reaction centre T protein	2		0		0
PF01406	tRNA synthetases class I (C) catalytic domain	2		1		0
PF01407	Geminivirus AL3 protein	2		0		0
PF01408	Oxidoreductase family, NAD-binding Rossmann fold	3		0		2
PF01409	tRNA synthetases class II core domain (F)	3		2		1
PF01410	Fibrillar collagen C-terminal domain	1		0		0
PF01411	tRNA synthetases class II (A)	1		1		1
PF01412	Putative GTPase activating protein for Arf	6		3		1
PF01413	C-terminal tandem repeated domain in type 4 procollagen	0		0		0
PF01414	Delta serrate ligand	2		0		0
PF01415	Interleukin 7/9 family	0		0		0
PF01416	tRNA pseudouridine synthase	3		2		0
PF01417	ENTH domain	9		0		1
PF01418	Helix-turn-helix domain, rpiR family	1		0		0
PF01419	Jacalin-like lectin domain	10		0		1
PF01420	Type I restriction modification DNA specificity domain	2		0		0
PF01421	Reprolysin (M12B) family zinc metalloprotease	2		0		1
PF01422	NF-X1 type zinc finger	23		0		0
PF01423	LSM domain	11		15		1
PF01424	R3H domain	2		0		1
PF01425	Amidase	11		1		1
PF01426	BAH domain	1		0		1
PF01427	D-ala-D-ala dipeptidase	1		0		0
PF01428	AN1-like Zinc finger	12		3		0
PF01429	Methyl-CpG binding domain	0		0		0
PF01430	Hsp33 protein	1		0		0
PF01431	Peptidase family M13	0		0		0
PF01432	Peptidase family M3	1		1		0
PF01433	Peptidase family M1	11		1		3
PF01434	Peptidase family M41	4		3		1
PF01435	Peptidase family M48	1		0		0
PF01436	NHL repeat	21		0		0
PF01437	Plexin repeat	23		0		1
PF01439	Metallothionein	3		0		0
PF01440	Geminivirus AL2 protein	0		0		0
PF01441	Lipoprotein	0		0		0
PF01442	Apolipoprotein A1/A4/E domain	14		0		0
PF01443	Viral (Superfamily 1) RNA helicase	2		0		0
PF01445	Viral small hydrophobic protein	1		0		0
PF01446	Replication protein	0		0		0
PF01447	Thermolysin metallopeptidase, catalytic domain	0		0		0
PF01448	ELM2 domain	4		0		0
PF01450	Acetohydroxy acid isomeroreductase, catalytic domain	0		0		0
PF01451	Low molecular weight phosphotyrosine protein phosphatase	1		0		0
PF01452	Rotavirus non structural protein	0		0		0
PF01453	D-mannose binding lectin	3		0		2
PF01454	MAGE family	0		0		0
PF01455	HupF/HypC family	0		0		0
PF01456	Mucin-like glycoprotein	3		0		0
PF01457	Leishmanolysin	50		0		5
PF01458	Uncharacterized protein family (UPF0051)	0		1		0
PF01459	Eukaryotic porin	1		1		0
PF01462	Leucine rich repeat N-terminal domain	3		0		0
PF01463	Leucine rich repeat C-terminal domain	0		0		0
PF01464	Transglycosylase SLT domain	0		0		0
PF01465	GRIP domain	5		0		0
PF01466	Skp1 family, dimerisation domain	3		1		0
PF01467	Cytidylyltransferase	9		5		0
PF01468	GA module	2		0		0
PF01469	Pentapeptide repeats (8 copies)	1		3		0
PF01470	Pyroglutamyl peptidase	1		0		0
PF01471	Putative peptidoglycan binding domain	2		0		1
PF01472	PUA domain	2		3		0
PF01473	Putative cell wall binding repeat	13		0		0
PF01474	Class-II DAHP synthetase family	1		0		1
PF01475	Ferric uptake regulator family	0		0		0
PF01476	LysM domain	3		0		0
PF01477	PLAT/LH2 domain	0		1		2
PF01478	Type IV leader peptidase family	1		0		0
PF01479	S4 domain	3		5		3
PF01480	PWI domain	2		1		0
PF01481	Arterivirus nucleocapsid protein	0		0		0
PF01482	Domain of unknown function DUF13	1		0		0
PF01483	Proprotein convertase P-domain	0		0		0
PF01484	Nematode cuticle collagen N-terminal domain	0		0		0
PF01485	IBR domain	55		1		0
PF01486	K-box region	25		0		0
PF01487	Type I 3-dehydroquinase	1		0		0
PF01488	Shikimate / quinate 5-dehydrogenase	4		0		0
PF01489	Geminivirus nuclear export factor BR1	0		0		0
PF01490	Transmembrane amino acid transporter protein	29		1		6
PF01491	Frataxin-like domain	2		0		0
PF01492	Geminivirus C4 protein	0		0		0
PF01493	GXGXG motif	1		1		0
PF01494	FAD binding domain	3		0		0
PF01496	V-type ATPase 116kDa subunit family	5		1		2
PF01497	Periplasmic binding protein	0		0		0
PF01498	Transposase	2		0		0
PF01499	Herpesvirus UL25 family	0		0		0
PF01500	Keratin, high sulfur B2 protein	108		0		0
PF01501	Glycosyl transferase family 8	0		0		0
PF01502	Phosphoribosyl-AMP cyclohydrolase	0		0		0
PF01503	Phosphoribosyl-ATP pyrophosphohydrolase	1		0		0
PF01504	Phosphatidylinositol-4-phosphate 5-Kinase	10		1		0
PF01505	Major Vault Protein repeat	0		0		0
PF01506	Hepatitis C virus non-structural 5a protein membrane anchor	8		0		0
PF01507	Phosphoadenosine phosphosulfate reductase family	2		0		0
PF01508	Paramecium surface antigen domain	20		0		0
PF01509	TruB family pseudouridylate synthase (N terminal domain)	1		2		1
PF01510	N-acetylmuramoyl-L-alanine amidase	0		0		0
PF01512	Respiratory-chain NADH dehydrogenase 51 Kd subunit	1		0		1
PF01513	ATP-NAD kinase	1		0		1
PF01514	Secretory protein of YscJ/FliF family	0		0		0
PF01515	Phosphate acetyl/butaryl transferase	0		0		0
PF01516	Orbivirus helicase VP6	1		0		0
PF01517	Hepatitis delta virus delta antigen	3		0		0
PF01518	Sigma NS protein	0		0		0
PF01519	Protein of unknown function DUF16	6		0		0
PF01520	N-acetylmuramoyl-L-alanine amidase	0		0		0
PF01521	Iron-sulphur cluster biosynthesis	1		3		0
PF01522	Polysaccharide deacetylase	0		0		2
PF01523	Putative modulator of DNA gyrase	0		0		0
PF01524	Geminivirus V1 protein	0		0		0
PF01525	Rotavirus NS26	0		0		0
PF01526	Transposase	0		0		0
PF01527	Transposase	4		0		0
PF01528	Herpesvirus glycoprotein M	8		0		0
PF01529	DHHC zinc finger domain	32		12		2
PF01530	Zinc finger, C2HC type	3		0		0
PF01531	Glycosyl transferase family 11	0		0		0
PF01532	Glycosyl hydrolase family 47	0		0		0
PF01533	Tospovirus nucleocapsid protein	0		0		0
PF01534	Frizzled/Smoothened family membrane region	1		0		0
PF01535	PPR repeat	66		12		2
PF01536	Adenosylmethionine decarboxylase	0		1		0
PF01537	Herpesvirus glycoprotein D	0		0		0
PF01538	Hepatitis C virus non-structural protein NS2	0		0		0
PF01539	Hepatitis C virus envelope glycoprotein E1	0		0		0
PF01540	Adhesin lipoprotein	3		0		0
PF01541	GIY-YIG catalytic domain	2		0		0
PF01542	Hepatitis C virus core protein	0		0		0
PF01543	Hepatitis C virus capsid protein	0		0		0
PF01544	CorA-like Mg2+ transporter protein	0		3		0
PF01545	Cation efflux family	18		1		6
PF01546	Peptidase family M20/M25/M40	7		0		1
PF01547	Bacterial extracellular solute-binding protein	0		0		0
PF01548	Transposase	0		0		0
PF01549	ShK domain-like	2		0		9
PF01550	Virion host shutoff protein	0		0		0
PF01551	Peptidase family M23	0		0		0
PF01552	Picornavirus 2B protein	1		0		0
PF01553	Acyltransferase	9		4		0
PF01554	MatE	18		0		0
PF01555	DNA methylase	3		0		0
PF01556	DnaJ C terminal region	6		7		1
PF01557	Fumarylacetoacetate (FAA) hydrolase family	3		0		0
PF01558	Pyruvate ferredoxin/flavodoxin oxidoreductase	0		0		0
PF01559	Zein seed storage protein	1		0		0
PF01560	Hepatitis C virus non-structural protein E2/NS1	0		0		0
PF01561	Hantavirus glycoprotein G2	0		0		0
PF01562	Reprolysin family propeptide	0		0		0
PF01563	Alphavirus E3 glycoprotein	0		0		0
PF01564	Spermine/spermidine synthase	3		1		2
PF01565	FAD binding domain	3		0		0
PF01566	Natural resistance-associated macrophage protein	2		1		1
PF01567	Hantavirus glycoprotein G1	0		0		0
PF01568	Molydopterin dinucleotide binding domain	0		0		0
PF01569	PAP2 superfamily	11		1		0
PF01570	Flavivirus polyprotein propeptide	0		0		0
PF01571	Aminomethyltransferase folate-binding domain	2		3		0
PF01573	Bromovirus movement protein	0		0		0
PF01575	MaoC like domain	2		0		0
PF01576	Myosin tail	141		0		1
PF01577	Potyvirus P1 protease	0		0		0
PF01578	Cytochrome C assembly protein	8		0		0
PF01579	Domain of unknown function DUF19	8		0		0
PF01580	FtsK/SpoIIIE family	1		0		0
PF01581	FMRFamide related peptide family	4		0		0
PF01582	TIR domain	4		0		0
PF01583	Adenylylsulphate kinase	4		0		0
PF01584	CheW-like domain	0		0		0
PF01585	G-patch domain	4		2		0
PF01586	Myogenic Basic domain	0		0		0
PF01588	Putative tRNA binding domain	1		1		0
PF01589	Alphavirus E1 glycoprotein	0		0		0
PF01590	GAF domain	6		1		0
PF01591	6-phosphofructo-2-kinase	0		0		1
PF01592	NifU-like N terminal domain	2		1		0
PF01593	Flavin containing amine oxidoreductase	11		0		0
PF01594	Domain of unknown function DUF20	3		0		0
PF01595	Domain of unknown function DUF21	4		1		0
PF01596	O-methyltransferase	0		0		0
PF01597	Glycine cleavage H-protein	3		1		0
PF01599	Ribosomal protein S27a	7		1		1
PF01600	Coronavirus S1 glycoprotein	0		0		0
PF01601	Coronavirus S2 glycoprotein	0		0		0
PF01602	Adaptin N terminal region	22		8		6
PF01603	Protein phosphatase 2A regulatory B subunit (B56 family)	3		0		0
PF01606	Arterivirus envelope protein	1		0		0
PF01607	Chitin binding Peritrophin-A domain	9		0		0
PF01608	I/LWEQ domain	0		0		0
PF01609	Transposase DDE domain	0		0		0
PF01610	Transposase	1		0		0
PF01611	Filovirus glycoprotein	0		0		0
PF01612	3'-5' exonuclease	7		6		0
PF01613	Flavin reductase like domain	0		0		0
PF01614	Bacterial transcriptional regulator	0		0		0
PF01616	Orbivirus NS3	0		0		0
PF01617	Surface antigen	0		0		0
PF01618	MotA/TolQ/ExbB proton channel family	0		0		0
PF01619	Proline dehydrogenase	1		0		0
PF01620	Ribonuclease (pollen allergen)	0		0		0
PF01621	Cell fusion glycoprotein K	1		0		0
PF01623	Carlavirus putative nucleic acid binding protein	0		0		0
PF01624	MutS domain I	4		2		0
PF01625	Peptide methionine sulfoxide reductase	3		0		0
PF01627	Hpt domain	0		0		0
PF01628	HrcA protein C terminal domain	0		0		0
PF01629	Domain of unknown function DUF22	0		0		0
PF01630	Hyaluronidase	0		0		0
PF01632	Ribosomal protein L35	2		1		0
PF01633	Choline/ethanolamine kinase	27		2		0
PF01634	ATP phosphoribosyltransferase	0		0		0
PF01635	Coronavirus M matrix/glycoprotein	1		0		0
PF01636	Phosphotransferase enzyme family	38		0		0
PF01637	Archaeal ATPase	12		0		0
PF01638	HxlR-like helix-turn-helix	0		0		0
PF01639	Viral family 110	0		0		0
PF01640	Peptidase C10 family	0		0		0
PF01641	SelR domain	3		0		0
PF01642	Methylmalonyl-CoA mutase	0		0		0
PF01643	Acyl-ACP thioesterase	0		0		0
PF01644	Chitin synthase	6		0		0
PF01645	Conserved region in glutamate synthase	3		1		0
PF01646	Herpes virus protein UL24	0		0		0
PF01647	Morbillivirus RNA polymerase alpha subunit	0		0		0
PF01648	4'-phosphopantetheinyl transferase superfamily	1		0		0
PF01649	Ribosomal protein S20	1		0		0
PF01650	Peptidase C13 family	5		1		0
PF01652	Eukaryotic initiation factor 4E	2		1		1
PF01653	NAD-dependent DNA ligase adenylation domain	0		0		0
PF01654	Bacterial Cytochrome Ubiquinol Oxidase	0		0		0
PF01655	Ribosomal protein L32	1		1		1
PF01656	CobQ/CobB/MinD/ParA nucleotide binding domain	14		0		0
PF01657	Domain of unknown function DUF26	8		0		0
PF01658	Myo-inositol-1-phosphate synthase	1		1		1
PF01659	Luteovirus putative VPg genome linked protein	0		0		0
PF01660	Viral methyltransferase	0		0		0
PF01661	Macro domain	5		1		0
PF01663	Type I phosphodiesterase / nucleotide pyrophosphatase	5		0		1
PF01664	Reovirus viral attachment protein sigma 1	0		0		0
PF01665	Rotavirus non-structural protein NSP3	0		0		0
PF01666	DX module	0		0		0
PF01667	Ribosomal protein S27	1		1		0
PF01668	SmpB protein	0		0		0
PF01669	Myelin basic protein	0		0		0
PF01670	Glycosyl hydrolase family 12	0		0		0
PF01671	African swine fever virus multigene family 360 protein	1		0		0
PF01672	Putative plasmid partition protein	10		0		0
PF01673	Herpesvirus putative major envelope glycoprotein	0		0		0
PF01674	Lipase (class 2)	1		0		0
PF01676	Metalloenzyme superfamily	5		0		0
PF01677	Herpesvirus UL7 like	0		0		0
PF01678	Diaminopimelate epimerase	1		0		0
PF01679	Uncharacterized protein family UPF0057	1		0		0
PF01680	SOR/SNZ family	0		1		0
PF01681	C6 domain	0		0		0
PF01682	DB module	1		0		0
PF01683	EB module	71		0		0
PF01684	ET module	2		0		0
PF01686	Adenovirus penton base protein	0		0		0
PF01687	Riboflavin kinase	0		1		0
PF01688	Alphaherpesvirus glycoprotein I	0		0		0
PF01690	Potato leaf roll virus readthrough protein	0		0		0
PF01691	Adenovirus E1B 19K protein / small t-antigen	0		0		0
PF01692	Paramyxovirus non-structural protein c	1		0		0
PF01693	Caulimovirus viroplasmin	0		0		0
PF01694	Rhomboid family	10		8		1
PF01695	IstB-like ATP binding protein	0		0		0
PF01696	Adenovirus EB1 55K protein / large t-antigen	0		0		0
PF01697	Domain of unknown function	2		0		0
PF01698	Floricaula / Leafy protein	0		0		0
PF01699	Sodium/calcium exchanger protein	7		2		0
PF01700	Orbivirus VP3 (T2) protein	0		0		0
PF01701	Photosystem I reaction centre subunit IX / PsaJ	13		0		0
PF01702	Queuine tRNA-ribosyltransferase	2		3		0
PF01704	UTP--glucose-1-phosphate uridylyltransferase	5		0		0
PF01705	CX module	2		0		0
PF01706	FliG C-terminal domain	1		0		0
PF01707	Peptidase family C9	0		0		0
PF01708	Geminivirus putative movement protein	0		0		0
PF01709	Domain of unknown function DUF28	0		0		0
PF01710	Transposase	2		0		0
PF01712	Deoxynucleoside kinase	3		0		0
PF01713	Smr domain	1		0		0
PF01715	IPP transferase	1		1		0
PF01716	Manganese-stabilising protein / photosystem II polypeptide	0		0		0
PF01717	Cobalamin-independent synthase, Catalytic domain	0		0		1
PF01718	Orbivirus non-structural protein NS1, or hydrophobic tubular protein	0		0		0
PF01719	Plasmid replication protein	3		0		0
PF01721	Class II bacteriocin	0		0		0
PF01722	BolA-like protein	4		1		0
PF01723	Chorion protein	0		0		0
PF01724	Domain of unknown function DUF29	2		0		0
PF01725	Ham1 family	1		1		0
PF01726	LexA DNA binding domain	0		0		0
PF01727	Domain of unknown function DUF30	2		0		0
PF01728	FtsJ-like methyltransferase	4		3		0
PF01729	Quinolinate phosphoribosyl transferase, C-terminal domain	0		0		0
PF01730	UreF	0		0		0
PF01731	Arylesterase	0		0		0
PF01732	Domain of unknown function DUF31	5		0		0
PF01733	Nucleoside transporter	15		1		2
PF01734	Patatin-like phospholipase	12		4		1
PF01735	Lysophospholipase catalytic domain	0		0		0
PF01736	Polyomavirus agnoprotein	0		0		0
PF01737	YCF9	0		0		0
PF01738	Dienelactone hydrolase family	4		0		0
PF01739	CheR methyltransferase, SAM binding domain	2		0		0
PF01740	STAS domain	0		0		0
PF01741	Large-conductance mechanosensitive channel, MscL	2		0		0
PF01742	Clostridial neurotoxin zinc protease	0		0		0
PF01743	Poly A polymerase head domain	1		1		0
PF01744	GLTT repeat (6 copies)	0		0		0
PF01745	Isopentenyl transferase	0		0		0
PF01746	tRNA (Guanine-1)-methyltransferase	3		0		0
PF01747	ATP-sulfurylase	0		0		0
PF01749	Importin beta binding domain	8		0		0
PF01750	Hydrogenase maturation protease	0		0		0
PF01751	Toprim domain	6		2		0
PF01752	Collagenase	1		0		0
PF01753	MYND finger	19		4		0
PF01754	A20-like zinc finger	98		1		0
PF01755	Glycosyltransferase family 25 (LPS biosynthesis protein)	7		0		0
PF01756	Acyl-CoA oxidase	7		0		0
PF01757	Acyltransferase family	8		0		0
PF01758	Sodium Bile acid symporter family	0		0		0
PF01759	UNC-6/NTR/C345C module	0		0		0
PF01761	3-dehydroquinate synthase	1		0		0
PF01762	Galactosyltransferase	0		0		0
PF01763	Herpesvirus UL6 like	1		0		0
PF01764	Lipase (class 3)	17		1		0
PF01765	Ribosome recycling factor	4		1		0
PF01766	Birnavirus VP2 protein	0		0		0
PF01767	Birnavirus VP3 protein	0		0		0
PF01768	Birnavirus VP4 protein	0		0		0
PF01769	Divalent cation transporter	1		0		0
PF01770	Reduced folate carrier	1		0		0
PF01771	Herpesvirus alkaline exonuclease	0		0		0
PF01773	Na+ dependent nucleoside transporter N-terminus	1		0		0
PF01774	UreD urease accessory protein	0		0		0
PF01775	Ribosomal L18ae protein family	1		1		2
PF01776	Ribosomal L22e protein family	1		1		1
PF01777	Ribosomal L27e protein family	1		1		0
PF01778	Ribosomal L28e protein family	1		0		0
PF01779	Ribosomal L29e protein family	44		0		0
PF01780	Ribosomal L37ae protein family	1		1		0
PF01781	Ribosomal L38e protein family	2		1		0
PF01782	RimM N-terminal domain	1		1		0
PF01783	Ribosomal L32p protein family	0		1		0
PF01784	NIF3 (NGG1p interacting factor 3)	0		0		0
PF01785	Closterovirus coat protein	0		0		0
PF01786	Alternative oxidase	0		0		1
PF01787	Ilarvirus coat protein	0		0		0
PF01788	PsbJ	11		0		0
PF01789	PsbP	0		0		0
PF01790	Prolipoprotein diacylglyceryl transferase	2		0		0
PF01791	DeoC/LacD family aldolase	2		1		0
PF01793	Glycolipid 2-alpha-mannosyltransferase	0		0		0
PF01794	Ferric reductase like transmembrane component	9		0		1
PF01795	MraW methylase family	0		1		0
PF01796	Domain of unknown function DUF35	0		0		0
PF01797	Transposase IS200 like	0		0		0
PF01798	Putative snoRNA binding domain	1		3		1
PF01799	[2Fe-2S] binding domain	0		0		0
PF01801	Cytomegalovirus glycoprotein L	0		0		0
PF01802	Herpesvirus VP23 like capsid protein	0		0		0
PF01803	LIM-domain binding protein	0		0		0
PF01804	Penicillin amidase	6		0		0
PF01805	Surp module	2		3		1
PF01806	Paramyxovirinae P phosphoprotein C-terminal region	0		0		0
PF01807	CHC2 zinc finger	0		0		0
PF01808	AICARFT/IMPCHase bienzyme	0		0		0
PF01809	Domain of unknown function DUF37	0		0		0
PF01810	LysE type translocator	0		0		0
PF01812	5-formyltetrahydrofolate cyclo-ligase family	1		0		0
PF01813	ATP synthase subunit D	2		1		0
PF01814	Hemerythrin HHE cation binding domain	55		3		0
PF01815	Rop protein	2		0		0
PF01816	Leucine rich repeat variant	0		0		0
PF01817	Chorismate mutase type II	0		0		0
PF01818	Bacteriophage translational regulator	0		0		0
PF01819	Levivirus coat protein	0		0		0
PF01820	D-ala D-ala ligase N-terminus	0		0		0
PF01821	Anaphylotoxin-like domain	0		0		0
PF01822	WSC domain	0		0		0
PF01823	MAC/Perforin domain	16		5		0
PF01824	MatK/TrnK amino terminal region	0		0		0
PF01825	Latrophilin/CL-1-like GPS domain	24		0		1
PF01826	Trypsin Inhibitor like cysteine rich domain	131		0		0
PF01827	FTH domain	11		0		0
PF01828	Peptidase A4 family	0		0		0
PF01829	Peptidase A6 family	0		0		0
PF01830	Peptidase C7 family	0		0		0
PF01831	Peptidase C16 family	0		0		0
PF01832	Mannosyl-glycoprotein endo-beta-N-acetylglucosaminidase	0		0		0
PF01833	IPT/TIG domain	11		0		0
PF01834	XRCC1 N terminal domain	0		0		0
PF01835	Alpha-2-macroglobulin family N-terminal region	1		0		0
PF01837	Domain of unknown function DUF39	0		0		0
PF01839	FG-GAP repeat	10		0		0
PF01840	TCL1/MTCP1 family	1		0		0
PF01841	Transglutaminase-like superfamily	0		0		0
PF01842	ACT domain	18		0		0
PF01843	DIL domain	3		0		0
PF01844	HNH endonuclease	5		1		0
PF01845	CcdB protein	1		0		0
PF01846	FF domain	17		4		1
PF01847	von Hippel-Lindau disease tumour suppressor protein	1		0		0
PF01848	Hok/gef family	0		0		0
PF01849	NAC domain	2		2		2
PF01850	PIN domain	1		0		0
PF01851	Proteasome/cyclosome repeat	18		12		0
PF01852	START domain	19		0		0
PF01853	MOZ/SAS family	5		1		0
PF01855	Pyruvate flavodoxin/ferredoxin oxidoreductase, thiamine diP-binding domain	0		0		0
PF01856	Helicobacter outer membrane protein	0		0		0
PF01857	Retinoblastoma-associated protein B domain	2		0		1
PF01858	Retinoblastoma-associated protein A domain	1		0		1
PF01861	Protein of unknown function DUF43	0		0		0
PF01862	Pyruvoyl-dependent arginine decarboxylase (PvlArgDC)	0		0		0
PF01863	Protein of unknown function DUF45	0		0		0
PF01864	Putative integral membrane protein DUF46	1		0		0
PF01865	Protein of unknown function DUF47	0		0		0
PF01866	Putative diphthamide synthesis protein	2		1		0
PF01867	Protein of unknown function DUF48	0		0		0
PF01868	Domain of unknown function UPF0086	0		0		0
PF01869	BadF/BadG/BcrA/BcrD ATPase family	1		0		0
PF01870	Archaeal holliday junction resolvase (hjc)	0		0		0
PF01871	AMMECR1	1		1		0
PF01872	RibD C-terminal domain	0		0		0
PF01873	Domain found in IF2B/IF5	3		2		0
PF01874	ATP:dephospho-CoA triphosphoribosyl transferase	0		0		0
PF01875	Memo-like protein	3		1		1
PF01876	RNase P subunit p30	1		0		0
PF01877	Protein of unknown function DUF54	0		0		0
PF01878	Protein of unknown function DUF55	0		0		0
PF01880	Desulfoferrodoxin	0		0		0
PF01881	Protein of unknown function DUF57	1		0		0
PF01882	Protein of unknown function DUF58	0		0		0
PF01883	Domain of unknown function DUF59	3		2		0
PF01884	PcrB family	0		0		0
PF01885	RNA 2'-phosphotransferase, Tpt1 / KptA family	1		0		0
PF01886	Protein of unknown function DUF61	0		0		0
PF01887	Protein of unknown function DUF62	0		0		0
PF01888	CbiD	0		0		0
PF01889	Membrane protein of unknown function DUF63	1		0		0
PF01890	CbiG	0		0		0
PF01891	Cobalt uptake substrate-specific transmembrane region	0		0		0
PF01893	Uncharacterised protein family UPF0058	0		0		0
PF01894	Uncharacterised protein family UPF0047	1		0		0
PF01895	PhoU domain	1		0		0
PF01896	Eukaryotic and archaeal DNA primase small subunit	0		1		1
PF01899	Na+/H+ ion antiporter subunit	0		0		0
PF01900	Rpp14/Pop5 family	1		0		0
PF01901	Protein of unknown function DUF70	0		0		0
PF01902	ATP-binding region	1		1		0
PF01903	CbiX	0		0		0
PF01904	Protein of unknown function DUF72	0		0		0
PF01905	Protein of unknown function DUF73	0		0		0
PF01906	Domain of unknown function DUF74	0		0		0
PF01907	Ribosomal protein L37e	2		1		1
PF01908	Protein of unknown function DUF75	0		0		0
PF01909	Nucleotidyltransferase domain	10		2		0
PF01910	Domain of unknown function DUF77	0		0		0
PF01911	Ribosomal LX protein	1		0		0
PF01912	eIF-6 family	1		1		0
PF01913	Formylmethanofuran--tetrahydromethanopterin formyltransferase, distal lobe	0		0		0
PF01914	MarC family integral membrane protein	0		0		0
PF01915	Glycosyl hydrolase family 3 C terminal domain	2		0		0
PF01916	Deoxyhypusine synthase	1		1		1
PF01917	Archaebacterial flagellin	0		0		0
PF01918	Alba	0		3		1
PF01920	Prefoldin subunit	125		3		0
PF01921	tRNA synthetases class I (K)	0		0		0
PF01922	SRP19 protein	1		1		0
PF01923	Cobalamin adenosyltransferase	0		0		0
PF01924	Hydrogenase formation hypA family	0		0		0
PF01925	Domain of unknown function DUF81	24		0		0
PF01926	GTPase of unknown function	242		19		3
PF01927	Protein of unknown function DUF82	0		0		0
PF01928	CYTH domain	0		0		0
PF01929	Ribosomal protein L14	0		1		0
PF01930	Domain of unknown function DUF83	2		0		0
PF01931	Protein of unknown function DUF84	0		0		0
PF01933	Uncharacterised protein family UPF0052	0		0		0
PF01934	Protein of unknown function DUF86	0		0		0
PF01935	Domain of unknown function DUF87	0		0		0
PF01936	Protein of unknown function DUF88	0		0		0
PF01937	Protein of unknown function DUF89	0		1		0
PF01938	TRAM domain	2		1		0
PF01939	Protein of unknown function DUF91	0		0		0
PF01940	Integral membrane protein DUF92	0		0		0
PF01941	S-adenosylmethionine synthetase (AdoMet synthetase)	0		0		0
PF01943	Polysaccharide biosynthesis protein	7		0		0
PF01944	Integral membrane protein DUF95	5		0		0
PF01946	Thi4 family	0		0		0
PF01947	Protein of unknown function DUF98	1		0		0
PF01948	Aspartate carbamoyltransferase regulatory chain, allosteric domain	0		0		0
PF01949	Protein of unknown function DUF99	0		0		0
PF01950	Fructose-1,6-bisphosphatase	0		0		0
PF01951	Protein of unknown function DUF101	0		1		0
PF01954	Protein of unknown function DUF104	2		0		0
PF01955	Adenosylcobinamide amidohydrolase	0		0		0
PF01956	Integral membrane protein DUF106	3		0		0
PF01957	NfeD-like	2		0		0
PF01958	Domain of unknown function DUF108	0		0		0
PF01959	3-dehydroquinate synthase (EC 4.6.1.3)	0		0		0
PF01960	ArgJ family	0		0		0
PF01963	TraB family	1		0		0
PF01964	ThiC family	0		0		0
PF01965	DJ-1/PfpI family	6		1		0
PF01966	HD domain	6		1		0
PF01967	MoaC family	0		0		0
PF01968	Hydantoinase/oxoprolinase	5		0		1
PF01969	Protein of unknown function DUF111	0		0		0
PF01970	Integral membrane protein DUF112	6		0		0
PF01972	Protein of unknown function DUF114	0		0		0
PF01973	Protein of unknown function DUF115	0		0		0
PF01974	tRNA intron endonuclease, catalytic C-terminal domain	2		2		0
PF01975	Survival protein SurE	0		0		0
PF01976	Protein of unknown function DUF116	1		0		0
PF01977	3-octaprenyl-4-hydroxybenzoate carboxy-lyase	0		0		0
PF01978	Sugar-specific transcriptional regulator TrmB	2		0		0
PF01979	Amidohydrolase family	3		1		0
PF01980	Uncharacterised protein family UPF0066	0		0		0
PF01981	Peptidyl-tRNA hydrolase PTH2	1		1		1
PF01982	Domain of unknown function DUF120	1		0		0
PF01983	Protein of unknown function DUF121	0		0		0
PF01984	Double-stranded DNA-binding domain	4		0		0
PF01985	CRS1 / YhbY (CRM) domain	0		0		0
PF01986	Domain of unknown function DUF123	0		0		0
PF01987	Protein of unknown function DUF124	1		0		0
PF01988	Integral membrane protein DUF125	3		1		0
PF01989	Protein of unknown function DUF126	0		0		0
PF01990	ATP synthase (F/14-kDa) subunit	0		1		0
PF01991	ATP synthase (E/31 kDa) subunit	2		1		1
PF01992	ATP synthase (C/AC39) subunit	1		1		1
PF01993	methylene-5,6,7,8-tetrahydromethanopterin dehydrogenase	1		0		0
PF01994	Protein of unknown function DUF127	0		0		0
PF01995	Domain of unknown function DUF128	0		0		0
PF01996	F420-0:Gamma-glutamyl ligase	0		0		0
PF01997	Translin family	0		0		0
PF01998	Protein of unknown function DUF131	6		0		0
PF02001	Protein of unknown function DUF134	0		0		0
PF02002	TFIIE alpha subunit	0		0		0
PF02005	N2,N2-dimethylguanosine tRNA methyltransferase	2		0		0
PF02006	Protein of unknown function DUF137	0		0		0
PF02007	Tetrahydromethanopterin S-methyltransferase MtrH subunit	0		0		0
PF02008	CXXC zinc finger domain	16		0		0
PF02009	Rifin/stevor family	5		197		0
PF02010	REJ domain	53		0		0
PF02011	Glycosyl hydrolase family 48	0		0		0
PF02012	BNR/Asp-box repeat	4		7		0
PF02013	Cellulose or protein binding domain	0		0		0
PF02014	Reeler domain	0		0		0
PF02015	Glycosyl hydrolase family 45	5		0		0
PF02016	LD-carboxypeptidase	1		0		0
PF02017	CIDE-N domain	0		0		0
PF02018	Carbohydrate binding domain	1		0		0
PF02019	WIF domain	0		0		0
PF02020	eIF4-gamma/eIF5/eIF2-epsilon	6		0		0
PF02021	Uncharacterised protein family UPF0102	0		0		0
PF02022	Integrase Zinc binding domain	0		0		0
PF02023	SCAN domain	0		0		0
PF02024	Leptin	0		0		0
PF02025	Interleukin 5	0		0		0
PF02026	RyR domain	0		0		0
PF02027	RolB/RolC glucosidase family	0		0		0
PF02028	BCCT family transporter	0		0		0
PF02029	Caldesmon	0		0		0
PF02030	Hypothetical lipoprotein (MG045 family)	0		0		0
PF02031	Streptomyces extracellular neutral proteinase (M7) family	1		0		0
PF02033	Ribosome-binding factor A	0		0		0
PF02035	Coagulin	0		0		0
PF02036	SCP-2 sterol transfer family	4		0		1
PF02037	SAP domain	11		0		1
PF02038	ATP1G1/PLM/MAT8 family	0		0		0
PF02039	Adrenomedullin	0		0		0
PF02040	Arsenical pump membrane protein	0		0		0
PF02041	Auxin binding protein	0		0		0
PF02042	RWP-RK domain	1		0		0
PF02043	Bacteriochlorophyll C binding protein	0		0		0
PF02044	Bombesin-like peptide	2		0		0
PF02045	CCAAT-binding transcription factor (CBF-B/NF-YA) subunit B	1		0		1
PF02046	Cytochrome c oxidase subunit VIa	0		0		0
PF02048	Heat-stable enterotoxin ST	1		0		0
PF02049	Flagellar hook-basal body complex protein FliE	1		0		0
PF02050	Flagellar FliJ protein	1		0		0
PF02052	Gallidermin	0		0		0
PF02053	Gene 66 (IR5) protein	0		0		0
PF02055	O-Glycosyl hydrolase family 30	0		0		0
PF02056	Family 4 glycosyl hydrolase	0		0		0
PF02057	Glycosyl hydrolase family 59	0		0		0
PF02058	Guanylin precursor	0		0		0
PF02059	Interleukin-3	1		0		0
PF02060	Slow voltage-gated potassium channel	0		0		0
PF02061	Lambda Phage CIII	2		0		0
PF02063	MARCKS family	0		0		0
PF02064	MAS20 protein import receptor	0		0		0
PF02065	Melibiase	2		0		0
PF02066	Metallothionein family 11	0		0		0
PF02067	Metallothionein family 5	3		0		0
PF02068	Plant PEC family metallothionein	7		0		0
PF02069	Prokaryotic metallothionein	0		0		0
PF02070	Neuromedin U	10		0		0
PF02071	Aromatic-di-Alanine (AdAR) repeat	18		0		0
PF02072	Prepro-orexin	0		0		0
PF02073	Thermophilic metalloprotease (M29)	0		0		0
PF02074	Carboxypeptidase Taq (M32) metallopeptidase	0		0		0
PF02075	Crossover junction endodeoxyribonuclease RuvC	1		0		0
PF02076	Pheromone A receptor	0		0		0
PF02077	SURF4 family	0		0		0
PF02078	Synapsin, N-terminal domain	1		0		0
PF02079	Nuclear transition protein 1	3		0		0
PF02080	TrkA-C domain	1		0		0
PF02081	Tryptophan RNA-binding attenuator protein	0		0		0
PF02082	Transcriptional regulator	0		0		0
PF02083	Urotensin II	21		0		0
PF02084	Bindin	0		0		0
PF02085	Class III cytochrome C family	1		0		0
PF02086	D12 class N6 adenine-specific DNA methyltransferase	1		0		0
PF02087	Nitrophorin	0		0		0
PF02088	Ornatin	1		0		0
PF02089	Palmitoyl protein thioesterase	1		0		0
PF02090	Salmonella surface presentation of antigen gene type M protein	0		0		0
PF02091	Glycyl-tRNA synthetase alpha subunit	0		0		0
PF02092	Glycyl-tRNA synthetase beta subunit	0		0		0
PF02093	Gag P30 core shell protein	1		0		0
PF02095	Extensin-like protein repeat	9		0		0
PF02096	60Kd inner membrane protein	9		1		0
PF02097	Filoviridae VP35	0		0		0
PF02098	Tick histamine binding protein	0		0		0
PF02099	Josephin	4		1		0
PF02100	Ornithine decarboxylase antizyme	1		0		0
PF02101	Ocular albinism type 1 protein	0		0		0
PF02102	Deuterolysin metalloprotease (M35) family	0		0		0
PF02104	SURF1 family	0		0		1
PF02106	Fanconi anaemia group C protein	0		0		0
PF02107	Flagellar L-ring protein	0		0		0
PF02108	Flagellar assembly protein FliH	0		0		0
PF02109	DAD family	4		0		0
PF02110	Hydroxyethylthiazole kinase family	0		1		0
PF02112	cAMP phosphodiesterases class-II	0		0		0
PF02113	D-Ala-D-Ala carboxypeptidase 3 (S13) family	0		0		0
PF02114	Phosducin	2		0		0
PF02115	RHO protein GDP dissociation inhibitor	1		0		0
PF02116	Fungal pheromone mating factor STE2 GPCR	1		0		0
PF02117	Serpentine type 7TM GPCR chemoreceptor Sra	4		0		0
PF02118	Srg family chemoreceptor	2		0		0
PF02119	Flagellar P-ring protein	0		0		0
PF02120	Flagellar hook-length control protein	5		0		0
PF02121	Phosphatidylinositol transfer protein	0		1		0
PF02122	Peptidase S39	0		0		0
PF02123	Viral RNA-directed RNA-polymerase	0		0		0
PF02124	Marek's disease glycoprotein A	0		0		0
PF02126	Phosphotriesterase family	0		0		0
PF02127	Aminopeptidase I zinc metalloprotease (M18)	3		1		0
PF02128	Fungalysin metallopeptidase (M36)	0		0		0
[truncated: 8,342 more rows]
