# Supplementary material for: Transcriptome analysis of the Cryptocaryon irritans tomont stage identifies potential genes for the detection and control of cryptocaryonosis
Source: BMC Genomics. 2010 Jan 29;11:76. doi: 10.1186/1471-2164-11-76 (PMC2828411; doi:10.1186/1471-2164-11-76)
Supplement: Additional file 4 — Nucleotide and protein repeats summary. The The frequency of SSR motifs in the C. irritans UTs and number of amino acid repeats identified in the translated UTs by RepSeq tool. [file 1471-2164-11-76-S4.XLS]

## Sheet: Sheet1
	The frequency of SSR motifs in the C. irritans UTs
	SSR motifs	Number of sequences
		5	6	7	8	9	10	11	12	13	14	15	16	17	18	19	20	>20	Total
	A/T	-	-	-	-	-	129	52	33	8	6	9	12	7	5	8	2	15	286
	C/G	-	-	-	-	-		1	2		2							1	6
	AC/GT	-	4	5	2	2	1								1			1	16
	AG/CT	-	1	1	2		1	2	1						1			3	12
	AT/AT	-	12	1						2			1						16
	AAC/GTT	4			1														5
	AAG/CTT	1																	1
	AAT/ATT	9	3		3														15
	ACC/GGT		1																1
	ACG/CTG	1																	1
	ACT/ATG	3	1																4
	AGC/CGT		1																1
	AGG/CCT	4	1	2															7
	AGT/ATC	1																	1
	AAAC/GTTT		1																1
	AAAT/ATTT	1																	1
	AACT/ATTG		1																1
	N	-	-	-	-	-	129	53	35	8	8	9	12	7	5	8	2	16
	NN	-	17	7	4	2	2	2	1	2				1	2			4
	NNN	23	7	2	4
	NNNN	1	2
	Total																		375
	Number of amino acid repeats identified in the translated UTs by RepSeq tool
	Type of repeat	Frequencya		Number of UTs
	Single amino acid repeats	>10		31
	Tandem repeats	>3		18
	Sequence repeat region	>2		16
	a Occurrence of the same amino acid repeat in a UT
